# Supplementary material for: Adaptive stress response genes associated with breast cancer subtypes and survival outcomes reveal race-related differences
Source: NPJ Breast Cancer. 2022 Jun 13;8:73. doi: 10.1038/s41523-022-00431-z (PMC9192737; doi:10.1038/s41523-022-00431-z)
Supplement: Supplementary file 2 — Supplementary Table1 [file 41523_2022_431_MOESM2_ESM.xlsx]

## Sheet: TCGA breast cancer samples 
Patient ID	Sample Barcode	Definition	Race of patient	Subtype BRCA Subtype PAM50	Status	Month
TCGA-A8-A07R	TCGA-A8-A07R-01A-21R-A034-07	Primary solid Tumor	not reported	Basal	0	8.9692
TCGA-AR-A256	TCGA-AR-A256-01A-11R-A169-07	Primary solid Tumor	white	Basal	1	93.7659
TCGA-E2-A14N	TCGA-E2-A14N-01A-31R-A137-07	Primary solid Tumor	white	Basal	0	47.1129
TCGA-BH-A1FC	TCGA-BH-A1FC-01A-11R-A13Q-07	Primary solid Tumor	black or african american	Basal	1	114.07
TCGA-E9-A243	TCGA-E9-A243-01A-21R-A169-07	Primary solid Tumor	white	Basal	0	20.1068
TCGA-A1-A0SO	TCGA-A1-A0SO-01A-22R-A084-07	Primary solid Tumor	white	Basal	0	27.9918
TCGA-BH-A18G	TCGA-BH-A18G-01A-11R-A12D-07	Primary solid Tumor	white	Basal	0	4.89528
TCGA-EW-A1P4	TCGA-EW-A1P4-01A-21R-A144-07	Primary solid Tumor	white	Basal	0	29.7988
TCGA-A7-A13D	TCGA-A7-A13D-01A-13R-A12P-07	Primary solid Tumor	black or african american	Basal	0	31.7043
TCGA-BH-A0E0	TCGA-BH-A0E0-01A-11R-A056-07	Primary solid Tumor	white	Basal	0	4.40246
TCGA-OL-A6VO	TCGA-OL-A6VO-01A-12R-A33J-07	Primary solid Tumor	black or african american	Basal	0	28.1889
TCGA-OL-A5S0	TCGA-OL-A5S0-01A-11R-A28M-07	Primary solid Tumor	black or african american	Basal	0	20.3696
TCGA-B6-A1KF	TCGA-B6-A1KF-01A-11R-A13Q-07	Primary solid Tumor	white	Basal	0	101.454
TCGA-E2-A14Y	TCGA-E2-A14Y-01A-21R-A12D-07	Primary solid Tumor	white	Basal	0	69.2895
TCGA-AO-A0JL	TCGA-AO-A0JL-01A-11R-A056-07	Primary solid Tumor	white	Basal	0	55.2936
TCGA-D8-A1JK	TCGA-D8-A1JK-01A-11R-A13Q-07	Primary solid Tumor	white	Basal	0	0
TCGA-BH-A18Q	TCGA-BH-A18Q-01A-12R-A12D-07	Primary solid Tumor	white	Basal	1	55.5893
TCGA-A7-A26G	TCGA-A7-A26G-01A-21R-A169-07	Primary solid Tumor	black or african american	Basal	0	23.7207
TCGA-AO-A128	TCGA-AO-A128-01A-11R-A10J-07	Primary solid Tumor	white	Basal	0	106.71
TCGA-BH-A0BL	TCGA-BH-A0BL-01A-11R-A115-07	Primary solid Tumor	white	Basal	0	74.8419
TCGA-A8-A07U	TCGA-A8-A07U-01A-11R-A034-07	Primary solid Tumor	not reported	Basal	0	24.9692
TCGA-BH-A0DL	TCGA-BH-A0DL-01A-11R-A115-07	Primary solid Tumor	white	Basal	0	78.2259
TCGA-GM-A2DF	TCGA-GM-A2DF-01A-11R-A180-07	Primary solid Tumor	black or african american	Basal	0	70.8008
TCGA-C8-A131	TCGA-C8-A131-01A-11R-A115-07	Primary solid Tumor	asian	Basal	0	13.5031
TCGA-B6-A409	TCGA-B6-A409-01A-11R-A24H-07	Primary solid Tumor	black or african american	Basal	1	18.8255
TCGA-AN-A0G0	TCGA-AN-A0G0-01A-11R-A034-07	Primary solid Tumor	white	Basal	0	0.525667
TCGA-A2-A3XT	TCGA-A2-A3XT-01A-11R-A22U-07	Primary solid Tumor	black or african american	Basal	0	91.0062
TCGA-AR-A1AH	TCGA-AR-A1AH-01A-11R-A12D-07	Primary solid Tumor	white	Basal	0	125.076
TCGA-BH-A0WA	TCGA-BH-A0WA-01A-11R-A109-07	Primary solid Tumor	white	Basal	0	23.0308
TCGA-E2-A1LL	TCGA-E2-A1LL-01A-11R-A144-07	Primary solid Tumor	black or african american	Basal	0	43.0062
TCGA-E2-A1B6	TCGA-E2-A1B6-01A-31R-A12P-07	Primary solid Tumor	white	Basal	0	28.4846
TCGA-BH-A0E6	TCGA-BH-A0E6-01A-11R-A034-07	Primary solid Tumor	white	Basal	0	9.62628
TCGA-E2-A1LH	TCGA-E2-A1LH-01A-11R-A14D-07	Primary solid Tumor	white	Basal	0	106.678
TCGA-B6-A0X1	TCGA-B6-A0X1-01A-11R-A109-07	Primary solid Tumor	white	Basal	1	244.928
TCGA-D8-A27H	TCGA-D8-A27H-01A-11R-A16F-07	Primary solid Tumor	white	Basal	0	13.0431
TCGA-A7-A13E	TCGA-A7-A13E-01A-11R-A12P-07	Primary solid Tumor	white	Basal	1	20.1725
TCGA-B6-A0I6	TCGA-B6-A0I6-01A-11R-A034-07	Primary solid Tumor	black or african american	Basal	1	32.5585
TCGA-EW-A6SB	TCGA-EW-A6SB-01A-12R-A32P-07	Primary solid Tumor	black or african american	Basal	0	24.9692
TCGA-E9-A1NC	TCGA-E9-A1NC-01A-21R-A26B-07	Primary solid Tumor	white	Basal	0	39.5236
TCGA-B6-A0IQ	TCGA-B6-A0IQ-01A-11R-A034-07	Primary solid Tumor	white	Basal	0	140.78
TCGA-S3-AA0Z	TCGA-S3-AA0Z-01A-11R-A41B-07	Primary solid Tumor	black or african american	Basal	0	20.6653
TCGA-BH-A0RX	TCGA-BH-A0RX-01A-21R-A084-07	Primary solid Tumor	white	Basal	0	5.58522
TCGA-AR-A1AQ	TCGA-AR-A1AQ-01A-11R-A12P-07	Primary solid Tumor	white	Basal	0	99.2526
TCGA-LL-A6FR	TCGA-LL-A6FR-01A-12R-A31O-07	Primary solid Tumor	black or african american	Basal	0	16.0657
TCGA-A2-A0SX	TCGA-A2-A0SX-01A-12R-A084-07	Primary solid Tumor	white	Basal	0	50.3984
TCGA-EW-A1PH	TCGA-EW-A1PH-01A-11R-A14M-07	Primary solid Tumor	white	Basal	0	19.9425
TCGA-E2-A158	TCGA-E2-A158-01A-11R-A12D-07	Primary solid Tumor	white	Basal	0	14.7844
TCGA-D8-A1XK	TCGA-D8-A1XK-01A-21R-A14M-07	Primary solid Tumor	white	Basal	0	14.4887
TCGA-AO-A129	TCGA-AO-A129-01A-21R-A10J-07	Primary solid Tumor	white	Basal	0	107.959
TCGA-AO-A0J6	TCGA-AO-A0J6-01A-11R-A034-07	Primary solid Tumor	white	Basal	0	37.4538
TCGA-AN-A0FJ	TCGA-AN-A0FJ-01A-11R-A00Z-07	Primary solid Tumor	white	Basal	0	7.95072
TCGA-D8-A1JM	TCGA-D8-A1JM-01A-11R-A13Q-07	Primary solid Tumor	white	Basal	0	19.384
TCGA-A8-A08R	TCGA-A8-A08R-01A-11R-A034-07	Primary solid Tumor	not reported	Basal	0	0.985626
TCGA-A7-A26F	TCGA-A7-A26F-01B-04R-A22O-07	Primary solid Tumor	white	Basal	0	24.2464
TCGA-AN-A0FL	TCGA-AN-A0FL-01A-11R-A034-07	Primary solid Tumor	white	Basal	0	7.58932
TCGA-AO-A1KR	TCGA-AO-A1KR-01A-12R-A144-07	Primary solid Tumor	white	Basal	0	82.5626
TCGA-EW-A3U0	TCGA-EW-A3U0-01A-11R-A22K-07	Primary solid Tumor	black or african american	Basal	0	17.4784
TCGA-E2-A1LG	TCGA-E2-A1LG-01A-21R-A14M-07	Primary solid Tumor	black or african american	Basal	0	50.037
TCGA-AQ-A54N	TCGA-AQ-A54N-01A-11R-A266-07	Primary solid Tumor	black or african american	Basal	0	2.56263
TCGA-A2-A0D2	TCGA-A2-A0D2-01A-21R-A034-07	Primary solid Tumor	white	Basal	0	33.7413
TCGA-BH-A1F0	TCGA-BH-A1F0-01A-11R-A137-07	Primary solid Tumor	white	Basal	1	25.7906
TCGA-LL-A73Y	TCGA-LL-A73Y-01A-11R-A33J-07	Primary solid Tumor	black or african american	Basal	0	15.6715
TCGA-A2-A0CM	TCGA-A2-A0CM-01A-31R-A034-07	Primary solid Tumor	black or african american	Basal	1	24.7721
TCGA-E9-A1N8	TCGA-E9-A1N8-01A-11R-A144-07	Primary solid Tumor	white	Basal	0	34.1355
TCGA-AN-A0AT	TCGA-AN-A0AT-01A-11R-A034-07	Primary solid Tumor	white	Basal	0	0.328542
TCGA-AR-A24Q	TCGA-AR-A24Q-01A-12R-A169-07	Primary solid Tumor	white	Basal	0	104.214
TCGA-AN-A0AR	TCGA-AN-A0AR-01A-11R-A00Z-07	Primary solid Tumor	white	Basal	0	0.328542
TCGA-A2-A04U	TCGA-A2-A04U-01A-11R-A115-07	Primary solid Tumor	white	Basal	0	87.1951
TCGA-AR-A0TS	TCGA-AR-A0TS-01A-11R-A115-07	Primary solid Tumor	white	Basal	0	84.0411
TCGA-A7-A26I	TCGA-A7-A26I-01B-06R-A22O-07	Primary solid Tumor	white	Basal	0	21.7166
TCGA-E2-A1AZ	TCGA-E2-A1AZ-01A-11R-A12P-07	Primary solid Tumor	white	Basal	0	76.5175
TCGA-B6-A400	TCGA-B6-A400-01A-11R-A239-07	Primary solid Tumor	black or african american	Basal	0	7.06366
TCGA-AC-A8OQ	TCGA-AC-A8OQ-01A-11R-A41B-07	Primary solid Tumor	black or african american	Basal	0	1.11704
TCGA-E2-A574	TCGA-E2-A574-01A-11R-A29R-07	Primary solid Tumor	black or african american	Basal	0	38.7351
TCGA-A2-A3XY	TCGA-A2-A3XY-01A-11R-A239-07	Primary solid Tumor	black or african american	Basal	1	35.9097
TCGA-AC-A7VC	TCGA-AC-A7VC-01A-11R-A352-07	Primary solid Tumor	white	Basal	0	0.0328542
TCGA-AC-A2BK	TCGA-AC-A2BK-01A-11R-A21T-07	Primary solid Tumor	black or african american	Basal	0	73.0021
TCGA-C8-A27B	TCGA-C8-A27B-01A-11R-A169-07	Primary solid Tumor	asian	Basal	0	14.423
TCGA-E2-A150	TCGA-E2-A150-01A-11R-A12D-07	Primary solid Tumor	white	Basal	0	63.5729
TCGA-PL-A8LZ	TCGA-PL-A8LZ-01A-31R-A36F-07	Primary solid Tumor	black or african american	Basal	0	9.92197
TCGA-HN-A2NL	TCGA-HN-A2NL-01A-11R-A18M-07	Primary solid Tumor	not reported	Basal	0	2.59548
TCGA-E2-A14X	TCGA-E2-A14X-01A-11R-A115-07	Primary solid Tumor	black or african american	Basal	0	31.9343
TCGA-A2-A4RX	TCGA-A2-A4RX-01A-11R-A266-07	Primary solid Tumor	black or african american	Basal	0	24.3778
TCGA-C8-A12V	TCGA-C8-A12V-01A-11R-A115-07	Primary solid Tumor	asian	Basal	0	12.6489
TCGA-BH-A0BW	TCGA-BH-A0BW-01A-11R-A115-07	Primary solid Tumor	black or african american	Basal	0	77.8973
TCGA-AR-A251	TCGA-AR-A251-01A-12R-A169-07	Primary solid Tumor	white	Basal	0	99.5483
TCGA-A2-A25F	TCGA-A2-A25F-01A-11R-A169-07	Primary solid Tumor	white	Basal	0	10.5791
TCGA-BH-A18T	TCGA-BH-A18T-01A-11R-A12D-07	Primary solid Tumor	white	Basal	1	7.35934
TCGA-AR-A1AJ	TCGA-AR-A1AJ-01A-21R-A12P-07	Primary solid Tumor	white	Basal	0	78.2916
TCGA-AN-A04D	TCGA-AN-A04D-01A-21R-A034-07	Primary solid Tumor	white	Basal	0	1.70842
TCGA-AO-A0J4	TCGA-AO-A0J4-01A-11R-A034-07	Primary solid Tumor	black or african american	Basal	0	52.1396
TCGA-A2-A3XU	TCGA-A2-A3XU-01A-12R-A22U-07	Primary solid Tumor	black or african american	Basal	1	29.963
TCGA-AC-A2QH	TCGA-AC-A2QH-01B-04R-A22O-07	Primary solid Tumor	white	Basal	0	33.0185
TCGA-A2-A0YJ	TCGA-A2-A0YJ-01A-11R-A109-07	Primary solid Tumor	white	Basal	0	18.5955
TCGA-AR-A1AI	TCGA-AR-A1AI-01A-11R-A12P-07	Primary solid Tumor	white	Basal	0	108.287
TCGA-AR-A2LR	TCGA-AR-A2LR-01A-12R-A18M-07	Primary solid Tumor	white	Basal	0	57.232
TCGA-A7-A6VY	TCGA-A7-A6VY-01A-12R-A33J-07	Primary solid Tumor	black or african american	Basal	0	8.73922
TCGA-E2-A159	TCGA-E2-A159-01A-11R-A115-07	Primary solid Tumor	white	Basal	0	25.0349
TCGA-A8-A07C	TCGA-A8-A07C-01A-11R-A034-07	Primary solid Tumor	not reported	Basal	0	33.9713
TCGA-E2-A14R	TCGA-E2-A14R-01A-11R-A115-07	Primary solid Tumor	white	Basal	0	38.5708
TCGA-AR-A0U0	TCGA-AR-A0U0-01A-11R-A109-07	Primary solid Tumor	white	Basal	0	65.3142
TCGA-A7-A6VV	TCGA-A7-A6VV-01A-22R-A33J-07	Primary solid Tumor	black or african american	Basal	0	10.2834
TCGA-B6-A3ZX	TCGA-B6-A3ZX-01A-11R-A239-07	Primary solid Tumor	black or african american	Basal	1	37.848
TCGA-EW-A1OW	TCGA-EW-A1OW-01A-21R-A144-07	Primary solid Tumor	black or african american	Basal	0	22.8008
TCGA-BH-A0AV	TCGA-BH-A0AV-01A-31R-A115-07	Primary solid Tumor	black or african american	Basal	0	59.7947
TCGA-BH-A5IZ	TCGA-BH-A5IZ-01A-11R-A27Q-07	Primary solid Tumor	black or african american	Basal	0	18.6283
TCGA-A2-A0YM	TCGA-A2-A0YM-01A-11R-A109-07	Primary solid Tumor	white	Basal	0	31.7043
TCGA-AR-A0TU	TCGA-AR-A0TU-01A-31R-A109-07	Primary solid Tumor	not reported	Basal	0	23.2936
TCGA-E2-A1LK	TCGA-E2-A1LK-01A-21R-A14D-07	Primary solid Tumor	black or african american	Basal	1	8.73922
TCGA-A7-A0CE	TCGA-A7-A0CE-01A-11R-A00Z-07	Primary solid Tumor	white	Basal	0	35.2854
TCGA-PL-A8LV	TCGA-PL-A8LV-01A-21R-A41B-07	Primary solid Tumor	black or african american	Basal	0	-0.229979
TCGA-E2-A1LS	TCGA-E2-A1LS-01A-12R-A157-07	Primary solid Tumor	white	Basal	0	52.6982
TCGA-C8-A134	TCGA-C8-A134-01A-11R-A115-07	Primary solid Tumor	asian	Basal	0	12.5832
TCGA-D8-A1JL	TCGA-D8-A1JL-01A-11R-A13Q-07	Primary solid Tumor	white	Basal	0	20.0739
TCGA-GM-A3XL	TCGA-GM-A3XL-01A-11R-A22U-07	Primary solid Tumor	black or african american	Basal	0	69.2567
TCGA-A7-A4SE	TCGA-A7-A4SE-01A-11R-A266-07	Primary solid Tumor	black or african american	Basal	0	21.1581
TCGA-D8-A147	TCGA-D8-A147-01A-11R-A115-07	Primary solid Tumor	white	Basal	0	19.1869
TCGA-OL-A5RW	TCGA-OL-A5RW-01A-11R-A28M-07	Primary solid Tumor	black or african american	Basal	0	36.3368
TCGA-LL-A5YP	TCGA-LL-A5YP-01A-21R-A28M-07	Primary solid Tumor	black or african american	Basal	0	14.7844
TCGA-B6-A0I2	TCGA-B6-A0I2-01A-11R-A034-07	Primary solid Tumor	white	Basal	0	143.277
TCGA-E2-A1II	TCGA-E2-A1II-01A-11R-A144-07	Primary solid Tumor	white	Basal	0	33.6756
TCGA-BH-A1F6	TCGA-BH-A1F6-01A-11R-A13Q-07	Primary solid Tumor	white	Basal	1	97.4127
TCGA-AR-A1AY	TCGA-AR-A1AY-01A-21R-A12P-07	Primary solid Tumor	white	Basal	0	33.7084
TCGA-A8-A07O	TCGA-A8-A07O-01A-11R-A00Z-07	Primary solid Tumor	not reported	Basal	0	9.98768
TCGA-BH-A0B3	TCGA-BH-A0B3-01A-11R-A056-07	Primary solid Tumor	white	Basal	0	39.5236
TCGA-E9-A1N9	TCGA-E9-A1N9-01A-11R-A14D-07	Primary solid Tumor	white	Basal	0	36.1725
TCGA-E9-A22G	TCGA-E9-A22G-01A-11R-A157-07	Primary solid Tumor	white	Basal	0	40.7064
TCGA-E2-A573	TCGA-E2-A573-01A-11R-A29R-07	Primary solid Tumor	black or african american	Basal	0	34.8912
TCGA-AR-A0TP	TCGA-AR-A0TP-01A-11R-A084-07	Primary solid Tumor	white	Basal	0	140.452
TCGA-A1-A0SP	TCGA-A1-A0SP-01A-11R-A084-07	Primary solid Tumor	not reported	Basal	0	19.1869
TCGA-A2-A04T	TCGA-A2-A04T-01A-21R-A034-07	Primary solid Tumor	white	Basal	0	73.7906
TCGA-E9-A3QA	TCGA-E9-A3QA-01A-61R-A22K-07	Primary solid Tumor	white	Basal	0	30.1602
TCGA-AR-A1AR	TCGA-AR-A1AR-01A-31R-A137-07	Primary solid Tumor	white	Basal	1	17.2156
TCGA-A2-A04Q	TCGA-A2-A04Q-01A-21R-A034-07	Primary solid Tumor	white	Basal	0	78.3573
TCGA-AO-A12F	TCGA-AO-A12F-01A-11R-A115-07	Primary solid Tumor	white	Basal	0	60.5175
TCGA-E2-A1LI	TCGA-E2-A1LI-01A-12R-A157-07	Primary solid Tumor	white	Basal	0	102.538
TCGA-AN-A0FX	TCGA-AN-A0FX-01A-11R-A034-07	Primary solid Tumor	white	Basal	0	0.328542
TCGA-B6-A402	TCGA-B6-A402-01A-11R-A239-07	Primary solid Tumor	black or african american	Basal	0	74.9405
TCGA-E9-A244	TCGA-E9-A244-01A-11R-A169-07	Primary solid Tumor	white	Basal	0	0.689938
TCGA-A2-A04P	TCGA-A2-A04P-01A-31R-A034-07	Primary solid Tumor	black or african american	Basal	1	18.0041
TCGA-AQ-A04J	TCGA-AQ-A04J-01A-02R-A034-07	Primary solid Tumor	white	Basal	0	26.9076
TCGA-A2-A4S1	TCGA-A2-A4S1-01A-21R-A266-07	Primary solid Tumor	white	Basal	0	26.9405
TCGA-GI-A2C9	TCGA-GI-A2C9-01A-11R-A21T-07	Primary solid Tumor	black or african american	Basal	0	109.799
TCGA-BH-A0BG	TCGA-BH-A0BG-01A-11R-A115-07	Primary solid Tumor	white	Basal	0	61.4702
TCGA-A7-A6VW	TCGA-A7-A6VW-01A-21R-A33J-07	Primary solid Tumor	black or african american	Basal	0	9.36345
TCGA-B6-A0RU	TCGA-B6-A0RU-01A-11R-A084-07	Primary solid Tumor	white	Basal	0	282.71
TCGA-B6-A0RT	TCGA-B6-A0RT-01A-21R-A084-07	Primary solid Tumor	white	Basal	0	89.3963
TCGA-C8-A12K	TCGA-C8-A12K-01A-21R-A115-07	Primary solid Tumor	asian	Basal	0	0
TCGA-B6-A0I1	TCGA-B6-A0I1-01A-11R-A21T-07	Primary solid Tumor	black or african american	Basal	1	77.5688
TCGA-AC-A2QJ	TCGA-AC-A2QJ-01A-12R-A19W-07	Primary solid Tumor	white	Basal	1	14.653
TCGA-AR-A5QQ	TCGA-AR-A5QQ-01A-11R-A28M-07	Primary solid Tumor	white	Basal	1	10.5791
TCGA-D8-A1XQ	TCGA-D8-A1XQ-01A-11R-A14M-07	Primary solid Tumor	white	Basal	0	16.3943
TCGA-BH-A18V	TCGA-BH-A18V-01A-11R-A12D-07	Primary solid Tumor	white	Basal	1	51.1211
TCGA-BH-A0B9	TCGA-BH-A0B9-01A-11R-A056-07	Primary solid Tumor	white	Basal	0	51.6468
TCGA-A2-A0T2	TCGA-A2-A0T2-01A-11R-A084-07	Primary solid Tumor	white	Basal	1	8.37782
TCGA-A2-A0T0	TCGA-A2-A0T0-01A-22R-A084-07	Primary solid Tumor	white	Basal	0	17.5113
TCGA-A2-A0ST	TCGA-A2-A0ST-01A-12R-A084-07	Primary solid Tumor	white	Basal	0	99.1211
TCGA-A7-A4SD	TCGA-A7-A4SD-01A-11R-A266-07	Primary solid Tumor	black or african american	Basal	0	14.4887
TCGA-LL-A8F5	TCGA-LL-A8F5-01A-11R-A36F-07	Primary solid Tumor	black or african american	Basal	0	19.5811
TCGA-A2-A0D0	TCGA-A2-A0D0-01A-11R-A00Z-07	Primary solid Tumor	black or african american	Basal	0	67.2854
TCGA-AN-A0XU	TCGA-AN-A0XU-01A-11R-A109-07	Primary solid Tumor	white	Basal	0	0.328542
TCGA-A1-A0SK	TCGA-A1-A0SK-01A-12R-A084-07	Primary solid Tumor	asian	Basal	1	31.77
TCGA-B6-A0WX	TCGA-B6-A0WX-01A-11R-A109-07	Primary solid Tumor	black or african american	Basal	1	20.9938
TCGA-A7-A0DA	TCGA-A7-A0DA-01A-31R-A115-07	Primary solid Tumor	white	Basal	0	35.6468
TCGA-EW-A1P8	TCGA-EW-A1P8-01A-11R-A144-07	Primary solid Tumor	white	Basal	1	7.85216
TCGA-OL-A66I	TCGA-OL-A66I-01A-21R-A29R-07	Primary solid Tumor	black or african american	Basal	0	23.4579
TCGA-A2-A1G1	TCGA-A2-A1G1-01A-21R-A13Q-07	Primary solid Tumor	white	Basal	0	19.1869
TCGA-AR-A0U4	TCGA-AR-A0U4-01A-11R-A109-07	Primary solid Tumor	white	Basal	0	107.138
TCGA-A7-A5ZV	TCGA-A7-A5ZV-01A-11R-A28M-07	Primary solid Tumor	black or african american	Basal	0	12.0903
TCGA-E9-A1ND	TCGA-E9-A1ND-01A-11R-A144-07	Primary solid Tumor	white	Basal	0	41.5934
TCGA-AO-A124	TCGA-AO-A124-01A-11R-A10J-07	Primary solid Tumor	white	Basal	0	115.187
TCGA-C8-A1HJ	TCGA-C8-A1HJ-01A-11R-A13Q-07	Primary solid Tumor	asian	Basal	0	0.164271
TCGA-AC-A6IW	TCGA-AC-A6IW-01A-12R-A33J-07	Primary solid Tumor	black or african american	Basal	0	13.5688
TCGA-A2-A3XS	TCGA-A2-A3XS-01A-11R-A22U-07	Primary solid Tumor	black or african american	Basal	1	33.9055
TCGA-A2-A3XX	TCGA-A2-A3XX-01A-21R-A239-07	Primary solid Tumor	black or african american	Basal	1	47.2772
TCGA-OL-A5D7	TCGA-OL-A5D7-01A-11R-A27Q-07	Primary solid Tumor	black or african american	Basal	0	58.4805
TCGA-D8-A143	TCGA-D8-A143-01A-11R-A115-07	Primary solid Tumor	white	Basal	0	14.1602
TCGA-D8-A27M	TCGA-D8-A27M-01A-11R-A16F-07	Primary solid Tumor	white	Basal	0	13.4702
TCGA-B6-A0IJ	TCGA-B6-A0IJ-01A-11R-A034-07	Primary solid Tumor	black or african american	Basal	0	233.462
TCGA-S3-AA15	TCGA-S3-AA15-01A-11R-A41B-07	Primary solid Tumor	black or african american	Basal	0	17.2485
TCGA-E9-A5FL	TCGA-E9-A5FL-01A-11R-A27Q-07	Primary solid Tumor	white	Basal	0	0.788501
TCGA-AN-A0AL	TCGA-AN-A0AL-01A-11R-A00Z-07	Primary solid Tumor	white	Basal	0	7.45791
TCGA-D8-A27F	TCGA-D8-A27F-01A-11R-A16F-07	Primary solid Tumor	white	Basal	0	16.0329
TCGA-A2-A3Y0	TCGA-A2-A3Y0-01A-11R-A239-07	Primary solid Tumor	black or african american	Basal	0	50.7926
TCGA-B6-A0RE	TCGA-B6-A0RE-01A-11R-A056-07	Primary solid Tumor	black or african american	Basal	0	255.507
TCGA-AC-A62X	TCGA-AC-A62X-01A-11R-A29R-07	Primary solid Tumor	black or african american	Basal	0	13.7002
TCGA-A2-A0YE	TCGA-A2-A0YE-01A-11R-A109-07	Primary solid Tumor	white	Basal	0	18.2012
TCGA-D8-A142	TCGA-D8-A142-01A-11R-A115-07	Primary solid Tumor	white	Basal	0	13.963
TCGA-EW-A1PB	TCGA-EW-A1PB-01A-11R-A144-07	Primary solid Tumor	black or african american	Basal	0	19.9754
TCGA-S3-AA10	TCGA-S3-AA10-01A-21R-A41B-07	Primary solid Tumor	black or african american	Basal	0	19.2526
TCGA-A2-A0T1	TCGA-A2-A0T1-01A-21R-A084-07	Primary solid Tumor	american indian or alaska native	Her2	0	17.117
TCGA-GM-A2DH	TCGA-GM-A2DH-01A-11R-A180-07	Primary solid Tumor	white	Her2	0	72.0493
TCGA-A2-A0EQ	TCGA-A2-A0EQ-01A-11R-A034-07	Primary solid Tumor	black or african american	Her2	0	79.7043
TCGA-D8-A1JG	TCGA-D8-A1JG-01B-11R-A13Q-07	Primary solid Tumor	white	Her2	0	52.961
TCGA-BH-A18R	TCGA-BH-A18R-01A-11R-A12D-07	Primary solid Tumor	white	Her2	1	37.5195
TCGA-EW-A6SD	TCGA-EW-A6SD-01A-12R-A33J-07	Primary solid Tumor	black or african american	Her2	0	33.1828
TCGA-EW-A2FR	TCGA-EW-A2FR-01A-11R-A21T-07	Primary solid Tumor	black or african american	Her2	0	54.9651
TCGA-C8-A12L	TCGA-C8-A12L-01A-11R-A115-07	Primary solid Tumor	asian	Her2	0	11.9261
TCGA-UU-A93S	TCGA-UU-A93S-01A-21R-A41B-07	Primary solid Tumor	black or african american	Her2	1	3.81109
TCGA-AC-A5EH	TCGA-AC-A5EH-01A-11R-A28M-07	Primary solid Tumor	black or african american	Her2	0	16.7885
TCGA-B6-A0I9	TCGA-B6-A0I9-01A-11R-A034-07	Primary solid Tumor	white	Her2	1	11.8932
TCGA-A8-A094	TCGA-A8-A094-01A-11R-A00Z-07	Primary solid Tumor	not reported	Her2	0	0
TCGA-C8-A12Z	TCGA-C8-A12Z-01A-11R-A115-07	Primary solid Tumor	asian	Her2	0	12.5503
TCGA-AC-A23H	TCGA-AC-A23H-01A-11R-A157-07	Primary solid Tumor	white	Her2	1	0
TCGA-AN-A0FV	TCGA-AN-A0FV-01A-11R-A00Z-07	Primary solid Tumor	white	Her2	0	0.328542
TCGA-AO-A12D	TCGA-AO-A12D-01A-11R-A115-07	Primary solid Tumor	white	Her2	0	82.6283
TCGA-E9-A1RH	TCGA-E9-A1RH-01A-21R-A169-07	Primary solid Tumor	white	Her2	0	46.5544
TCGA-A2-A0CX	TCGA-A2-A0CX-01A-21R-A00Z-07	Primary solid Tumor	white	Her2	0	56.7721
TCGA-OL-A5RZ	TCGA-OL-A5RZ-01A-11R-A28M-07	Primary solid Tumor	black or african american	Her2	0	22.308
TCGA-BH-A0B7	TCGA-BH-A0B7-01A-12R-A115-07	Primary solid Tumor	white	Her2	0	84.0739
TCGA-A7-A4SF	TCGA-A7-A4SF-01A-11R-A266-07	Primary solid Tumor	black or african american	Her2	0	17.9055
TCGA-AO-A0J2	TCGA-AO-A0J2-01A-11R-A034-07	Primary solid Tumor	white	Her2	0	32.7556
TCGA-EW-A1OV	TCGA-EW-A1OV-01A-11R-A144-07	Primary solid Tumor	white	Her2	0	25.922
TCGA-C8-A12P	TCGA-C8-A12P-01A-11R-A115-07	Primary solid Tumor	asian	Her2	0	11.7618
TCGA-A8-A09G	TCGA-A8-A09G-01A-21R-A00Z-07	Primary solid Tumor	not reported	Her2	0	0
TCGA-D8-A1XT	TCGA-D8-A1XT-01A-11R-A14M-07	Primary solid Tumor	white	Her2	0	16.6242
TCGA-A2-A04W	TCGA-A2-A04W-01A-31R-A115-07	Primary solid Tumor	white	Her2	0	101.914
TCGA-AN-A04C	TCGA-AN-A04C-01A-21R-A034-07	Primary solid Tumor	white	Her2	0	1.77413
TCGA-A2-A3XZ	TCGA-A2-A3XZ-01A-42R-A239-07	Primary solid Tumor	black or african american	Her2	0	50.3326
TCGA-BH-A1EV	TCGA-BH-A1EV-01A-11R-A137-07	Primary solid Tumor	white	Her2	1	11.9918
TCGA-A8-A07I	TCGA-A8-A07I-01A-11R-A00Z-07	Primary solid Tumor	not reported	Her2	0	13.9959
TCGA-BH-A1EN	TCGA-BH-A1EN-01A-11R-A13Q-07	Primary solid Tumor	white	Her2	1	69.8809
TCGA-C8-A12T	TCGA-C8-A12T-01A-11R-A115-07	Primary solid Tumor	asian	Her2	0	0
TCGA-C8-A275	TCGA-C8-A275-01A-21R-A16F-07	Primary solid Tumor	asian	Her2	0	0.0328542
TCGA-E2-A14V	TCGA-E2-A14V-01A-11R-A12D-07	Primary solid Tumor	white	Her2	0	34.2341
TCGA-C8-A26X	TCGA-C8-A26X-01A-31R-A16F-07	Primary solid Tumor	asian	Her2	0	12.3532
TCGA-LL-A5YO	TCGA-LL-A5YO-01A-21R-A28M-07	Primary solid Tumor	black or african american	Her2	0	14.4559
TCGA-A8-A08X	TCGA-A8-A08X-01A-21R-A00Z-07	Primary solid Tumor	not reported	Her2	0	42.9733
TCGA-AR-A1AT	TCGA-AR-A1AT-01A-11R-A12P-07	Primary solid Tumor	white	Her2	1	41.7906
TCGA-BH-A0EE	TCGA-BH-A0EE-01A-11R-A034-07	Primary solid Tumor	white	Her2	0	30.9815
TCGA-A8-A08B	TCGA-A8-A08B-01A-11R-A00Z-07	Primary solid Tumor	not reported	Her2	0	37.9795
TCGA-D8-A1XJ	TCGA-D8-A1XJ-01A-11R-A14M-07	Primary solid Tumor	white	Her2	0	21.8152
TCGA-C8-A12Q	TCGA-C8-A12Q-01A-11R-A115-07	Primary solid Tumor	asian	Her2	1	12.6489
TCGA-A2-A0D1	TCGA-A2-A0D1-01A-11R-A034-07	Primary solid Tumor	white	Her2	0	34.5298
TCGA-C8-A1HF	TCGA-C8-A1HF-01A-11R-A137-07	Primary solid Tumor	asian	Her2	0	10.9076
TCGA-A8-A08L	TCGA-A8-A08L-01A-11R-A00Z-07	Primary solid Tumor	not reported	Her2	1	0.985626
TCGA-B6-A0IK	TCGA-B6-A0IK-01A-12R-A056-07	Primary solid Tumor	white	Her2	1	18.7598
TCGA-A8-A09X	TCGA-A8-A09X-01A-11R-A00Z-07	Primary solid Tumor	not reported	Her2	1	13.9959
TCGA-E2-A1LE	TCGA-E2-A1LE-01A-12R-A19W-07	Primary solid Tumor	white	Her2	1	28.8789
TCGA-B6-A0RS	TCGA-B6-A0RS-01A-11R-A084-07	Primary solid Tumor	white	Her2	1	100.632
TCGA-AR-A254	TCGA-AR-A254-01A-21R-A169-07	Primary solid Tumor	white	Her2	0	85.5852
TCGA-E9-A248	TCGA-E9-A248-01A-11R-A169-07	Primary solid Tumor	white	Her2	0	1.9384
TCGA-GM-A2DB	TCGA-GM-A2DB-01A-31R-A18M-07	Primary solid Tumor	white	Her2	0	79.0472
TCGA-B6-A0RH	TCGA-B6-A0RH-01A-21R-A115-07	Primary solid Tumor	black or african american	Her2	1	212.107
TCGA-JL-A3YW	TCGA-JL-A3YW-01A-12R-A239-07	Primary solid Tumor	asian	Her2	0	11.8275
TCGA-A8-A08J	TCGA-A8-A08J-01A-11R-A00Z-07	Primary solid Tumor	not reported	Her2	1	37.0267
TCGA-BH-A203	TCGA-BH-A203-01A-12R-A169-07	Primary solid Tumor	white	Her2	1	38.5708
TCGA-E2-A14P	TCGA-E2-A14P-01A-31R-A12D-07	Primary solid Tumor	white	Her2	0	40.9363
TCGA-AR-A0TX	TCGA-AR-A0TX-01A-11R-A084-07	Primary solid Tumor	not reported	Her2	0	64.7885
TCGA-E2-A152	TCGA-E2-A152-01A-11R-A12D-07	Primary solid Tumor	white	Her2	0	69.9138
TCGA-A2-A04X	TCGA-A2-A04X-01A-21R-A034-07	Primary solid Tumor	white	Her2	0	55.3922
TCGA-C8-A1HK	TCGA-C8-A1HK-01A-21R-A13Q-07	Primary solid Tumor	asian	Her2	0	12.0246
TCGA-E2-A1LB	TCGA-E2-A1LB-01A-11R-A144-07	Primary solid Tumor	black or african american	Her2	0	75.7618
TCGA-3C-AALI	TCGA-3C-AALI-01A-11R-A41B-07	Primary solid Tumor	black or african american	Her2	0	131.581
TCGA-C8-A26Y	TCGA-C8-A26Y-01A-11R-A16F-07	Primary solid Tumor	asian	Her2	0	0
TCGA-A2-A3XV	TCGA-A2-A3XV-01A-21R-A239-07	Primary solid Tumor	black or african american	Her2	0	32.7228
TCGA-AC-A3W5	TCGA-AC-A3W5-01A-11R-A22K-07	Primary solid Tumor	black or african american	Her2	0	16.5585
TCGA-OL-A66P	TCGA-OL-A66P-01A-11R-A31O-07	Primary solid Tumor	black or african american	Her2	0	14.0616
TCGA-BH-A0AW	TCGA-BH-A0AW-01A-11R-A056-07	Primary solid Tumor	white	Her2	0	20.4353
TCGA-AR-A24U	TCGA-AR-A24U-01A-11R-A169-07	Primary solid Tumor	white	Her2	0	102.768
TCGA-D8-A1JA	TCGA-D8-A1JA-01A-11R-A13Q-07	Primary solid Tumor	white	Her2	0	16.4928
TCGA-BH-A18P	TCGA-BH-A18P-01A-11R-A12D-07	Primary solid Tumor	white	Her2	1	30.2587
TCGA-C8-A135	TCGA-C8-A135-01A-11R-A115-07	Primary solid Tumor	asian	Her2	0	12.9117
TCGA-C8-A278	TCGA-C8-A278-01A-11R-A169-07	Primary solid Tumor	asian	Her2	0	9.7577
TCGA-C8-A137	TCGA-C8-A137-01A-11R-A115-07	Primary solid Tumor	asian	Her2	0	12.4517
TCGA-C8-A138	TCGA-C8-A138-01A-11R-A115-07	Primary solid Tumor	asian	Her2	0	12.4846
TCGA-D8-A13Z	TCGA-D8-A13Z-01A-11R-A115-07	Primary solid Tumor	white	Her2	0	20.8624
TCGA-A8-A0A7	TCGA-A8-A0A7-01A-11R-A00Z-07	Primary solid Tumor	not reported	Her2	0	0.985626
TCGA-E2-A1B0	TCGA-E2-A1B0-01A-11R-A12P-07	Primary solid Tumor	white	Her2	0	53.5852
TCGA-C8-A8HP	TCGA-C8-A8HP-01A-11R-A36F-07	Primary solid Tumor	asian	Her2	0	13.0103
TCGA-AO-A0JE	TCGA-AO-A0JE-01A-11R-A056-07	Primary solid Tumor	black or african american	Her2	0	76.7146
TCGA-D8-A1JF	TCGA-D8-A1JF-01A-11R-A13Q-07	Primary solid Tumor	white	Her2	0	12.0246
TCGA-E9-A245	TCGA-E9-A245-01A-22R-A16F-07	Primary solid Tumor	white	LumA	1	NA
TCGA-AC-A6NO	TCGA-AC-A6NO-01A-12R-A33J-07	Primary solid Tumor	black or african american	LumA	0	1.67556
TCGA-E2-A15G	TCGA-E2-A15G-01A-11R-A12D-07	Primary solid Tumor	white	LumA	0	18.2012
TCGA-BH-A0H9	TCGA-BH-A0H9-01A-11R-A056-07	Primary solid Tumor	white	LumA	0	40.9692
TCGA-GM-A2DN	TCGA-GM-A2DN-01A-11R-A180-07	Primary solid Tumor	white	LumA	0	101.552
TCGA-AC-A6IX	TCGA-AC-A6IX-01A-12R-A32P-07	Primary solid Tumor	white	LumA	0	12.2546
TCGA-OL-A66L	TCGA-OL-A66L-01A-12R-A31O-07	Primary solid Tumor	black or african american	LumA	0	42.7433
TCGA-BH-A0DE	TCGA-BH-A0DE-01A-11R-A115-07	Primary solid Tumor	white	LumA	0	77.9302
TCGA-AR-A5QM	TCGA-AR-A5QM-01A-11R-A27Q-07	Primary solid Tumor	white	LumA	0	73.2977
TCGA-BH-A0HO	TCGA-BH-A0HO-01A-11R-A034-07	Primary solid Tumor	white	LumA	0	2.49692
TCGA-A2-A0YF	TCGA-A2-A0YF-01A-21R-A109-07	Primary solid Tumor	black or african american	LumA	0	50.4312
TCGA-BH-A18J	TCGA-BH-A18J-01A-11R-A12D-07	Primary solid Tumor	white	LumA	1	20.1068
TCGA-A7-A426	TCGA-A7-A426-01A-22R-A24H-07	Primary solid Tumor	white	LumA	0	11.9589
TCGA-AR-A0TZ	TCGA-AR-A0TZ-01A-12R-A084-07	Primary solid Tumor	white	LumA	1	107.17
TCGA-AR-A1AL	TCGA-AR-A1AL-01A-21R-A12P-07	Primary solid Tumor	white	LumA	0	97.6099
TCGA-BH-A0BM	TCGA-BH-A0BM-01A-11R-A056-07	Primary solid Tumor	white	LumA	0	61.6345
TCGA-LD-A74U	TCGA-LD-A74U-01A-13R-A33J-07	Primary solid Tumor	white	LumA	0	13.2074
TCGA-B6-A0WT	TCGA-B6-A0WT-01A-11R-A109-07	Primary solid Tumor	white	LumA	0	188.55
TCGA-EW-A6SC	TCGA-EW-A6SC-01A-12R-A32P-07	Primary solid Tumor	black or african american	LumA	0	31.2772
TCGA-AO-A125	TCGA-AO-A125-01A-11R-A10J-07	Primary solid Tumor	black or african american	LumA	0	113.544
TCGA-A8-A08T	TCGA-A8-A08T-01A-21R-A00Z-07	Primary solid Tumor	not reported	LumA	1	112
TCGA-BH-A0E7	TCGA-BH-A0E7-01A-11R-A034-07	Primary solid Tumor	white	LumA	0	44.7803
TCGA-BH-A201	TCGA-BH-A201-01A-11R-A14M-07	Primary solid Tumor	white	LumA	0	28.1232
TCGA-D8-A141	TCGA-D8-A141-01A-11R-A115-07	Primary solid Tumor	white	LumA	0	20.5667
TCGA-A7-A0CG	TCGA-A7-A0CG-01A-12R-A056-07	Primary solid Tumor	white	LumA	0	34.2669
TCGA-AN-A041	TCGA-AN-A041-01A-11R-A034-07	Primary solid Tumor	white	LumA	0	0.229979
TCGA-BH-A0H6	TCGA-BH-A0H6-01A-21R-A056-07	Primary solid Tumor	white	LumA	0	24.5421
TCGA-D8-A1XU	TCGA-D8-A1XU-01A-11R-A14M-07	Primary solid Tumor	white	LumA	0	12.9774
TCGA-A8-A09D	TCGA-A8-A09D-01A-11R-A00Z-07	Primary solid Tumor	not reported	LumA	0	50.0041
TCGA-E9-A3Q9	TCGA-E9-A3Q9-01A-11R-A21T-07	Primary solid Tumor	white	LumA	0	32.8871
TCGA-BH-A0HK	TCGA-BH-A0HK-01A-11R-A056-07	Primary solid Tumor	white	LumA	0	5.84805
TCGA-A7-A0D9	TCGA-A7-A0D9-01A-31R-A056-07	Primary solid Tumor	white	LumA	0	37.4209
TCGA-AO-A03L	TCGA-AO-A03L-01A-41R-A056-07	Primary solid Tumor	asian	LumA	0	80.23
TCGA-E2-A1B1	TCGA-E2-A1B1-01A-21R-A12P-07	Primary solid Tumor	white	LumA	0	87.1622
TCGA-AC-A2B8	TCGA-AC-A2B8-01A-11R-A17B-07	Primary solid Tumor	white	LumA	0	22.2423
TCGA-C8-A133	TCGA-C8-A133-01A-32R-A12D-07	Primary solid Tumor	white	LumA	0	0
TCGA-V7-A7HQ	TCGA-V7-A7HQ-01A-11R-A33J-07	Primary solid Tumor	black or african american	LumA	0	66.7926
TCGA-5L-AAT0	TCGA-5L-AAT0-01A-12R-A41B-07	Primary solid Tumor	white	LumA	0	48.5257
TCGA-E2-A1IK	TCGA-E2-A1IK-01A-11R-A144-07	Primary solid Tumor	white	LumA	0	59.1376
TCGA-AN-A049	TCGA-AN-A049-01A-21R-A00Z-07	Primary solid Tumor	white	LumA	0	0.62423
TCGA-BH-A0DV	TCGA-BH-A0DV-01A-21R-A12P-07	Primary solid Tumor	white	LumA	0	67.8111
TCGA-A8-A0AB	TCGA-A8-A0AB-01A-11R-A034-07	Primary solid Tumor	not reported	LumA	0	17.0185
TCGA-OL-A6VQ	TCGA-OL-A6VQ-01A-12R-A41B-07	Primary solid Tumor	white	LumA	0	19.7125
TCGA-AO-A12E	TCGA-AO-A12E-01A-11R-A10J-07	Primary solid Tumor	white	LumA	0	70.3737
TCGA-3C-AALK	TCGA-3C-AALK-01A-11R-A41B-07	Primary solid Tumor	black or african american	LumA	0	47.5729
TCGA-A2-A0YC	TCGA-A2-A0YC-01A-11R-A109-07	Primary solid Tumor	white	LumA	0	32.5257
TCGA-BH-A1EU	TCGA-BH-A1EU-01A-11R-A137-07	Primary solid Tumor	white	LumA	1	42.2505
TCGA-A8-A07Z	TCGA-A8-A07Z-01A-11R-A00Z-07	Primary solid Tumor	not reported	LumA	0	45.0431
TCGA-A2-A0YD	TCGA-A2-A0YD-01A-11R-A109-07	Primary solid Tumor	white	LumA	0	25.2649
TCGA-AO-A0JI	TCGA-AO-A0JI-01A-21R-A056-07	Primary solid Tumor	white	LumA	0	50.2012
TCGA-AO-A12B	TCGA-AO-A12B-01A-11R-A10J-07	Primary solid Tumor	white	LumA	0	98.2012
TCGA-A2-A0EO	TCGA-A2-A0EO-01A-11R-A034-07	Primary solid Tumor	white	LumA	0	80.23
TCGA-AC-A23G	TCGA-AC-A23G-01A-11R-A213-07	Primary solid Tumor	white	LumA	0	73.8563
TCGA-BH-A18H	TCGA-BH-A18H-01A-11R-A12D-07	Primary solid Tumor	white	LumA	0	21.4209
TCGA-HN-A2OB	TCGA-HN-A2OB-01A-21R-A27Q-07	Primary solid Tumor	not reported	LumA	1	62.423
TCGA-BH-A18I	TCGA-BH-A18I-01A-11R-A12D-07	Primary solid Tumor	white	LumA	0	35.9097
TCGA-AR-A252	TCGA-AR-A252-01A-11R-A169-07	Primary solid Tumor	white	LumA	0	93.2402
TCGA-A8-A07E	TCGA-A8-A07E-01A-11R-A034-07	Primary solid Tumor	not reported	LumA	0	19.9754
TCGA-AN-A0FS	TCGA-AN-A0FS-01A-11R-A034-07	Primary solid Tumor	white	LumA	0	6.89938
TCGA-BH-A1F5	TCGA-BH-A1F5-01A-12R-A13Q-07	Primary solid Tumor	white	LumA	1	89.1006
TCGA-AN-A0XN	TCGA-AN-A0XN-01A-21R-A109-07	Primary solid Tumor	white	LumA	0	0.328542
TCGA-A7-A5ZW	TCGA-A7-A5ZW-01A-12R-A29R-07	Primary solid Tumor	black or african american	LumA	0	10.7105
TCGA-AC-A5XU	TCGA-AC-A5XU-01A-11R-A28M-07	Primary solid Tumor	black or african american	LumA	0	14.9487
TCGA-AC-A3W7	TCGA-AC-A3W7-01A-11R-A22K-07	Primary solid Tumor	white	LumA	0	15.4743
TCGA-A8-A09B	TCGA-A8-A09B-01A-11R-A00Z-07	Primary solid Tumor	not reported	LumA	0	11.9918
TCGA-BH-A0HP	TCGA-BH-A0HP-01A-12R-A084-07	Primary solid Tumor	white	LumA	0	13.6016
TCGA-B6-A0X7	TCGA-B6-A0X7-01A-11R-A10J-07	Primary solid Tumor	white	LumA	1	58.5133
TCGA-B6-A2IU	TCGA-B6-A2IU-01A-32R-A18M-07	Primary solid Tumor	white	LumA	0	170.053
TCGA-B6-A0WS	TCGA-B6-A0WS-01A-11R-A115-07	Primary solid Tumor	black or african american	LumA	1	97.4127
TCGA-E2-A1IO	TCGA-E2-A1IO-01A-11R-A144-07	Primary solid Tumor	white	LumA	0	60.9446
TCGA-AC-A3BB	TCGA-AC-A3BB-01A-21R-A19W-07	Primary solid Tumor	black or african american	LumA	0	32.4271
TCGA-PL-A8LX	TCGA-PL-A8LX-01A-11R-A41B-07	Primary solid Tumor	black or african american	LumA	0	0.164271
TCGA-BH-A0B8	TCGA-BH-A0B8-01A-21R-A056-07	Primary solid Tumor	white	LumA	0	51.5483
TCGA-A2-A3KD	TCGA-A2-A3KD-01A-12R-A213-07	Primary solid Tumor	white	LumA	0	39.6222
TCGA-E2-A1IE	TCGA-E2-A1IE-01A-11R-A13Q-07	Primary solid Tumor	white	LumA	0	77.6016
TCGA-EW-A1J3	TCGA-EW-A1J3-01A-11R-A13Q-07	Primary solid Tumor	white	LumA	0	16.5585
TCGA-B6-A1KI	TCGA-B6-A1KI-01A-11R-A14M-07	Primary solid Tumor	white	LumA	0	73.462
TCGA-AO-A03M	TCGA-AO-A03M-01B-11R-A10J-07	Primary solid Tumor	white	LumA	0	61.306
TCGA-A2-A0CS	TCGA-A2-A0CS-01A-11R-A115-07	Primary solid Tumor	white	LumA	1	77.1417
TCGA-E2-A1IU	TCGA-E2-A1IU-01A-11R-A14D-07	Primary solid Tumor	white	LumA	0	11.0719
TCGA-A7-A3J0	TCGA-A7-A3J0-01A-11R-A213-07	Primary solid Tumor	white	LumA	0	10.2834
TCGA-E9-A1NE	TCGA-E9-A1NE-01A-21R-A14M-07	Primary solid Tumor	white	LumA	0	35.7454
TCGA-AC-A2FB	TCGA-AC-A2FB-01A-11R-A17B-07	Primary solid Tumor	white	LumA	0	40.5421
TCGA-AR-A5QP	TCGA-AR-A5QP-01A-11R-A28M-07	Primary solid Tumor	white	LumA	0	38.9322
TCGA-A2-A0T4	TCGA-A2-A0T4-01A-31R-A084-07	Primary solid Tumor	white	LumA	0	20.501
TCGA-E9-A2JT	TCGA-E9-A2JT-01A-22R-A18M-07	Primary solid Tumor	white	LumA	0	9.46201
TCGA-A7-A3IY	TCGA-A7-A3IY-01A-21R-A21T-07	Primary solid Tumor	white	LumA	0	11.3347
TCGA-D8-A146	TCGA-D8-A146-01A-31R-A115-07	Primary solid Tumor	white	LumA	0	21.1253
TCGA-A2-A1FV	TCGA-A2-A1FV-01A-11R-A13Q-07	Primary solid Tumor	white	LumA	0	23.4579
TCGA-A2-A0CK	TCGA-A2-A0CK-01A-11R-A22K-07	Primary solid Tumor	white	LumA	0	136.641
TCGA-E2-A1IL	TCGA-E2-A1IL-01A-11R-A14D-07	Primary solid Tumor	white	LumA	0	3.8768
TCGA-EW-A1J5	TCGA-EW-A1J5-01A-11R-A13Q-07	Primary solid Tumor	white	LumA	0	15.6715
TCGA-A2-A0SY	TCGA-A2-A0SY-01A-31R-A084-07	Primary solid Tumor	white	LumA	0	44.2546
TCGA-AO-A12A	TCGA-AO-A12A-01A-21R-A115-07	Primary solid Tumor	white	LumA	0	102.242
TCGA-AQ-A1H2	TCGA-AQ-A1H2-01A-11R-A13Q-07	Primary solid Tumor	white	LumA	0	15.6057
TCGA-E2-A1L8	TCGA-E2-A1L8-01A-11R-A13Q-07	Primary solid Tumor	black or african american	LumA	0	73.5934
TCGA-GM-A4E0	TCGA-GM-A4E0-01A-12R-A266-07	Primary solid Tumor	white	LumA	0	71.9836
TCGA-D8-A1XD	TCGA-D8-A1XD-01A-11R-A14D-07	Primary solid Tumor	white	LumA	0	17.1499
TCGA-AO-A0J8	TCGA-AO-A0J8-01A-21R-A034-07	Primary solid Tumor	white	LumA	0	22.3409
TCGA-OL-A66J	TCGA-OL-A66J-01A-11R-A29R-07	Primary solid Tumor	white	LumA	0	65.577
TCGA-A7-A0CD	TCGA-A7-A0CD-01A-11R-A00Z-07	Primary solid Tumor	white	LumA	0	38.2752
TCGA-EW-A2FS	TCGA-EW-A2FS-01A-11R-A17B-07	Primary solid Tumor	black or african american	LumA	0	52.6982
TCGA-D8-A1JS	TCGA-D8-A1JS-01A-11R-A13Q-07	Primary solid Tumor	white	LumA	0	12.1889
TCGA-BH-A0DT	TCGA-BH-A0DT-01A-21R-A12D-07	Primary solid Tumor	white	LumA	0	78.9487
TCGA-B6-A0IE	TCGA-B6-A0IE-01A-11R-A034-07	Primary solid Tumor	black or african american	LumA	1	65.4784
TCGA-BH-A0BT	TCGA-BH-A0BT-01A-11R-A12P-07	Primary solid Tumor	white	LumA	0	77.7002
TCGA-A2-A0EU	TCGA-A2-A0EU-01A-22R-A056-07	Primary solid Tumor	white	LumA	0	34.2669
TCGA-D8-A1X8	TCGA-D8-A1X8-01A-11R-A14M-07	Primary solid Tumor	white	LumA	0	25.7248
TCGA-AC-A3EH	TCGA-AC-A3EH-01A-22R-A22K-07	Primary solid Tumor	white	LumA	1	6.47228
TCGA-AN-A0FW	TCGA-AN-A0FW-01A-11R-A034-07	Primary solid Tumor	white	LumA	0	0.361396
TCGA-B6-A0I5	TCGA-B6-A0I5-01A-11R-A034-07	Primary solid Tumor	white	LumA	0	281.101
TCGA-A2-A0EV	TCGA-A2-A0EV-01A-11R-A034-07	Primary solid Tumor	white	LumA	0	31.8029
TCGA-OK-A5Q2	TCGA-OK-A5Q2-01A-11R-A27Q-07	Primary solid Tumor	not reported	LumA	0	2.10267
TCGA-E2-A154	TCGA-E2-A154-01A-11R-A115-07	Primary solid Tumor	white	LumA	0	19.4168
TCGA-B6-A0WZ	TCGA-B6-A0WZ-01A-11R-A109-07	Primary solid Tumor	black or african american	LumA	0	206.719
TCGA-A8-A093	TCGA-A8-A093-01A-11R-A00Z-07	Primary solid Tumor	not reported	LumA	0	17.9384
TCGA-AR-A1AM	TCGA-AR-A1AM-01A-41R-A22K-07	Primary solid Tumor	white	LumA	0	98.2669
TCGA-AO-A0J9	TCGA-AO-A0J9-01A-11R-A034-07	Primary solid Tumor	white	LumA	0	52.9938
TCGA-D8-A1XC	TCGA-D8-A1XC-01A-11R-A14D-07	Primary solid Tumor	white	LumA	1	12.386
TCGA-A2-A0ER	TCGA-A2-A0ER-01A-21R-A034-07	Primary solid Tumor	white	LumA	0	74.3491
TCGA-A2-A0T5	TCGA-A2-A0T5-01A-21R-A084-07	Primary solid Tumor	white	LumA	0	17.4456
TCGA-BH-A1EO	TCGA-BH-A1EO-01A-11R-A137-07	Primary solid Tumor	white	LumA	1	91.9261
TCGA-BH-A0BO	TCGA-BH-A0BO-01A-23R-A12D-07	Primary solid Tumor	white	LumA	0	72.1807
TCGA-A8-A06U	TCGA-A8-A06U-01A-11R-A00Z-07	Primary solid Tumor	not reported	LumA	1	29.0103
TCGA-AN-A0XO	TCGA-AN-A0XO-01A-11R-A109-07	Primary solid Tumor	white	LumA	0	12.3203
TCGA-E2-A15F	TCGA-E2-A15F-01A-11R-A115-07	Primary solid Tumor	white	LumA	0	21.6181
TCGA-LL-A9Q3	TCGA-LL-A9Q3-01A-11R-A41B-07	Primary solid Tumor	white	LumA	0	17.4784
TCGA-E2-A15I	TCGA-E2-A15I-01A-21R-A137-07	Primary solid Tumor	white	LumA	0	55.5893
TCGA-A2-A0CT	TCGA-A2-A0CT-01A-31R-A056-07	Primary solid Tumor	white	LumA	0	75.2033
TCGA-GM-A3NY	TCGA-GM-A3NY-01A-11R-A21T-07	Primary solid Tumor	white	LumA	0	38.1766
TCGA-D8-A27G	TCGA-D8-A27G-01A-11R-A16F-07	Primary solid Tumor	white	LumA	0	13.4374
TCGA-EW-A1PE	TCGA-EW-A1PE-01A-11R-A144-07	Primary solid Tumor	white	LumA	0	10.5133
TCGA-GM-A3NW	TCGA-GM-A3NW-01A-21R-A22K-07	Primary solid Tumor	white	LumA	0	110.423
TCGA-E2-A105	TCGA-E2-A105-01A-11R-A10J-07	Primary solid Tumor	white	LumA	0	42.9733
TCGA-B6-A0RP	TCGA-B6-A0RP-01A-21R-A084-07	Primary solid Tumor	white	LumA	1	102.702
TCGA-E2-A10E	TCGA-E2-A10E-01A-21R-A10J-07	Primary solid Tumor	white	LumA	0	28.4189
TCGA-C8-A3M7	TCGA-C8-A3M7-01A-12R-A21T-07	Primary solid Tumor	asian	LumA	1	33.9713
TCGA-AQ-A1H3	TCGA-AQ-A1H3-01A-31R-A13Q-07	Primary solid Tumor	white	LumA	0	32.4928
TCGA-E9-A247	TCGA-E9-A247-01A-11R-A169-07	Primary solid Tumor	white	LumA	0	38.9651
TCGA-AR-A2LE	TCGA-AR-A2LE-01A-11R-A180-07	Primary solid Tumor	white	LumA	0	166.308
TCGA-E9-A1N3	TCGA-E9-A1N3-01A-12R-A157-07	Primary solid Tumor	white	LumA	0	34.7926
TCGA-MS-A51U	TCGA-MS-A51U-01A-31R-A266-07	Primary solid Tumor	white	LumA	0	22.3737
TCGA-A8-A07F	TCGA-A8-A07F-01A-11R-A00Z-07	Primary solid Tumor	not reported	LumA	0	18.9569
TCGA-A8-A08A	TCGA-A8-A08A-01A-11R-A32Y-07	Primary solid Tumor	not reported	LumA	0	0.985626
TCGA-AN-A0FK	TCGA-AN-A0FK-01A-11R-A034-07	Primary solid Tumor	white	LumA	0	6.99795
TCGA-B6-A0IG	TCGA-B6-A0IG-01A-11R-A034-07	Primary solid Tumor	white	LumA	1	146.398
TCGA-A7-A4SA	TCGA-A7-A4SA-01A-11R-A266-07	Primary solid Tumor	white	LumA	0	14.9158
TCGA-D8-A1JP	TCGA-D8-A1JP-01A-11R-A13Q-07	Primary solid Tumor	white	LumA	0	20.9938
TCGA-AO-A12H	TCGA-AO-A12H-01A-11R-A115-07	Primary solid Tumor	black or african american	LumA	0	40.5421
TCGA-BH-A42V	TCGA-BH-A42V-01A-11R-A24H-07	Primary solid Tumor	black or african american	LumA	0	20.8624
TCGA-C8-A1HO	TCGA-C8-A1HO-01A-11R-A13Q-07	Primary solid Tumor	asian	LumA	0	12.3203
TCGA-A8-A09A	TCGA-A8-A09A-01A-11R-A00Z-07	Primary solid Tumor	not reported	LumA	0	9.98768
TCGA-E2-A10A	TCGA-E2-A10A-01A-21R-A115-07	Primary solid Tumor	white	LumA	0	40.3778
TCGA-AC-A3YJ	TCGA-AC-A3YJ-01A-11R-A22U-07	Primary solid Tumor	white	LumA	0	24.7721
TCGA-EW-A1IX	TCGA-EW-A1IX-01A-12R-A144-07	Primary solid Tumor	asian	LumA	0	39.6879
TCGA-BH-A1ES	TCGA-BH-A1ES-01A-11R-A137-07	Primary solid Tumor	white	LumA	1	113.741
TCGA-BH-A0E1	TCGA-BH-A0E1-01A-11R-A056-07	Primary solid Tumor	white	LumA	0	15.6715
TCGA-4H-AAAK	TCGA-4H-AAAK-01A-12R-A41B-07	Primary solid Tumor	white	LumA	0	11.4333
TCGA-EW-A6S9	TCGA-EW-A6S9-01A-22R-A33J-07	Primary solid Tumor	black or african american	LumA	0	15.2115
TCGA-A2-A4RW	TCGA-A2-A4RW-01A-21R-A266-07	Primary solid Tumor	white	LumA	0	7.29363
TCGA-AO-A03V	TCGA-AO-A03V-01A-11R-A115-07	Primary solid Tumor	white	LumA	0	44.386
TCGA-E2-A106	TCGA-E2-A106-01A-11R-A10J-07	Primary solid Tumor	asian	LumA	0	83.4825
TCGA-BH-A0HN	TCGA-BH-A0HN-01A-11R-A10U-07	Primary solid Tumor	white	LumA	0	16.9528
TCGA-E2-A3DX	TCGA-E2-A3DX-01A-21R-A213-07	Primary solid Tumor	white	LumA	0	43.5318
TCGA-E2-A10B	TCGA-E2-A10B-01A-11R-A10J-07	Primary solid Tumor	white	LumA	0	37.4867
TCGA-BH-A18N	TCGA-BH-A18N-01A-11R-A12D-07	Primary solid Tumor	white	LumA	1	15.3758
TCGA-D8-A73X	TCGA-D8-A73X-01A-11R-A32P-07	Primary solid Tumor	white	LumA	0	25.1992
TCGA-C8-A12O	TCGA-C8-A12O-01A-11R-A115-07	Primary solid Tumor	asian	LumA	0	12.6489
TCGA-C8-A26Z	TCGA-C8-A26Z-01A-11R-A16F-07	Primary solid Tumor	asian	LumA	0	15.4415
TCGA-BH-A1FR	TCGA-BH-A1FR-01A-11R-A13Q-07	Primary solid Tumor	white	LumA	1	53.9466
TCGA-OL-A66K	TCGA-OL-A66K-01A-11R-A29R-07	Primary solid Tumor	white	LumA	1	41.8891
TCGA-BH-A0GY	TCGA-BH-A0GY-01A-11R-A056-07	Primary solid Tumor	white	LumA	0	30.3244
TCGA-A1-A0SE	TCGA-A1-A0SE-01A-11R-A084-07	Primary solid Tumor	white	LumA	0	43.4004
TCGA-E2-A14T	TCGA-E2-A14T-01A-11R-A115-07	Primary solid Tumor	white	LumA	0	75.9261
TCGA-A8-A08Z	TCGA-A8-A08Z-01A-21R-A00Z-07	Primary solid Tumor	not reported	LumA	0	39.9836
TCGA-BH-A0B6	TCGA-BH-A0B6-01A-11R-A19W-07	Primary solid Tumor	white	LumA	0	81.577
TCGA-EW-A1PA	TCGA-EW-A1PA-01A-11R-A144-07	Primary solid Tumor	white	LumA	0	18.8912
TCGA-BH-A8FY	TCGA-BH-A8FY-01A-11R-A36F-07	Primary solid Tumor	white	LumA	1	9.69199
TCGA-A7-A56D	TCGA-A7-A56D-01A-11R-A27Q-07	Primary solid Tumor	black or african american	LumA	0	14.7187
TCGA-B6-A0X4	TCGA-B6-A0X4-01A-11R-A109-07	Primary solid Tumor	white	LumA	1	28.2546
TCGA-AQ-A7U7	TCGA-AQ-A7U7-01A-22R-A352-07	Primary solid Tumor	white	LumA	1	19.1869
TCGA-A2-A0ET	TCGA-A2-A0ET-01A-31R-A034-07	Primary solid Tumor	white	LumA	0	35.0226
TCGA-AR-A0TR	TCGA-AR-A0TR-01A-11R-A084-07	Primary solid Tumor	white	LumA	1	5.25667
TCGA-BH-A0BR	TCGA-BH-A0BR-01A-21R-A115-07	Primary solid Tumor	white	LumA	0	76.5503
TCGA-A8-A0A6	TCGA-A8-A0A6-01A-12R-A056-07	Primary solid Tumor	not reported	LumA	0	21.0267
TCGA-B6-A401	TCGA-B6-A401-01A-11R-A239-07	Primary solid Tumor	black or african american	LumA	0	85.2895
TCGA-E2-A1B5	TCGA-E2-A1B5-01A-21R-A12P-07	Primary solid Tumor	white	LumA	0	32.3285
TCGA-GM-A2DA	TCGA-GM-A2DA-01A-11R-A18M-07	Primary solid Tumor	white	LumA	1	216.608
TCGA-A2-A0T6	TCGA-A2-A0T6-01A-11R-A084-07	Primary solid Tumor	white	LumA	0	18.8912
TCGA-BH-A0HI	TCGA-BH-A0HI-01A-11R-A084-07	Primary solid Tumor	white	LumA	0	20.3696
TCGA-D8-A3Z5	TCGA-D8-A3Z5-01A-41R-A24H-07	Primary solid Tumor	white	LumA	0	33.347
TCGA-A1-A0SH	TCGA-A1-A0SH-01A-11R-A084-07	Primary solid Tumor	white	LumA	0	47.2115
TCGA-A8-A0AD	TCGA-A8-A0AD-01A-11R-A056-07	Primary solid Tumor	not reported	LumA	0	38.0123
TCGA-AN-A03X	TCGA-AN-A03X-01A-21R-A00Z-07	Primary solid Tumor	white	LumA	0	0.328542
TCGA-AR-A1AX	TCGA-AR-A1AX-01A-11R-A12P-07	Primary solid Tumor	white	LumA	0	86.3737
TCGA-BH-A1FB	TCGA-BH-A1FB-01A-11R-A13Q-07	Primary solid Tumor	white	LumA	1	120.542
TCGA-EW-A423	TCGA-EW-A423-01A-11R-A24H-07	Primary solid Tumor	white	LumA	0	17.5113
TCGA-E2-A2P6	TCGA-E2-A2P6-01A-11R-A19W-07	Primary solid Tumor	not reported	LumA	0	34.5298
TCGA-BH-A0E9	TCGA-BH-A0E9-01B-11R-A115-07	Primary solid Tumor	white	LumA	0	81.7741
TCGA-B6-A0RV	TCGA-B6-A0RV-01A-11R-A084-07	Primary solid Tumor	white	LumA	0	169.396
TCGA-E9-A1R3	TCGA-E9-A1R3-01A-31R-A14M-07	Primary solid Tumor	white	LumA	0	2.56263
TCGA-D8-A1XY	TCGA-D8-A1XY-01A-11R-A14M-07	Primary solid Tumor	white	LumA	0	16.5257
TCGA-E2-A10F	TCGA-E2-A10F-01A-11R-A10J-07	Primary solid Tumor	white	LumA	0	28.846
TCGA-A2-A0CO	TCGA-A2-A0CO-01A-13R-A22K-07	Primary solid Tumor	white	LumA	1	48.23
TCGA-E2-A572	TCGA-E2-A572-01A-13R-A31O-07	Primary solid Tumor	black or african american	LumA	0	39.6879
TCGA-BH-A0BQ	TCGA-BH-A0BQ-01A-21R-A115-07	Primary solid Tumor	white	LumA	0	74.0862
TCGA-S3-A6ZH	TCGA-S3-A6ZH-01A-22R-A32P-07	Primary solid Tumor	black or african american	LumA	0	21.0595
TCGA-A2-A0CV	TCGA-A2-A0CV-01A-31R-A115-07	Primary solid Tumor	asian	LumA	0	98.924
TCGA-E2-A153	TCGA-E2-A153-01A-12R-A12D-07	Primary solid Tumor	white	LumA	0	23.2279
TCGA-OL-A66H	TCGA-OL-A66H-01A-11R-A29R-07	Primary solid Tumor	black or african american	LumA	0	26.6776
TCGA-A8-A08C	TCGA-A8-A08C-01A-11R-A00Z-07	Primary solid Tumor	not reported	LumA	0	28.9446
TCGA-OL-A5RV	TCGA-OL-A5RV-01A-12R-A28M-07	Primary solid Tumor	black or african american	LumA	0	34.8912
TCGA-D8-A27P	TCGA-D8-A27P-01A-11R-A16F-07	Primary solid Tumor	white	LumA	0	1.60986
TCGA-GM-A3XN	TCGA-GM-A3XN-01A-12R-A22U-07	Primary solid Tumor	white	LumA	0	66.3326
TCGA-A8-A0A9	TCGA-A8-A0A9-01A-11R-A00Z-07	Primary solid Tumor	not reported	LumA	0	27.0062
TCGA-GI-A2C8	TCGA-GI-A2C8-01A-11R-A16F-07	Primary solid Tumor	white	LumA	0	7.3922
TCGA-B6-A408	TCGA-B6-A408-01A-12R-A24H-07	Primary solid Tumor	black or african american	LumA	0	68.0739
TCGA-AR-A24X	TCGA-AR-A24X-01A-11R-A169-07	Primary solid Tumor	white	LumA	0	98.694
TCGA-D8-A1XA	TCGA-D8-A1XA-01A-11R-A14D-07	Primary solid Tumor	white	LumA	0	27.5647
TCGA-D8-A27E	TCGA-D8-A27E-01A-11R-A16F-07	Primary solid Tumor	white	LumA	0	17.4127
TCGA-D8-A1XV	TCGA-D8-A1XV-01A-11R-A14M-07	Primary solid Tumor	white	LumA	0	15.1458
TCGA-BH-A1EX	TCGA-BH-A1EX-01A-11R-A13Q-07	Primary solid Tumor	white	LumA	1	49.5441
TCGA-BH-A0W5	TCGA-BH-A0W5-01A-11R-A109-07	Primary solid Tumor	white	LumA	0	42.3162
TCGA-AR-A24M	TCGA-AR-A24M-01A-11R-A169-07	Primary solid Tumor	white	LumA	0	120.246
TCGA-JL-A3YX	TCGA-JL-A3YX-01A-11R-A22U-07	Primary solid Tumor	asian	LumA	0	11.5647
TCGA-A8-A0A4	TCGA-A8-A0A4-01A-11R-A00Z-07	Primary solid Tumor	not reported	LumA	0	13.0103
TCGA-EW-A2FV	TCGA-EW-A2FV-01A-11R-A17B-07	Primary solid Tumor	white	LumA	0	25.8891
TCGA-BH-A0EA	TCGA-BH-A0EA-01A-11R-A115-07	Primary solid Tumor	white	LumA	1	32.5585
TCGA-A8-A06P	TCGA-A8-A06P-01A-11R-A00Z-07	Primary solid Tumor	not reported	LumA	0	13.0103
TCGA-E9-A1NG	TCGA-E9-A1NG-01A-21R-A14M-07	Primary solid Tumor	white	LumA	1	25.8234
TCGA-E2-A15R	TCGA-E2-A15R-01A-11R-A115-07	Primary solid Tumor	white	LumA	0	56.9035
TCGA-AO-A0JJ	TCGA-AO-A0JJ-01A-11R-A056-07	Primary solid Tumor	white	LumA	0	61.9959
TCGA-E2-A15L	TCGA-E2-A15L-01A-11R-A12D-07	Primary solid Tumor	black or african american	LumA	0	20.5667
TCGA-BH-A0BA	TCGA-BH-A0BA-01A-11R-A056-07	Primary solid Tumor	white	LumA	0	37.191
TCGA-A2-A25D	TCGA-A2-A25D-01A-12R-A16F-07	Primary solid Tumor	white	LumA	0	0
TCGA-AO-A126	TCGA-AO-A126-01A-11R-A10J-07	Primary solid Tumor	asian	LumA	0	108.649
TCGA-EW-A1J1	TCGA-EW-A1J1-01A-11R-A13Q-07	Primary solid Tumor	white	LumA	0	18.8912
TCGA-E2-A15D	TCGA-E2-A15D-01A-11R-A115-07	Primary solid Tumor	white	LumA	0	17.2813
TCGA-LL-A5YL	TCGA-LL-A5YL-01A-12R-A29R-07	Primary solid Tumor	white	LumA	0	17.0513
TCGA-AN-A0XT	TCGA-AN-A0XT-01A-11R-A109-07	Primary solid Tumor	white	LumA	0	0.328542
TCGA-A8-A08O	TCGA-A8-A08O-01A-21R-A056-07	Primary solid Tumor	not reported	LumA	0	30.9815
TCGA-C8-A12X	TCGA-C8-A12X-01A-11R-A115-07	Primary solid Tumor	asian	LumA	0	12.6489
TCGA-E2-A1IG	TCGA-E2-A1IG-01A-11R-A144-07	Primary solid Tumor	white	LumA	0	70.308
TCGA-D8-A1JH	TCGA-D8-A1JH-01A-11R-A13Q-07	Primary solid Tumor	white	LumA	0	13.9959
TCGA-BH-A0HL	TCGA-BH-A0HL-01A-11R-A10U-07	Primary solid Tumor	white	LumA	0	2.3655
TCGA-GM-A5PX	TCGA-GM-A5PX-01A-12R-A28M-07	Primary solid Tumor	white	LumA	0	18.1027
TCGA-AR-A1AK	TCGA-AR-A1AK-01A-21R-A12P-07	Primary solid Tumor	white	LumA	0	103.786
TCGA-E2-A15P	TCGA-E2-A15P-01A-11R-A115-07	Primary solid Tumor	white	LumA	0	19.5483
TCGA-A2-A0CR	TCGA-A2-A0CR-01A-11R-A22K-07	Primary solid Tumor	asian	LumA	0	107.86
TCGA-A2-A1G0	TCGA-A2-A1G0-01A-11R-A13Q-07	Primary solid Tumor	white	LumA	0	20.2382
TCGA-BH-A0DQ	TCGA-BH-A0DQ-01A-11R-A084-07	Primary solid Tumor	white	LumA	0	3.21971
TCGA-UL-AAZ6	TCGA-UL-AAZ6-01A-11R-A41B-07	Primary solid Tumor	black or african american	LumA	0	17.0185
TCGA-AR-A24P	TCGA-AR-A24P-01A-11R-A169-07	Primary solid Tumor	white	LumA	0	2.75975
TCGA-BH-A0AY	TCGA-BH-A0AY-01A-21R-A00Z-07	Primary solid Tumor	white	LumA	0	25.5277
TCGA-LD-A66U	TCGA-LD-A66U-01A-11R-A31O-07	Primary solid Tumor	white	LumA	0	21.2238
TCGA-E2-A1BC	TCGA-E2-A1BC-01A-11R-A12P-07	Primary solid Tumor	not reported	LumA	0	16.46
TCGA-AN-A0XW	TCGA-AN-A0XW-01A-11R-A109-07	Primary solid Tumor	white	LumA	0	5.58522
TCGA-AR-A24V	TCGA-AR-A24V-01A-21R-A169-07	Primary solid Tumor	white	LumA	0	105.232
TCGA-S3-AA12	TCGA-S3-AA12-01A-11R-A41B-07	Primary solid Tumor	black or african american	LumA	0	18.8583
TCGA-A8-A086	TCGA-A8-A086-01A-11R-A00Z-07	Primary solid Tumor	not reported	LumA	0	13.0103
TCGA-BH-AB28	TCGA-BH-AB28-01A-31R-A41B-07	Primary solid Tumor	white	LumA	0	9.42916
TCGA-E2-A1LA	TCGA-E2-A1LA-01A-11R-A144-07	Primary solid Tumor	not reported	LumA	0	24.5749
TCGA-A8-A09V	TCGA-A8-A09V-01A-11R-A034-07	Primary solid Tumor	not reported	LumA	0	15.0144
TCGA-WT-AB44	TCGA-WT-AB44-01A-11R-A41B-07	Primary solid Tumor	white	LumA	0	29.0103
TCGA-E9-A1R5	TCGA-E9-A1R5-01A-11R-A14M-07	Primary solid Tumor	white	LumA	0	3.02259
TCGA-BH-A6R8	TCGA-BH-A6R8-01A-21R-A33J-07	Primary solid Tumor	black or african american	LumA	0	9.62628
TCGA-AC-A3OD	TCGA-AC-A3OD-01B-06R-A22O-07	Primary solid Tumor	white	LumA	0	14.8172
TCGA-BH-A0HB	TCGA-BH-A0HB-01A-11R-A056-07	Primary solid Tumor	white	LumA	0	26.4805
TCGA-E2-A14Z	TCGA-E2-A14Z-01A-11R-A115-07	Primary solid Tumor	white	LumA	1	18.4969
TCGA-EW-A1PF	TCGA-EW-A1PF-01A-11R-A144-07	Primary solid Tumor	white	LumA	0	14.423
TCGA-S3-AA11	TCGA-S3-AA11-01A-31R-A41B-07	Primary solid Tumor	black or african american	LumA	0	13.8316
TCGA-AC-A62Y	TCGA-AC-A62Y-01A-11R-A29R-07	Primary solid Tumor	white	LumA	0	17.4127
TCGA-AO-A0JC	TCGA-AO-A0JC-01A-11R-A056-07	Primary solid Tumor	white	LumA	0	50.8255
TCGA-AR-A24L	TCGA-AR-A24L-01A-11R-A169-07	Primary solid Tumor	white	LumA	1	94.1602
TCGA-EW-A1P3	TCGA-EW-A1P3-01A-11R-A144-07	Primary solid Tumor	white	LumA	0	52.9281
TCGA-B6-A0I8	TCGA-B6-A0I8-01A-11R-A034-07	Primary solid Tumor	white	LumA	1	24.6078
TCGA-E2-A156	TCGA-E2-A156-01A-11R-A12D-07	Primary solid Tumor	white	LumA	0	23.8522
TCGA-AR-A24W	TCGA-AR-A24W-01A-11R-A169-07	Primary solid Tumor	white	LumA	0	50.924
TCGA-D8-A1JU	TCGA-D8-A1JU-01A-11R-A13Q-07	Primary solid Tumor	white	LumA	0	14.6858
TCGA-E2-A1BD	TCGA-E2-A1BD-01A-11R-A12P-07	Primary solid Tumor	white	LumA	0	37.2238
TCGA-BH-A18F	TCGA-BH-A18F-01A-11R-A12D-07	Primary solid Tumor	white	LumA	0	32.8871
TCGA-E9-A5UP	TCGA-E9-A5UP-01A-11R-A28M-07	Primary solid Tumor	white	LumA	0	26.3819
TCGA-A7-A4SB	TCGA-A7-A4SB-01A-21R-A266-07	Primary solid Tumor	white	LumA	0	13.7331
TCGA-BH-A0E2	TCGA-BH-A0E2-01A-11R-A056-07	Primary solid Tumor	black or african american	LumA	0	14.2916
TCGA-E9-A295	TCGA-E9-A295-01A-11R-A16F-07	Primary solid Tumor	white	LumA	0	12.3203
TCGA-LD-A7W6	TCGA-LD-A7W6-01A-81R-A352-07	Primary solid Tumor	white	LumA	0	13.2731
TCGA-E9-A22B	TCGA-E9-A22B-01A-11R-A157-07	Primary solid Tumor	white	LumA	0	38.3409
TCGA-A8-A07P	TCGA-A8-A07P-01A-11R-A00Z-07	Primary solid Tumor	not reported	LumA	0	10.9733
TCGA-LL-A740	TCGA-LL-A740-01A-21R-A32P-07	Primary solid Tumor	black or african american	LumA	0	14.4887
TCGA-BH-A1EW	TCGA-BH-A1EW-01A-11R-A137-07	Primary solid Tumor	white	LumA	1	55.655
TCGA-A8-A090	TCGA-A8-A090-01A-11R-A00Z-07	Primary solid Tumor	not reported	LumA	0	0
TCGA-BH-A28Q	TCGA-BH-A28Q-01A-11R-A16F-07	Primary solid Tumor	white	LumA	0	36.7639
TCGA-BH-A0AZ	TCGA-BH-A0AZ-01A-21R-A12P-07	Primary solid Tumor	white	LumA	0	63.0472
TCGA-GM-A2DC	TCGA-GM-A2DC-01A-11R-A18M-07	Primary solid Tumor	white	LumA	0	83.2854
TCGA-A8-A09T	TCGA-A8-A09T-01A-11R-A00Z-07	Primary solid Tumor	not reported	LumA	0	19.0226
TCGA-AC-A5XS	TCGA-AC-A5XS-01A-11R-A29R-07	Primary solid Tumor	white	LumA	0	19.3183
TCGA-AC-A4ZE	TCGA-AC-A4ZE-01A-11R-A41B-07	Primary solid Tumor	white	LumA	0	29.2402
TCGA-D8-A27I	TCGA-D8-A27I-01A-11R-A16F-07	Primary solid Tumor	white	LumA	0	14.423
TCGA-OL-A6VR	TCGA-OL-A6VR-01A-32R-A33J-07	Primary solid Tumor	black or african american	LumA	0	40.0821
TCGA-A2-A0D3	TCGA-A2-A0D3-01A-11R-A115-07	Primary solid Tumor	white	LumA	0	61.5359
TCGA-S3-AA14	TCGA-S3-AA14-01A-11R-A41B-07	Primary solid Tumor	black or african american	LumA	0	17.3799
TCGA-B6-A40C	TCGA-B6-A40C-01A-11R-A239-07	Primary solid Tumor	white	LumA	0	71.0965
TCGA-E9-A1RD	TCGA-E9-A1RD-01A-11R-A157-07	Primary solid Tumor	white	LumA	0	1.11704
TCGA-A2-A1FZ	TCGA-A2-A1FZ-01A-51R-A14D-07	Primary solid Tumor	white	LumA	0	22.4394
TCGA-5L-AAT1	TCGA-5L-AAT1-01A-12R-A41B-07	Primary solid Tumor	white	LumA	0	48.3285
TCGA-AC-A2QI	TCGA-AC-A2QI-01A-12R-A19W-07	Primary solid Tumor	white	LumA	0	19.3183
TCGA-LQ-A4E4	TCGA-LQ-A4E4-01A-11R-A266-07	Primary solid Tumor	white	LumA	0	27.8932
TCGA-A7-A0DC	TCGA-A7-A0DC-01A-11R-A00Z-07	Primary solid Tumor	white	LumA	0	29.7659
TCGA-BH-A0DX	TCGA-BH-A0DX-01A-11R-A115-07	Primary solid Tumor	white	LumA	0	70.8337
TCGA-A2-A259	TCGA-A2-A259-01A-11R-A16F-07	Primary solid Tumor	black or african american	LumA	0	52.4353
TCGA-C8-A132	TCGA-C8-A132-01A-31R-A115-07	Primary solid Tumor	asian	LumA	0	12.5832
TCGA-BH-A0BV	TCGA-BH-A0BV-01A-11R-A00Z-07	Primary solid Tumor	white	LumA	0	49.9055
TCGA-BH-A0B1	TCGA-BH-A0B1-01A-12R-A056-07	Primary solid Tumor	white	LumA	0	37.7166
TCGA-AN-A0FZ	TCGA-AN-A0FZ-01A-11R-A034-07	Primary solid Tumor	white	LumA	0	0.328542
TCGA-BH-A1FE	TCGA-BH-A1FE-01A-11R-A13Q-07	Primary solid Tumor	white	LumA	1	74.6776
TCGA-AN-A0XV	TCGA-AN-A0XV-01A-11R-A109-07	Primary solid Tumor	white	LumA	0	5.32238
TCGA-XX-A89A	TCGA-XX-A89A-01A-11R-A36F-07	Primary solid Tumor	white	LumA	0	16.0329
TCGA-E2-A15O	TCGA-E2-A15O-01A-11R-A115-07	Primary solid Tumor	black or african american	LumA	0	9.49487
TCGA-A2-A0EN	TCGA-A2-A0EN-01A-13R-A084-07	Primary solid Tumor	white	LumA	0	134.308
TCGA-AC-A8OS	TCGA-AC-A8OS-01A-12R-A41B-07	Primary solid Tumor	white	LumA	0	2.29979
TCGA-GM-A2DL	TCGA-GM-A2DL-01A-11R-A18M-07	Primary solid Tumor	white	LumA	0	115.614
TCGA-AO-A0JF	TCGA-AO-A0JF-01A-11R-A056-07	Primary solid Tumor	white	LumA	0	65.0513
TCGA-BH-A0HQ	TCGA-BH-A0HQ-01A-11R-A034-07	Primary solid Tumor	white	LumA	0	36.8296
TCGA-B6-A0IC	TCGA-B6-A0IC-01A-11R-A034-07	Primary solid Tumor	white	LumA	1	0
TCGA-A8-A083	TCGA-A8-A083-01A-21R-A00Z-07	Primary solid Tumor	not reported	LumA	0	0
TCGA-B6-A0RI	TCGA-B6-A0RI-01A-11R-A056-07	Primary solid Tumor	white	LumA	0	234.119
TCGA-AN-A0XP	TCGA-AN-A0XP-01A-11R-A109-07	Primary solid Tumor	white	LumA	0	0.295688
TCGA-EW-A1IZ	TCGA-EW-A1IZ-01A-11R-A13Q-07	Primary solid Tumor	white	LumA	0	18.2012
TCGA-A2-A04V	TCGA-A2-A04V-01A-21R-A034-07	Primary solid Tumor	white	LumA	1	63.0801
TCGA-PE-A5DE	TCGA-PE-A5DE-01A-11R-A27Q-07	Primary solid Tumor	white	LumA	0	86.8994
TCGA-WT-AB41	TCGA-WT-AB41-01A-11R-A41B-07	Primary solid Tumor	black or african american	LumA	0	52.9281
TCGA-LL-A442	TCGA-LL-A442-01A-11R-A24H-07	Primary solid Tumor	black or african american	LumA	0	29.2074
TCGA-GM-A2DI	TCGA-GM-A2DI-01A-31R-A18M-07	Primary solid Tumor	white	LumA	0	85.0924
TCGA-A7-A26H	TCGA-A7-A26H-01A-11R-A169-07	Primary solid Tumor	white	LumA	0	23.7864
TCGA-A2-A0EX	TCGA-A2-A0EX-01A-21R-A034-07	Primary solid Tumor	white	LumA	0	24.7064
TCGA-A8-A06Y	TCGA-A8-A06Y-01A-21R-A00Z-07	Primary solid Tumor	not reported	LumA	0	25.9877
TCGA-A8-A0A2	TCGA-A8-A0A2-01A-11R-A034-07	Primary solid Tumor	not reported	LumA	0	19.0226
TCGA-AC-A2FE	TCGA-AC-A2FE-01A-11R-A19W-07	Primary solid Tumor	white	LumA	1	86.6037
TCGA-A1-A0SQ	TCGA-A1-A0SQ-01A-21R-A144-07	Primary solid Tumor	white	LumA	0	18.2012
TCGA-AC-A3QP	TCGA-AC-A3QP-01A-11R-A22U-07	Primary solid Tumor	white	LumA	0	22.1766
TCGA-D8-A1JB	TCGA-D8-A1JB-01A-11R-A13Q-07	Primary solid Tumor	white	LumA	0	55.4579
TCGA-BH-A18S	TCGA-BH-A18S-01A-11R-A12D-07	Primary solid Tumor	white	LumA	1	66.0041
TCGA-A8-A09K	TCGA-A8-A09K-01A-11R-A00Z-07	Primary solid Tumor	not reported	LumA	0	29.963
TCGA-B6-A0RM	TCGA-B6-A0RM-01A-11R-A084-07	Primary solid Tumor	black or african american	LumA	1	77.963
TCGA-AC-A6IV	TCGA-AC-A6IV-01A-12R-A33J-07	Primary solid Tumor	white	LumA	0	18.6612
TCGA-LL-A7SZ	TCGA-LL-A7SZ-01A-32R-A352-07	Primary solid Tumor	black or african american	LumA	0	19.5154
TCGA-BH-A1FG	TCGA-BH-A1FG-01A-11R-A13Q-07	Primary solid Tumor	white	LumA	1	18.9569
TCGA-AO-A0JA	TCGA-AO-A0JA-01A-11R-A056-07	Primary solid Tumor	black or african american	LumA	0	21.5195
TCGA-BH-A0DH	TCGA-BH-A0DH-01A-11R-A084-07	Primary solid Tumor	white	LumA	0	37.9795
TCGA-A7-A26E	TCGA-A7-A26E-01A-11R-A169-07	Primary solid Tumor	white	LumA	0	31.3429
TCGA-A8-A06T	TCGA-A8-A06T-01A-11R-A00Z-07	Primary solid Tumor	not reported	LumA	0	53.0267
TCGA-LL-A50Y	TCGA-LL-A50Y-01A-11R-A266-07	Primary solid Tumor	white	LumA	0	25.0349
TCGA-AR-A2LN	TCGA-AR-A2LN-01A-21R-A18M-07	Primary solid Tumor	white	LumA	0	38.1437
TCGA-Z7-A8R5	TCGA-Z7-A8R5-01A-42R-A41B-07	Primary solid Tumor	white	LumA	0	107.992
TCGA-A2-A0YI	TCGA-A2-A0YI-01A-31R-A10J-07	Primary solid Tumor	white	LumA	0	49.4456
TCGA-AO-A12C	TCGA-AO-A12C-01A-11R-A10J-07	Primary solid Tumor	white	LumA	0	77.9302
TCGA-E2-A1IN	TCGA-E2-A1IN-01A-11R-A13Q-07	Primary solid Tumor	white	LumA	0	22.1766
TCGA-EW-A1P5	TCGA-EW-A1P5-01A-11R-A144-07	Primary solid Tumor	white	LumA	0	23.0965
TCGA-E9-A3X8	TCGA-E9-A3X8-01A-31R-A22U-07	Primary solid Tumor	white	LumA	0	30.423
TCGA-AC-A3QQ	TCGA-AC-A3QQ-01B-06R-A22O-07	Primary solid Tumor	white	LumA	0	24.115
TCGA-A2-A0SU	TCGA-A2-A0SU-01A-11R-A084-07	Primary solid Tumor	white	LumA	0	54.6037
TCGA-E9-A1R2	TCGA-E9-A1R2-01A-11R-A14D-07	Primary solid Tumor	white	LumA	0	34.924
TCGA-XX-A899	TCGA-XX-A899-01A-11R-A36F-07	Primary solid Tumor	white	LumA	0	15.3429
TCGA-A2-A0CU	TCGA-A2-A0CU-01A-12R-A034-07	Primary solid Tumor	white	LumA	1	5.19097
TCGA-E2-A14U	TCGA-E2-A14U-01A-11R-A22K-07	Primary solid Tumor	white	LumA	0	43.3018
TCGA-BH-A0GZ	TCGA-BH-A0GZ-01A-11R-A056-07	Primary solid Tumor	white	LumA	0	10.7762
TCGA-E9-A1NH	TCGA-E9-A1NH-01A-11R-A14D-07	Primary solid Tumor	white	LumA	0	18.924
TCGA-B6-A0IO	TCGA-B6-A0IO-01A-11R-A034-07	Primary solid Tumor	white	LumA	0	165.651
TCGA-BH-A0DG	TCGA-BH-A0DG-01A-21R-A12P-07	Primary solid Tumor	black or african american	LumA	0	67.0554
TCGA-D8-A140	TCGA-D8-A140-01A-11R-A115-07	Primary solid Tumor	white	LumA	0	13.2402
TCGA-BH-A0BP	TCGA-BH-A0BP-01A-11R-A115-07	Primary solid Tumor	white	LumA	1	75.4333
TCGA-A1-A0SG	TCGA-A1-A0SG-01A-11R-A144-07	Primary solid Tumor	white	LumA	0	14.2587
TCGA-EW-A1P6	TCGA-EW-A1P6-01A-11R-A144-07	Primary solid Tumor	white	LumA	0	18.4641
TCGA-E9-A1N4	TCGA-E9-A1N4-01A-11R-A14M-07	Primary solid Tumor	white	LumA	0	32.8542
TCGA-BH-A0B5	TCGA-BH-A0B5-01A-11R-A12P-07	Primary solid Tumor	white	LumA	0	70.1766
TCGA-EW-A1J2	TCGA-EW-A1J2-01A-21R-A13Q-07	Primary solid Tumor	black or african american	LumA	0	13.2402
TCGA-C8-A12N	TCGA-C8-A12N-01A-11R-A115-07	Primary solid Tumor	asian	LumA	0	11.7618
TCGA-AN-A0FT	TCGA-AN-A0FT-01A-11R-A034-07	Primary solid Tumor	white	LumA	0	7.0308
TCGA-A8-A07B	TCGA-A8-A07B-01A-11R-A00Z-07	Primary solid Tumor	not reported	LumA	0	42.9733
TCGA-BH-A18M	TCGA-BH-A18M-01A-11R-A12D-07	Primary solid Tumor	white	LumA	1	72.5092
TCGA-D8-A1XB	TCGA-D8-A1XB-01A-11R-A14D-07	Primary solid Tumor	white	LumA	0	18.1355
TCGA-AC-A3W6	TCGA-AC-A3W6-01A-12R-A22K-07	Primary solid Tumor	white	LumA	0	0
TCGA-E9-A1N5	TCGA-E9-A1N5-01A-11R-A14D-07	Primary solid Tumor	white	LumA	0	36.7967
TCGA-B6-A0IM	TCGA-B6-A0IM-01A-11R-A034-07	Primary solid Tumor	black or african american	LumA	1	127.244
TCGA-C8-A273	TCGA-C8-A273-01A-11R-A16F-07	Primary solid Tumor	asian	LumA	0	16.8542
TCGA-A2-A4S2	TCGA-A2-A4S2-01A-12R-A266-07	Primary solid Tumor	white	LumA	0	21.1253
TCGA-OL-A5D8	TCGA-OL-A5D8-01A-11R-A27Q-07	Primary solid Tumor	black or african american	LumA	0	31.9671
TCGA-D8-A27T	TCGA-D8-A27T-01A-11R-A16F-07	Primary solid Tumor	white	LumA	0	13.076
TCGA-AQ-A04L	TCGA-AQ-A04L-01B-21R-A10J-07	Primary solid Tumor	white	LumA	0	130.004
TCGA-OL-A66N	TCGA-OL-A66N-01A-12R-A31O-07	Primary solid Tumor	white	LumA	0	26.0205
TCGA-LL-A6FP	TCGA-LL-A6FP-01A-11R-A31O-07	Primary solid Tumor	white	LumA	0	0
TCGA-A7-A26J	TCGA-A7-A26J-01A-11R-A169-07	Primary solid Tumor	white	LumA	0	20.5996
TCGA-BH-A0W7	TCGA-BH-A0W7-01A-11R-A115-07	Primary solid Tumor	white	LumA	0	44.7803
TCGA-PE-A5DC	TCGA-PE-A5DC-01A-12R-A27Q-07	Primary solid Tumor	white	LumA	1	46.9815
TCGA-AC-A8OP	TCGA-AC-A8OP-01A-11R-A36F-07	Primary solid Tumor	black or african american	LumA	0	20.1725
TCGA-AC-A2FO	TCGA-AC-A2FO-01A-11R-A180-07	Primary solid Tumor	white	LumA	0	74.0862
TCGA-BH-A0H3	TCGA-BH-A0H3-01A-11R-A12P-07	Primary solid Tumor	white	LumA	0	63.3429
TCGA-BH-A18K	TCGA-BH-A18K-01A-11R-A12D-07	Primary solid Tumor	white	LumA	1	90.7762
TCGA-A8-A07G	TCGA-A8-A07G-01A-11R-A034-07	Primary solid Tumor	not reported	LumA	0	18.9569
TCGA-E2-A1IH	TCGA-E2-A1IH-01A-11R-A13Q-07	Primary solid Tumor	white	LumA	0	33.7084
TCGA-BH-A0B0	TCGA-BH-A0B0-01A-21R-A115-07	Primary solid Tumor	black or african american	LumA	0	81.3799
TCGA-A7-A3RF	TCGA-A7-A3RF-01A-11R-A22K-07	Primary solid Tumor	white	LumA	0	13.4045
TCGA-BH-A0BJ	TCGA-BH-A0BJ-01A-11R-A056-07	Primary solid Tumor	white	LumA	0	21.6838
TCGA-AR-A0TW	TCGA-AR-A0TW-01A-11R-A084-07	Primary solid Tumor	white	LumA	0	98.8583
TCGA-AN-A0XL	TCGA-AN-A0XL-01A-11R-A10J-07	Primary solid Tumor	white	LumA	0	5.35524
TCGA-BH-A0H7	TCGA-BH-A0H7-01A-13R-A056-07	Primary solid Tumor	white	LumA	0	23.0637
TCGA-E2-A15J	TCGA-E2-A15J-01A-11R-A12P-07	Primary solid Tumor	white	LumA	0	53.8809
TCGA-GM-A2D9	TCGA-GM-A2D9-01A-11R-A18M-07	Primary solid Tumor	white	LumA	1	59.5318
TCGA-A2-A0T7	TCGA-A2-A0T7-01A-21R-A084-07	Primary solid Tumor	white	LumA	0	20.731
TCGA-B6-A0IP	TCGA-B6-A0IP-01A-11R-A034-07	Primary solid Tumor	white	LumA	1	128.986
TCGA-A1-A0SD	TCGA-A1-A0SD-01A-11R-A115-07	Primary solid Tumor	white	LumA	0	14.3573
TCGA-EW-A424	TCGA-EW-A424-01A-11R-A24H-07	Primary solid Tumor	white	LumA	0	23.4908
TCGA-BH-A8G0	TCGA-BH-A8G0-01A-11R-A352-07	Primary solid Tumor	white	LumA	0	21.7495
TCGA-D8-A73U	TCGA-D8-A73U-01A-11R-A33J-07	Primary solid Tumor	white	LumA	0	16.1643
TCGA-AC-A8OR	TCGA-AC-A8OR-01A-21R-A41B-07	Primary solid Tumor	white	LumA	0	1.31417
TCGA-D8-A27K	TCGA-D8-A27K-01A-11R-A16F-07	Primary solid Tumor	white	LumA	0	48
TCGA-AR-A1AS	TCGA-AR-A1AS-01A-11R-A12P-07	Primary solid Tumor	asian	LumA	0	37.7823
TCGA-E2-A107	TCGA-E2-A107-01A-11R-A10J-07	Primary solid Tumor	white	LumA	0	34.3984
TCGA-BH-A0W4	TCGA-BH-A0W4-01A-11R-A109-07	Primary solid Tumor	white	LumA	0	24.9363
TCGA-W8-A86G	TCGA-W8-A86G-01A-21R-A36F-07	Primary solid Tumor	white	LumA	0	11.4004
TCGA-A8-A097	TCGA-A8-A097-01A-11R-A034-07	Primary solid Tumor	not reported	LumA	0	11.9918
TCGA-EW-A3E8	TCGA-EW-A3E8-01B-11R-A24H-07	Primary solid Tumor	white	LumA	0	34.0041
TCGA-3C-AAAU	TCGA-3C-AAAU-01A-11R-A41B-07	Primary solid Tumor	white	LumA	0	132.961
TCGA-LL-A6FQ	TCGA-LL-A6FQ-01A-11R-A31O-07	Primary solid Tumor	black or african american	LumA	0	2.62834
TCGA-D8-A27L	TCGA-D8-A27L-01A-11R-A16F-07	Primary solid Tumor	white	LumA	0	16.3943
TCGA-E2-A1IJ	TCGA-E2-A1IJ-01A-11R-A144-07	Primary solid Tumor	white	LumA	0	28.4189
TCGA-E9-A229	TCGA-E9-A229-01A-31R-A157-07	Primary solid Tumor	white	LumA	0	37.7166
TCGA-AQ-A0Y5	TCGA-AQ-A0Y5-01A-11R-A14M-07	Primary solid Tumor	white	LumA	1	5.65092
TCGA-E9-A5FK	TCGA-E9-A5FK-01A-11R-A27Q-07	Primary solid Tumor	white	LumA	0	26.6776
TCGA-E9-A1RC	TCGA-E9-A1RC-01A-11R-A157-07	Primary solid Tumor	white	LumA	0	40.2136
TCGA-A8-A0A1	TCGA-A8-A0A1-01A-11R-A00Z-07	Primary solid Tumor	not reported	LumA	0	11.9918
TCGA-A7-A5ZX	TCGA-A7-A5ZX-01A-12R-A29R-07	Primary solid Tumor	white	LumA	0	11.039
TCGA-OL-A5DA	TCGA-OL-A5DA-01A-11R-A27Q-07	Primary solid Tumor	white	LumA	0	58.5791
TCGA-BH-A0BC	TCGA-BH-A0BC-01A-22R-A084-07	Primary solid Tumor	white	LumA	0	32
TCGA-AN-A0FN	TCGA-AN-A0FN-01A-11R-A034-07	Primary solid Tumor	white	LumA	0	7.16222
TCGA-AC-A23E	TCGA-AC-A23E-01A-11R-A157-07	Primary solid Tumor	white	LumA	0	22.9322
TCGA-D8-A3Z6	TCGA-D8-A3Z6-01A-11R-A239-07	Primary solid Tumor	white	LumA	0	18.4969
TCGA-A8-A091	TCGA-A8-A091-01A-11R-A00Z-07	Primary solid Tumor	not reported	LumA	0	32.9856
TCGA-D8-A1X9	TCGA-D8-A1X9-01A-12R-A157-07	Primary solid Tumor	white	LumA	0	23.885
TCGA-LL-A5YN	TCGA-LL-A5YN-01A-11R-A28M-07	Primary solid Tumor	black or african american	LumA	0	14.6858
TCGA-BH-A1FH	TCGA-BH-A1FH-01A-12R-A13Q-07	Primary solid Tumor	white	LumA	1	33.9713
TCGA-S3-A6ZG	TCGA-S3-A6ZG-01A-22R-A32P-07	Primary solid Tumor	black or african american	LumA	0	18.4641
TCGA-A7-A3IZ	TCGA-A7-A3IZ-01A-11R-A213-07	Primary solid Tumor	white	LumA	0	10.5791
TCGA-AC-A23C	TCGA-AC-A23C-01A-12R-A169-07	Primary solid Tumor	white	LumA	0	19.2197
TCGA-A1-A0SF	TCGA-A1-A0SF-01A-11R-A144-07	Primary solid Tumor	white	LumA	0	48.0657
TCGA-B6-A0IA	TCGA-B6-A0IA-01A-11R-A034-07	Primary solid Tumor	white	LumA	0	275.68
TCGA-AN-A04A	TCGA-AN-A04A-01A-21R-A034-07	Primary solid Tumor	white	LumA	0	2.95688
TCGA-E9-A227	TCGA-E9-A227-01A-11R-A157-07	Primary solid Tumor	white	LumA	0	32.0329
TCGA-AO-A0JG	TCGA-AO-A0JG-01A-31R-A084-07	Primary solid Tumor	white	LumA	0	26.2177
TCGA-AC-A2FG	TCGA-AC-A2FG-01A-11R-A17B-07	Primary solid Tumor	white	LumA	0	60.8789
TCGA-E2-A1L9	TCGA-E2-A1L9-01A-11R-A13Q-07	Primary solid Tumor	white	LumA	0	19.6468
TCGA-BH-A5J0	TCGA-BH-A5J0-01A-11R-A27Q-07	Primary solid Tumor	black or african american	LumA	0	23.4908
TCGA-BH-A0HX	TCGA-BH-A0HX-01A-21R-A056-07	Primary solid Tumor	white	LumA	0	27.2361
TCGA-OL-A66O	TCGA-OL-A66O-01A-11R-A31O-07	Primary solid Tumor	black or african american	LumA	0	17.347
TCGA-AC-A2FM	TCGA-AC-A2FM-01A-11R-A19W-07	Primary solid Tumor	white	LumA	1	26.0205
TCGA-D8-A4Z1	TCGA-D8-A4Z1-01A-21R-A266-07	Primary solid Tumor	white	LumA	0	21.6509
TCGA-E2-A2P5	TCGA-E2-A2P5-01A-11R-A19W-07	Primary solid Tumor	black or african american	LumA	1	26.9733
TCGA-OL-A5RX	TCGA-OL-A5RX-01A-11R-A28M-07	Primary solid Tumor	black or african american	LumA	0	28.846
TCGA-A2-A04N	TCGA-A2-A04N-01A-11R-A115-07	Primary solid Tumor	white	LumA	0	143.047
TCGA-B6-A0X0	TCGA-B6-A0X0-01A-21R-A115-07	Primary solid Tumor	white	LumA	1	129.61
TCGA-D8-A73W	TCGA-D8-A73W-01A-22R-A352-07	Primary solid Tumor	white	LumA	1	12.6489
TCGA-A1-A0SJ	TCGA-A1-A0SJ-01A-11R-A084-07	Primary solid Tumor	black or african american	LumA	0	13.6674
TCGA-AR-A2LO	TCGA-AR-A2LO-01A-31R-A18M-07	Primary solid Tumor	white	LumA	0	39.3593
TCGA-GM-A2DM	TCGA-GM-A2DM-01A-11R-A180-07	Primary solid Tumor	white	LumA	0	105.988
TCGA-B6-A0IH	TCGA-B6-A0IH-01A-11R-A115-07	Primary solid Tumor	white	LumA	1	97.4127
TCGA-A2-A3KC	TCGA-A2-A3KC-01A-11R-A213-07	Primary solid Tumor	black or african american	LumA	0	36.2053
TCGA-E2-A1IF	TCGA-E2-A1IF-01A-11R-A144-07	Primary solid Tumor	white	LumA	0	37.3881
TCGA-E9-A6HE	TCGA-E9-A6HE-01A-11R-A31O-07	Primary solid Tumor	white	LumA	0	27.8275
TCGA-AR-A1AN	TCGA-AR-A1AN-01A-11R-A12P-07	Primary solid Tumor	white	LumA	0	95.9343
TCGA-E2-A15C	TCGA-E2-A15C-01A-31R-A12D-07	Primary solid Tumor	white	LumA	0	22.8008
TCGA-A7-A0CH	TCGA-A7-A0CH-01A-21R-A00Z-07	Primary solid Tumor	white	LumA	0	35.4497
TCGA-A7-A425	TCGA-A7-A425-01A-11R-A24H-07	Primary solid Tumor	white	LumA	0	14.6858
TCGA-E2-A15H	TCGA-E2-A15H-01A-11R-A12D-07	Primary solid Tumor	white	LumA	0	12.9117
TCGA-E2-A570	TCGA-E2-A570-01A-11R-A29R-07	Primary solid Tumor	black or african american	LumA	0	30.5873
TCGA-BH-A1FL	TCGA-BH-A1FL-01A-11R-A13Q-07	Primary solid Tumor	white	LumA	1	54.9651
TCGA-E9-A1RI	TCGA-E9-A1RI-01A-11R-A169-07	Primary solid Tumor	white	LumA	0	47.6057
TCGA-BH-A0DP	TCGA-BH-A0DP-01A-21R-A056-07	Primary solid Tumor	white	LumA	0	15.6386
TCGA-AR-A0U3	TCGA-AR-A0U3-01A-11R-A109-07	Primary solid Tumor	white	LumA	0	134.045
TCGA-A7-A3J1	TCGA-A7-A3J1-01A-11R-A213-07	Primary solid Tumor	white	LumA	0	11.269
TCGA-D8-A1XG	TCGA-D8-A1XG-01A-11R-A14D-07	Primary solid Tumor	white	LumA	0	14.7187
TCGA-OL-A5RU	TCGA-OL-A5RU-01A-11R-A28M-07	Primary solid Tumor	black or african american	LumA	0	40.0493
TCGA-BH-A0HA	TCGA-BH-A0HA-01A-11R-A12P-07	Primary solid Tumor	white	LumA	0	52.9281
TCGA-A2-A0ES	TCGA-A2-A0ES-01A-11R-A115-07	Primary solid Tumor	white	LumA	0	71.9507
TCGA-B6-A0RN	TCGA-B6-A0RN-01A-12R-A084-07	Primary solid Tumor	white	LumA	0	263.097
TCGA-BH-A2L8	TCGA-BH-A2L8-01A-11R-A18M-07	Primary solid Tumor	white	LumA	0	20.1068
TCGA-AN-A046	TCGA-AN-A046-01A-21R-A034-07	Primary solid Tumor	white	LumA	0	0.328542
TCGA-E2-A576	TCGA-E2-A576-01A-11R-A31O-07	Primary solid Tumor	black or african american	LumA	0	34.2669
TCGA-A7-A4SC	TCGA-A7-A4SC-01A-12R-A266-07	Primary solid Tumor	white	LumA	0	14.653
TCGA-E2-A15M	TCGA-E2-A15M-01A-11R-A12D-07	Primary solid Tumor	white	LumA	1	11.039
TCGA-AC-A2FF	TCGA-AC-A2FF-01A-11R-A17B-07	Primary solid Tumor	asian	LumA	0	90.6448
TCGA-E2-A1L6	TCGA-E2-A1L6-01A-11R-A13Q-07	Primary solid Tumor	white	LumA	0	54.1437
TCGA-EW-A1IW	TCGA-EW-A1IW-01A-11R-A13Q-07	Primary solid Tumor	white	LumA	0	12.1889
TCGA-E9-A1R6	TCGA-E9-A1R6-01A-11R-A14D-07	Primary solid Tumor	white	LumA	0	11.1376
TCGA-A2-A0CQ	TCGA-A2-A0CQ-01A-21R-A034-07	Primary solid Tumor	black or african american	LumA	0	88.5421
TCGA-E2-A14Q	TCGA-E2-A14Q-01A-11R-A12D-07	Primary solid Tumor	white	LumA	0	38.2094
TCGA-A2-A0YL	TCGA-A2-A0YL-01A-21R-A109-07	Primary solid Tumor	white	LumA	0	48.4271
TCGA-LL-A440	TCGA-LL-A440-01A-11R-A24H-07	Primary solid Tumor	white	LumA	0	24.9363
TCGA-BH-A0DS	TCGA-BH-A0DS-01A-11R-A056-07	Primary solid Tumor	white	LumA	0	2.56263
TCGA-AC-A3TM	TCGA-AC-A3TM-01A-11R-A22K-07	Primary solid Tumor	white	LumA	0	25.0349
TCGA-AR-A255	TCGA-AR-A255-01A-11R-A169-07	Primary solid Tumor	white	LumA	0	70.9979
TCGA-B6-A0WY	TCGA-B6-A0WY-01A-11R-A109-07	Primary solid Tumor	white	LumA	1	113.708
TCGA-BH-A1ET	TCGA-BH-A1ET-01A-11R-A137-07	Primary solid Tumor	white	LumA	1	82.7926
TCGA-D8-A1JN	TCGA-D8-A1JN-01A-11R-A13Q-07	Primary solid Tumor	white	LumA	0	20.3696
TCGA-A7-A0DB	TCGA-A7-A0DB-01A-11R-A00Z-07	Primary solid Tumor	white	LumA	0	33.0842
TCGA-AR-A24O	TCGA-AR-A24O-01A-11R-A169-07	Primary solid Tumor	white	LumA	0	118.505
TCGA-BH-A0HF	TCGA-BH-A0HF-01A-11R-A056-07	Primary solid Tumor	white	LumA	0	23.885
TCGA-PE-A5DD	TCGA-PE-A5DD-01A-12R-A27Q-07	Primary solid Tumor	asian	LumA	0	64.1643
TCGA-AC-A3HN	TCGA-AC-A3HN-01A-11R-A213-07	Primary solid Tumor	white	LumA	0	16.2957
TCGA-A2-A0CP	TCGA-A2-A0CP-01A-11R-A034-07	Primary solid Tumor	white	LumA	0	92.4189
TCGA-BH-A0H5	TCGA-BH-A0H5-01A-21R-A115-07	Primary solid Tumor	white	LumA	0	53.2238
TCGA-A2-A0EW	TCGA-A2-A0EW-01A-21R-A115-07	Primary solid Tumor	white	LumA	1	61.8973
TCGA-D8-A145	TCGA-D8-A145-01A-11R-A115-07	Primary solid Tumor	white	LumA	0	13.4702
TCGA-A7-A13G	TCGA-A7-A13G-01B-04R-A22O-07	Primary solid Tumor	white	LumA	0	23.5893
TCGA-AN-A0XS	TCGA-AN-A0XS-01A-22R-A109-07	Primary solid Tumor	white	LumA	0	0.328542
TCGA-D8-A27V	TCGA-D8-A27V-01A-12R-A17B-07	Primary solid Tumor	white	LumA	0	12.5175
TCGA-AN-A0AS	TCGA-AN-A0AS-01A-11R-A00Z-07	Primary solid Tumor	white	LumA	0	0.328542
TCGA-AO-A0J5	TCGA-AO-A0J5-01A-11R-A034-07	Primary solid Tumor	white	LumA	1	26.0205
TCGA-D8-A1Y0	TCGA-D8-A1Y0-01A-11R-A14M-07	Primary solid Tumor	white	LumA	0	15.5072
TCGA-BH-A0EI	TCGA-BH-A0EI-01A-11R-A115-07	Primary solid Tumor	white	LumA	0	63.2772
TCGA-BH-A0DI	TCGA-BH-A0DI-01A-21R-A12P-07	Primary solid Tumor	white	LumA	0	29.963
TCGA-D8-A1XM	TCGA-D8-A1XM-01A-21R-A14M-07	Primary solid Tumor	white	LumA	0	17.6756
TCGA-BH-A0DZ	TCGA-BH-A0DZ-01A-11R-A00Z-07	Primary solid Tumor	white	LumA	0	16.2628
TCGA-BH-A0C1	TCGA-BH-A0C1-01B-11R-A12D-07	Primary solid Tumor	white	LumA	1	46.3573
TCGA-BH-A0EB	TCGA-BH-A0EB-01A-11R-A034-07	Primary solid Tumor	white	LumA	0	24.4764
TCGA-C8-A1HI	TCGA-C8-A1HI-01A-11R-A137-07	Primary solid Tumor	asian	LumA	0	11.269
TCGA-A2-A0EM	TCGA-A2-A0EM-01A-11R-A034-07	Primary solid Tumor	white	LumA	0	101.651
TCGA-C8-A1HE	TCGA-C8-A1HE-01A-11R-A13Q-07	Primary solid Tumor	asian	LumA	0	12.3203
TCGA-BH-A1EY	TCGA-BH-A1EY-01A-11R-A13Q-07	Primary solid Tumor	white	LumA	1	17.6756
TCGA-AC-A3TN	TCGA-AC-A3TN-01A-11R-A22K-07	Primary solid Tumor	white	LumA	0	14.9815
TCGA-BH-A0DK	TCGA-BH-A0DK-01A-21R-A056-07	Primary solid Tumor	white	LumA	0	13.8973
TCGA-E2-A1B4	TCGA-E2-A1B4-01A-11R-A12P-07	Primary solid Tumor	white	LumA	1	32.9856
TCGA-D8-A1XO	TCGA-D8-A1XO-01A-11R-A14M-07	Primary solid Tumor	white	LumA	0	55.2608
TCGA-AN-A0FD	TCGA-AN-A0FD-01A-11R-A034-07	Primary solid Tumor	white	LumA	0	6.43943
TCGA-A8-A099	TCGA-A8-A099-01A-11R-A00Z-07	Primary solid Tumor	not reported	LumA	0	9.98768
TCGA-GM-A5PV	TCGA-GM-A5PV-01A-11R-A28M-07	Primary solid Tumor	white	LumA	0	13.5359
TCGA-E9-A1R0	TCGA-E9-A1R0-01A-22R-A16F-07	Primary solid Tumor	white	LumA	0	28.2546
TCGA-AR-A1AP	TCGA-AR-A1AP-01A-11R-A12P-07	Primary solid Tumor	white	LumA	0	93.8316
TCGA-A2-A0EP	TCGA-A2-A0EP-01A-52R-A22U-07	Primary solid Tumor	white	LumA	0	118.374
TCGA-E9-A1RF	TCGA-E9-A1RF-01A-11R-A157-07	Primary solid Tumor	white	LumA	0	6.57084
TCGA-AR-A2LJ	TCGA-AR-A2LJ-01A-12R-A19W-07	Primary solid Tumor	white	LumA	0	86.4723
TCGA-AR-A5QN	TCGA-AR-A5QN-01A-12R-A28M-07	Primary solid Tumor	white	LumA	0	33.2813
TCGA-C8-A12Y	TCGA-C8-A12Y-01A-11R-A12D-07	Primary solid Tumor	asian	LumA	0	48.4928
TCGA-AR-A24T	TCGA-AR-A24T-01A-11R-A169-07	Primary solid Tumor	white	LumA	0	105.199
TCGA-GM-A2DK	TCGA-GM-A2DK-01A-21R-A180-07	Primary solid Tumor	white	LumA	0	86.8994
TCGA-B6-A0RO	TCGA-B6-A0RO-01A-22R-A084-07	Primary solid Tumor	white	LumA	0	161.938
TCGA-E9-A24A	TCGA-E9-A24A-01A-11R-A169-07	Primary solid Tumor	white	LumA	0	24.5421
TCGA-AR-A1AU	TCGA-AR-A1AU-01A-11R-A12P-07	Primary solid Tumor	white	LumA	0	94.2259
TCGA-E9-A1QZ	TCGA-E9-A1QZ-01A-21R-A169-07	Primary solid Tumor	white	LumA	0	24.8049
TCGA-A7-A13H	TCGA-A7-A13H-01A-11R-A22K-07	Primary solid Tumor	white	LumA	0	29.5359
TCGA-B6-A40B	TCGA-B6-A40B-01A-11R-A239-07	Primary solid Tumor	white	LumA	0	103.556
TCGA-GM-A3XG	TCGA-GM-A3XG-01A-31R-A24H-07	Primary solid Tumor	white	LumA	0	43.6961
TCGA-E9-A1RA	TCGA-E9-A1RA-01A-11R-A14D-07	Primary solid Tumor	white	LumA	0	44.9774
TCGA-BH-A0DO	TCGA-BH-A0DO-01B-11R-A12D-07	Primary solid Tumor	white	LumA	0	54.0123
TCGA-A2-A4S0	TCGA-A2-A4S0-01A-21R-A266-07	Primary solid Tumor	white	LumA	0	23.1951
TCGA-A8-A07J	TCGA-A8-A07J-01A-11R-A00Z-07	Primary solid Tumor	not reported	LumA	0	11.9918
TCGA-AO-A12G	TCGA-AO-A12G-01A-11R-A10J-07	Primary solid Tumor	white	LumA	0	53.848
TCGA-AR-A2LM	TCGA-AR-A2LM-01A-11R-A180-07	Primary solid Tumor	white	LumA	0	63.5729
TCGA-E2-A15E	TCGA-E2-A15E-01A-11R-A12D-07	Primary solid Tumor	white	LumA	0	20.6982
TCGA-B6-A0RG	TCGA-B6-A0RG-01A-11R-A056-07	Primary solid Tumor	white	LumA	0	68.4025
TCGA-D8-A27W	TCGA-D8-A27W-01A-11R-A16F-07	Primary solid Tumor	white	LumB	0	12.2546
TCGA-BH-A18U	TCGA-BH-A18U-01A-21R-A12D-07	Primary solid Tumor	white	LumB	1	51.3511
TCGA-A8-A08F	TCGA-A8-A08F-01A-11R-A00Z-07	Primary solid Tumor	not reported	LumB	0	32.9856
TCGA-BH-A0HU	TCGA-BH-A0HU-01A-11R-A034-07	Primary solid Tumor	white	LumB	0	12.8789
TCGA-A8-A09R	TCGA-A8-A09R-01A-11R-A00Z-07	Primary solid Tumor	not reported	LumB	0	8.9692
TCGA-B6-A0IN	TCGA-B6-A0IN-01A-11R-A034-07	Primary solid Tumor	white	LumB	1	84.5339
TCGA-E9-A1NA	TCGA-E9-A1NA-01A-11R-A144-07	Primary solid Tumor	white	LumB	0	36.5339
TCGA-A7-A2KD	TCGA-A7-A2KD-01A-31R-A21T-07	Primary solid Tumor	black or african american	LumB	0	22.308
TCGA-BH-A1F8	TCGA-BH-A1F8-01A-11R-A13Q-07	Primary solid Tumor	white	LumB	1	0.0328542
TCGA-AN-A0AK	TCGA-AN-A0AK-01A-21R-A00Z-07	Primary solid Tumor	white	LumB	0	7.35934
TCGA-C8-A26W	TCGA-C8-A26W-01A-11R-A16F-07	Primary solid Tumor	asian	LumB	0	12.5175
TCGA-C8-A12U	TCGA-C8-A12U-01A-11R-A115-07	Primary solid Tumor	asian	LumB	0	12.6489
TCGA-C8-A1HM	TCGA-C8-A1HM-01A-12R-A137-07	Primary solid Tumor	asian	LumB	0	12.3203
TCGA-D8-A1XZ	TCGA-D8-A1XZ-01A-11R-A14M-07	Primary solid Tumor	white	LumB	0	15.3101
TCGA-E2-A15A	TCGA-E2-A15A-01A-11R-A12D-07	Primary solid Tumor	white	LumB	0	23.3265
TCGA-D8-A1J9	TCGA-D8-A1J9-01A-11R-A13Q-07	Primary solid Tumor	white	LumB	0	17.4784
TCGA-AR-A0TQ	TCGA-AR-A0TQ-01A-11R-A084-07	Primary solid Tumor	white	LumB	0	98.2669
TCGA-D8-A1X7	TCGA-D8-A1X7-01A-11R-A14M-07	Primary solid Tumor	white	LumB	0	16.7228
TCGA-A2-A0D4	TCGA-A2-A0D4-01A-11R-A00Z-07	Primary solid Tumor	black or african american	LumB	0	25.1992
TCGA-D8-A27R	TCGA-D8-A27R-01A-11R-A16F-07	Primary solid Tumor	white	LumB	0	10.0862
TCGA-C8-A12W	TCGA-C8-A12W-01A-11R-A115-07	Primary solid Tumor	asian	LumB	0	12.6489
TCGA-BH-A0HY	TCGA-BH-A0HY-01A-11R-A056-07	Primary solid Tumor	white	LumB	0	50.7598
TCGA-D8-A1X5	TCGA-D8-A1X5-01A-11R-A14D-07	Primary solid Tumor	white	LumB	0	18.5626
TCGA-A2-A0CY	TCGA-A2-A0CY-01A-12R-A034-07	Primary solid Tumor	white	LumB	0	54.9651
TCGA-C8-A26V	TCGA-C8-A26V-01A-11R-A16F-07	Primary solid Tumor	asian	LumB	0	20.2382
TCGA-AO-A1KS	TCGA-AO-A1KS-01A-11R-A13Q-07	Primary solid Tumor	white	LumB	0	11.499
TCGA-D8-A1JT	TCGA-D8-A1JT-01A-31R-A13Q-07	Primary solid Tumor	white	LumB	0	13.306
TCGA-D8-A1XL	TCGA-D8-A1XL-01A-11R-A14M-07	Primary solid Tumor	white	LumB	0	19.9097
TCGA-BH-A42T	TCGA-BH-A42T-01A-11R-A24H-07	Primary solid Tumor	black or african american	LumB	1	10.5133
TCGA-C8-A1HG	TCGA-C8-A1HG-01A-11R-A137-07	Primary solid Tumor	asian	LumB	0	11.3347
TCGA-A8-A06X	TCGA-A8-A06X-01A-21R-A00Z-07	Primary solid Tumor	not reported	LumB	1	30.9815
TCGA-BH-A0BZ	TCGA-BH-A0BZ-01A-31R-A12P-07	Primary solid Tumor	white	LumB	0	74.0862
TCGA-AC-A2BM	TCGA-AC-A2BM-01A-11R-A21T-07	Primary solid Tumor	black or african american	LumB	0	99.2854
TCGA-D8-A1J8	TCGA-D8-A1J8-01A-11R-A13Q-07	Primary solid Tumor	white	LumB	0	14.1602
TCGA-E9-A249	TCGA-E9-A249-01A-11R-A169-07	Primary solid Tumor	white	LumB	0	7.12936
TCGA-A8-A07W	TCGA-A8-A07W-01A-11R-A00Z-07	Primary solid Tumor	not reported	LumB	0	9.98768
TCGA-AO-A0JM	TCGA-AO-A0JM-01A-21R-A056-07	Primary solid Tumor	not reported	LumB	0	71.7536
TCGA-E9-A228	TCGA-E9-A228-01A-31R-A157-07	Primary solid Tumor	white	LumB	0	42.2177
TCGA-A8-A09Z	TCGA-A8-A09Z-01A-11R-A00Z-07	Primary solid Tumor	not reported	LumB	0	0
TCGA-AN-A0FF	TCGA-AN-A0FF-01A-11R-A034-07	Primary solid Tumor	white	LumB	0	5.65092
TCGA-A2-A0YH	TCGA-A2-A0YH-01A-11R-A109-07	Primary solid Tumor	white	LumB	0	21.6509
TCGA-D8-A1JE	TCGA-D8-A1JE-01A-11R-A13Q-07	Primary solid Tumor	white	LumB	0	18.8912
TCGA-E9-A22D	TCGA-E9-A22D-01A-11R-A157-07	Primary solid Tumor	white	LumB	0	41.0021
TCGA-D8-A1X6	TCGA-D8-A1X6-01A-11R-A14M-07	Primary solid Tumor	white	LumB	0	17.7741
TCGA-C8-A1HN	TCGA-C8-A1HN-01A-11R-A137-07	Primary solid Tumor	asian	LumB	0	12.9446
TCGA-E9-A22A	TCGA-E9-A22A-01A-11R-A157-07	Primary solid Tumor	white	LumB	0	39.0637
TCGA-D8-A1Y2	TCGA-D8-A1Y2-01A-11R-A157-07	Primary solid Tumor	white	LumB	0	14.2259
TCGA-AO-A03O	TCGA-AO-A03O-01A-11R-A00Z-07	Primary solid Tumor	black or african american	LumB	1	81.577
TCGA-A8-A09E	TCGA-A8-A09E-01A-11R-A00Z-07	Primary solid Tumor	not reported	LumB	0	49.0185
TCGA-A8-A09N	TCGA-A8-A09N-01A-11R-A00Z-07	Primary solid Tumor	not reported	LumB	0	1.01848
TCGA-E2-A14O	TCGA-E2-A14O-01A-31R-A115-07	Primary solid Tumor	white	LumB	0	44.6489
TCGA-A7-A0CJ	TCGA-A7-A0CJ-01A-21R-A00Z-07	Primary solid Tumor	white	LumB	0	30.5873
TCGA-A8-A06O	TCGA-A8-A06O-01A-11R-A00Z-07	Primary solid Tumor	not reported	LumB	0	13.0103
TCGA-AN-A0FY	TCGA-AN-A0FY-01A-11R-A034-07	Primary solid Tumor	white	LumB	0	0.328542
TCGA-A8-A08P	TCGA-A8-A08P-01A-11R-A00Z-07	Primary solid Tumor	not reported	LumB	0	30.9815
TCGA-AR-A0TY	TCGA-AR-A0TY-01A-12R-A115-07	Primary solid Tumor	white	LumB	1	55.8193
TCGA-AR-A24N	TCGA-AR-A24N-01A-11R-A169-07	Primary solid Tumor	white	LumB	0	99.7125
TCGA-E9-A2JS	TCGA-E9-A2JS-01A-11R-A180-07	Primary solid Tumor	white	LumB	1	29.7002
TCGA-BH-A1FJ	TCGA-BH-A1FJ-01A-11R-A13Q-07	Primary solid Tumor	white	LumB	1	63.3101
TCGA-A8-A095	TCGA-A8-A095-01A-11R-A00Z-07	Primary solid Tumor	not reported	LumB	0	41.9548
TCGA-A2-A25E	TCGA-A2-A25E-01A-11R-A169-07	Primary solid Tumor	black or african american	LumB	0	105.265
TCGA-A8-A08S	TCGA-A8-A08S-01A-11R-A034-07	Primary solid Tumor	not reported	LumB	0	32.9856
TCGA-AN-A03Y	TCGA-AN-A03Y-01A-21R-A00Z-07	Primary solid Tumor	white	LumB	0	0.328542
TCGA-E9-A22E	TCGA-E9-A22E-01A-11R-A157-07	Primary solid Tumor	white	LumB	0	41.692
TCGA-AQ-A04H	TCGA-AQ-A04H-01B-11R-A10J-07	Primary solid Tumor	white	LumB	0	24.7721
TCGA-B6-A0IB	TCGA-B6-A0IB-01A-11R-A034-07	Primary solid Tumor	white	LumB	1	129.478
TCGA-A2-A04Y	TCGA-A2-A04Y-01A-21R-A034-07	Primary solid Tumor	white	LumB	0	36.1068
TCGA-BH-A1FM	TCGA-BH-A1FM-01A-11R-A13Q-07	Primary solid Tumor	white	LumB	1	45.6016
TCGA-A1-A0SN	TCGA-A1-A0SN-01A-11R-A144-07	Primary solid Tumor	white	LumB	0	39.2936
TCGA-EW-A1OX	TCGA-EW-A1OX-01A-11R-A144-07	Primary solid Tumor	white	LumB	0	29.9302
TCGA-A8-A084	TCGA-A8-A084-01A-21R-A00Z-07	Primary solid Tumor	not reported	LumB	0	15.0472
TCGA-A2-A0SV	TCGA-A2-A0SV-01A-11R-A084-07	Primary solid Tumor	white	LumB	1	27.1047
TCGA-D8-A1JD	TCGA-D8-A1JD-01A-11R-A13Q-07	Primary solid Tumor	white	LumB	0	18.1355
TCGA-AR-A24R	TCGA-AR-A24R-01A-11R-A169-07	Primary solid Tumor	white	LumB	0	112.69
TCGA-AC-A7VB	TCGA-AC-A7VB-01A-11R-A352-07	Primary solid Tumor	black or african american	LumB	0	8.21355
TCGA-C8-A8HQ	TCGA-C8-A8HQ-01A-11R-A36F-07	Primary solid Tumor	asian	LumB	0	12.4846
TCGA-D8-A13Y	TCGA-D8-A13Y-01A-11R-A115-07	Primary solid Tumor	white	LumB	0	56.7721
TCGA-S3-A6ZF	TCGA-S3-A6ZF-01A-32R-A32P-07	Primary solid Tumor	black or african american	LumB	0	18.7926
TCGA-C8-A27A	TCGA-C8-A27A-01A-11R-A169-07	Primary solid Tumor	asian	LumB	0	24.5421
TCGA-E9-A3HO	TCGA-E9-A3HO-01A-11R-A213-07	Primary solid Tumor	white	LumB	0	38.0452
TCGA-BH-A0AU	TCGA-BH-A0AU-01A-11R-A12P-07	Primary solid Tumor	white	LumB	0	62.883
TCGA-A8-A09Q	TCGA-A8-A09Q-01A-11R-A00Z-07	Primary solid Tumor	not reported	LumB	0	25.0021
TCGA-S3-AA17	TCGA-S3-AA17-01A-11R-A41B-07	Primary solid Tumor	black or african american	LumB	0	13.9302
TCGA-BH-A0BF	TCGA-BH-A0BF-01A-21R-A12P-07	Primary solid Tumor	white	LumB	1	43.499
TCGA-A8-A07S	TCGA-A8-A07S-01A-11R-A034-07	Primary solid Tumor	not reported	LumB	0	7.98357
TCGA-E9-A1N6	TCGA-E9-A1N6-01A-11R-A144-07	Primary solid Tumor	white	LumB	1	22.2752
TCGA-A2-A0SW	TCGA-A2-A0SW-01A-11R-A084-07	Primary solid Tumor	white	LumB	1	44.846
TCGA-A2-A25B	TCGA-A2-A25B-01A-11R-A169-07	Primary solid Tumor	black or african american	LumB	0	42.4148
TCGA-B6-A1KN	TCGA-B6-A1KN-01A-11R-A13Q-07	Primary solid Tumor	white	LumB	0	139.072
TCGA-C8-A1HL	TCGA-C8-A1HL-01A-11R-A137-07	Primary solid Tumor	asian	LumB	0	10.4148
TCGA-B6-A0WV	TCGA-B6-A0WV-01A-11R-A109-07	Primary solid Tumor	white	LumB	1	79.4086
TCGA-D8-A1Y1	TCGA-D8-A1Y1-01A-21R-A14M-07	Primary solid Tumor	white	LumB	1	9.92197
TCGA-A2-A1FW	TCGA-A2-A1FW-01A-11R-A13Q-07	Primary solid Tumor	white	LumB	0	17.347
TCGA-E9-A5UO	TCGA-E9-A5UO-01A-11R-A28M-07	Primary solid Tumor	white	LumB	0	25.7906
TCGA-BH-A0C0	TCGA-BH-A0C0-01A-21R-A056-07	Primary solid Tumor	white	LumB	0	41.7248
TCGA-LL-A7T0	TCGA-LL-A7T0-01A-31R-A352-07	Primary solid Tumor	black or african american	LumB	0	12.3532
TCGA-BH-A1FD	TCGA-BH-A1FD-01A-11R-A13Q-07	Primary solid Tumor	white	LumB	1	33.1499
TCGA-AO-A0J7	TCGA-AO-A0J7-01A-11R-A034-07	Primary solid Tumor	white	LumB	0	20.3039
TCGA-E9-A1RB	TCGA-E9-A1RB-01A-11R-A157-07	Primary solid Tumor	white	LumB	1	32.0657
TCGA-A8-A06Z	TCGA-A8-A06Z-01A-11R-A00Z-07	Primary solid Tumor	not reported	LumB	0	1.01848
TCGA-A8-A06Q	TCGA-A8-A06Q-01A-11R-A034-07	Primary solid Tumor	not reported	LumB	0	1.01848
TCGA-A8-A07L	TCGA-A8-A07L-01A-11R-A00Z-07	Primary solid Tumor	not reported	LumB	0	32.0329
TCGA-A8-A076	TCGA-A8-A076-01A-21R-A00Z-07	Primary solid Tumor	not reported	LumB	0	53.9466
TCGA-D8-A1JI	TCGA-D8-A1JI-01A-11R-A13Q-07	Primary solid Tumor	white	LumB	0	18.9569
TCGA-A7-A6VX	TCGA-A7-A6VX-01A-12R-A33J-07	Primary solid Tumor	black or african american	LumB	0	10.4148
TCGA-A1-A0SI	TCGA-A1-A0SI-01A-11R-A144-07	Primary solid Tumor	white	LumB	0	20.8624
TCGA-AO-A03P	TCGA-AO-A03P-01A-11R-A00Z-07	Primary solid Tumor	black or african american	LumB	1	95.6386
TCGA-EW-A1PC	TCGA-EW-A1PC-01B-11R-A21T-07	Primary solid Tumor	black or african american	LumB	0	6.14374
TCGA-EW-A1J6	TCGA-EW-A1J6-01A-11R-A13Q-07	Primary solid Tumor	white	LumB	0	28.7474
TCGA-BH-A204	TCGA-BH-A204-01A-11R-A157-07	Primary solid Tumor	white	LumB	1	83.2526
TCGA-EW-A1OY	TCGA-EW-A1OY-01A-11R-A144-07	Primary solid Tumor	white	LumB	0	29.8316
TCGA-AR-A24H	TCGA-AR-A24H-01A-11R-A169-07	Primary solid Tumor	white	LumB	0	160.789
TCGA-D8-A1Y3	TCGA-D8-A1Y3-01A-11R-A157-07	Primary solid Tumor	white	LumB	0	14.1273
TCGA-BH-A0C7	TCGA-BH-A0C7-01B-11R-A115-07	Primary solid Tumor	white	LumB	0	90.9076
TCGA-D8-A1JJ	TCGA-D8-A1JJ-01A-31R-A14M-07	Primary solid Tumor	white	LumB	0	20.0739
TCGA-E9-A1NI	TCGA-E9-A1NI-01A-11R-A14D-07	Primary solid Tumor	white	LumB	0	9.85626
TCGA-BH-A0C3	TCGA-BH-A0C3-01A-21R-A12P-07	Primary solid Tumor	white	LumB	0	89.0021
TCGA-A2-A0EY	TCGA-A2-A0EY-01A-11R-A034-07	Primary solid Tumor	white	LumB	0	63.2444
TCGA-D8-A1JC	TCGA-D8-A1JC-01A-11R-A13Q-07	Primary solid Tumor	white	LumB	0	15.77
TCGA-A8-A09I	TCGA-A8-A09I-01A-22R-A034-07	Primary solid Tumor	not reported	LumB	0	45.0431
TCGA-5T-A9QA	TCGA-5T-A9QA-01A-11R-A41B-07	Primary solid Tumor	black or african american	LumB	0	9.95483
TCGA-A2-A0CW	TCGA-A2-A0CW-01A-21R-A115-07	Primary solid Tumor	white	LumB	0	107.86
TCGA-AO-A1KT	TCGA-AO-A1KT-01A-11R-A13Q-07	Primary solid Tumor	white	LumB	0	17.7741
TCGA-D8-A1XF	TCGA-D8-A1XF-01A-11R-A14D-07	Primary solid Tumor	white	LumB	0	15.2115
TCGA-EW-A2FW	TCGA-EW-A2FW-01A-11R-A17B-07	Primary solid Tumor	white	LumB	0	22.078
TCGA-A2-A4S3	TCGA-A2-A4S3-01A-21R-A266-07	Primary solid Tumor	black or african american	LumB	0	21.8809
TCGA-E9-A54Y	TCGA-E9-A54Y-01A-11R-A466-07	Primary solid Tumor	white	LumB	0	23.8193
TCGA-A8-A079	TCGA-A8-A079-01A-21R-A00Z-07	Primary solid Tumor	not reported	LumB	0	9.00205
TCGA-D8-A1XR	TCGA-D8-A1XR-01A-11R-A14M-07	Primary solid Tumor	white	LumB	0	15.8357
TCGA-AO-A1KP	TCGA-AO-A1KP-01A-11R-A13Q-07	Primary solid Tumor	white	LumB	0	97.0185
TCGA-GM-A2DO	TCGA-GM-A2DO-01A-11R-A18M-07	Primary solid Tumor	black or african american	LumB	0	85.2895
TCGA-A8-A09W	TCGA-A8-A09W-01A-11R-A00Z-07	Primary solid Tumor	not reported	LumB	0	0.985626
TCGA-B6-A0X5	TCGA-B6-A0X5-01A-21R-A109-07	Primary solid Tumor	black or african american	LumB	1	68.8953
TCGA-Z7-A8R6	TCGA-Z7-A8R6-01A-11R-A41B-07	Primary solid Tumor	white	LumB	0	106.973
TCGA-E2-A15S	TCGA-E2-A15S-01A-11R-A115-07	Primary solid Tumor	white	LumB	0	14.0616
TCGA-B6-A1KC	TCGA-B6-A1KC-01B-11R-A157-07	Primary solid Tumor	white	LumB	0	43.5647
TCGA-AR-A24Z	TCGA-AR-A24Z-01A-11R-A169-07	Primary solid Tumor	white	LumB	0	98.5955
TCGA-E2-A15K	TCGA-E2-A15K-01A-11R-A12P-07	Primary solid Tumor	white	LumB	0	9.03491
TCGA-A8-A075	TCGA-A8-A075-01A-11R-A084-07	Primary solid Tumor	not reported	LumB	0	17.0185
TCGA-E9-A1NF	TCGA-E9-A1NF-01A-11R-A14D-07	Primary solid Tumor	white	LumB	1	35.2197
TCGA-EW-A1OZ	TCGA-EW-A1OZ-01A-11R-A144-07	Primary solid Tumor	black or african american	LumB	0	40.3778
TCGA-BH-A1FN	TCGA-BH-A1FN-01A-11R-A13Q-07	Primary solid Tumor	white	LumB	1	72.0164
TCGA-A2-A1FX	TCGA-A2-A1FX-01A-11R-A13Q-07	Primary solid Tumor	white	LumB	0	60.6817
TCGA-A2-A0T3	TCGA-A2-A0T3-01A-21R-A115-07	Primary solid Tumor	white	LumB	0	49.807
TCGA-A8-A081	TCGA-A8-A081-01A-11R-A00Z-07	Primary solid Tumor	not reported	LumB	0	0
TCGA-A8-A096	TCGA-A8-A096-01A-11R-A00Z-07	Primary solid Tumor	not reported	LumB	0	0
TCGA-BH-A209	TCGA-BH-A209-01A-11R-A157-07	Primary solid Tumor	black or african american	LumB	1	130.07
TCGA-AR-A2LL	TCGA-AR-A2LL-01A-11R-A180-07	Primary solid Tumor	white	LumB	0	66.1027
TCGA-EW-A1IY	TCGA-EW-A1IY-01A-11R-A13Q-07	Primary solid Tumor	asian	LumB	0	8.47639
TCGA-E9-A1R4	TCGA-E9-A1R4-01A-21R-A14D-07	Primary solid Tumor	white	LumB	0	6.11088
TCGA-A2-A0YG	TCGA-A2-A0YG-01A-21R-A109-07	Primary solid Tumor	white	LumB	0	21.8809
TCGA-AR-A0TV	TCGA-AR-A0TV-01A-21R-A084-07	Primary solid Tumor	not reported	LumB	0	75.1704
TCGA-E9-A226	TCGA-E9-A226-01A-21R-A157-07	Primary solid Tumor	white	LumB	1	34.4312
TCGA-AN-A0XR	TCGA-AN-A0XR-01A-11R-A109-07	Primary solid Tumor	white	LumB	0	0.328542
TCGA-BH-A0H0	TCGA-BH-A0H0-01A-11R-A056-07	Primary solid Tumor	white	LumB	0	15.1458
TCGA-B6-A0WW	TCGA-B6-A0WW-01A-11R-A109-07	Primary solid Tumor	black or african american	LumB	1	18.3326
TCGA-LL-A5YM	TCGA-LL-A5YM-01A-11R-A28M-07	Primary solid Tumor	black or african american	LumB	0	12.9446
TCGA-C8-A3M8	TCGA-C8-A3M8-01A-11R-A213-07	Primary solid Tumor	asian	LumB	0	12.9446
TCGA-A8-A08G	TCGA-A8-A08G-01A-11R-A00Z-07	Primary solid Tumor	not reported	LumB	0	19.9425
TCGA-AR-A2LK	TCGA-AR-A2LK-01A-11R-A180-07	Primary solid Tumor	white	LumB	1	54.1766
TCGA-BH-A1F2	TCGA-BH-A1F2-01A-31R-A13Q-07	Primary solid Tumor	white	LumB	1	31.5072
TCGA-AR-A0TT	TCGA-AR-A0TT-01A-31R-A084-07	Primary solid Tumor	black or african american	LumB	0	108.945
TCGA-A2-A1G4	TCGA-A2-A1G4-01A-11R-A13Q-07	Primary solid Tumor	white	LumB	0	19.5483
TCGA-C8-A130	TCGA-C8-A130-01A-31R-A115-07	Primary solid Tumor	asian	LumB	0	12.1561
TCGA-BH-A0W3	TCGA-BH-A0W3-01A-11R-A109-07	Primary solid Tumor	white	LumB	0	23.9179
TCGA-E2-A10C	TCGA-E2-A10C-01A-21R-A10J-07	Primary solid Tumor	white	LumB	0	40.0821
TCGA-A8-A06R	TCGA-A8-A06R-01A-11R-A00Z-07	Primary solid Tumor	not reported	LumB	0	17.9713
TCGA-A8-A09M	TCGA-A8-A09M-01A-11R-A00Z-07	Primary solid Tumor	not reported	LumB	0	33.0513
TCGA-D8-A27N	TCGA-D8-A27N-01A-11R-A16F-07	Primary solid Tumor	white	LumB	0	17.0513
TCGA-E9-A22H	TCGA-E9-A22H-01A-11R-A157-07	Primary solid Tumor	white	LumB	0	40.4764
TCGA-E9-A54X	TCGA-E9-A54X-01A-11R-A266-07	Primary solid Tumor	white	LumB	0	23.885
TCGA-E9-A1RE	TCGA-E9-A1RE-01A-11R-A157-07	Primary solid Tumor	white	LumB	0	46.6201
TCGA-AR-A250	TCGA-AR-A250-01A-31R-A169-07	Primary solid Tumor	white	LumB	0	88.9363
TCGA-AO-A0J3	TCGA-AO-A0J3-01A-11R-A034-07	Primary solid Tumor	white	LumB	0	21.3881
TCGA-BH-A202	TCGA-BH-A202-01A-11R-A14M-07	Primary solid Tumor	white	LumB	0	26.1191
TCGA-E2-A1L7	TCGA-E2-A1L7-01A-11R-A144-07	Primary solid Tumor	white	LumB	0	60.3203
TCGA-BH-A0HW	TCGA-BH-A0HW-01A-11R-A034-07	Primary solid Tumor	asian	LumB	0	51.2854
TCGA-AO-A03N	TCGA-AO-A03N-01B-11R-A10J-07	Primary solid Tumor	white	LumB	0	66.7269
TCGA-A8-A06N	TCGA-A8-A06N-01A-11R-A00Z-07	Primary solid Tumor	not reported	LumB	0	0
TCGA-E2-A56Z	TCGA-E2-A56Z-01A-12R-A29R-07	Primary solid Tumor	black or african american	LumB	0	8.27926
TCGA-BH-A18L	TCGA-BH-A18L-01A-32R-A12D-07	Primary solid Tumor	white	LumB	1	26.6448
TCGA-A8-A082	TCGA-A8-A082-01A-11R-A00Z-07	Primary solid Tumor	not reported	LumB	0	18.037
TCGA-A8-A08I	TCGA-A8-A08I-01A-11R-A00Z-07	Primary solid Tumor	not reported	LumB	0	11.9918
TCGA-AR-A24S	TCGA-AR-A24S-01A-11R-A169-07	Primary solid Tumor	white	LumB	0	97.7741
TCGA-E2-A155	TCGA-E2-A155-01A-11R-A12D-07	Primary solid Tumor	white	LumB	0	21.0267
TCGA-C8-A12M	TCGA-C8-A12M-01A-11R-A115-07	Primary solid Tumor	asian	LumB	0	11.7618
TCGA-AR-A24K	TCGA-AR-A24K-01A-11R-A169-07	Primary solid Tumor	white	LumB	0	50.8583
TCGA-EW-A1P0	TCGA-EW-A1P0-01A-11R-A144-07	Primary solid Tumor	white	LumB	0	41.1006
TCGA-A2-A25C	TCGA-A2-A25C-01A-11R-A169-07	Primary solid Tumor	white	LumB	0	17.1828
TCGA-AR-A1AW	TCGA-AR-A1AW-01A-21R-A12P-07	Primary solid Tumor	white	LumB	0	86.4723
TCGA-A8-A092	TCGA-A8-A092-01A-11R-A00Z-07	Primary solid Tumor	not reported	LumB	0	30.9487
TCGA-AO-A0JD	TCGA-AO-A0JD-01A-11R-A056-07	Primary solid Tumor	white	LumB	0	71.9507
TCGA-AR-A0U2	TCGA-AR-A0U2-01A-11R-A109-07	Primary solid Tumor	white	LumB	1	83.8111
TCGA-B6-A0RL	TCGA-B6-A0RL-01A-11R-A084-07	Primary solid Tumor	black or african american	LumB	1	81.117
TCGA-C8-A274	TCGA-C8-A274-01A-11R-A16F-07	Primary solid Tumor	asian	LumB	0	16.6899
TCGA-E2-A15T	TCGA-E2-A15T-01A-11R-A115-07	Primary solid Tumor	white	LumB	0	51.3511
TCGA-3C-AALJ	TCGA-3C-AALJ-01A-31R-A41B-07	Primary solid Tumor	black or african american	LumB	0	48.4271
TCGA-E9-A1RG	TCGA-E9-A1RG-01A-11R-A14D-07	Primary solid Tumor	white	LumB	0	21.2567
TCGA-A7-A13F	TCGA-A7-A13F-01A-11R-A12P-07	Primary solid Tumor	white	LumB	0	25.1335
TCGA-A2-A04R	TCGA-A2-A04R-01A-41R-A109-07	Primary solid Tumor	black or african american	LumB	0	121.856
TCGA-E2-A9RU	TCGA-E2-A9RU-01A-11R-A41B-07	Primary solid Tumor	black or african american	LumB	0	0
TCGA-E2-A109	TCGA-E2-A109-01A-11R-A10J-07	Primary solid Tumor	white	LumB	0	46.5544
TCGA-AN-A0AJ	TCGA-AN-A0AJ-01A-11R-A00Z-07	Primary solid Tumor	white	LumB	0	9.95483
TCGA-A2-A0YT	TCGA-A2-A0YT-01A-11R-A109-07	Primary solid Tumor	white	LumB	1	23.7536
TCGA-E9-A1R7	TCGA-E9-A1R7-01A-11R-A14M-07	Primary solid Tumor	white	LumB	0	48.1971
TCGA-BH-A0BD	TCGA-BH-A0BD-01A-11R-A034-07	Primary solid Tumor	white	LumB	0	18.2012
TCGA-AN-A0AM	TCGA-AN-A0AM-01A-11R-A034-07	Primary solid Tumor	white	LumB	0	0.164271
TCGA-BH-A0BC	TCGA-BH-A0BC-11A-22R-A089-07	Solid Tissue Normal-like	white	Normal-adjacent	0	32
TCGA-BH-A0HA	TCGA-BH-A0HA-11A-31R-A12P-07	Solid Tissue Normal-like	white	Normal-adjacent	0	52.9281
TCGA-E2-A1LB	TCGA-E2-A1LB-11A-22R-A144-07	Solid Tissue Normal-like	black or african american	Normal-adjacent	0	75.7618
TCGA-E2-A1LH	TCGA-E2-A1LH-11A-22R-A14D-07	Solid Tissue Normal-like	white	Normal-adjacent	0	106.678
TCGA-E2-A1BC	TCGA-E2-A1BC-11A-32R-A12P-07	Solid Tissue Normal-like	not reported	Normal-adjacent	0	16.46
TCGA-E9-A1NF	TCGA-E9-A1NF-11A-73R-A14D-07	Solid Tissue Normal-like	white	Normal-adjacent	1	35.2197
TCGA-E9-A1N9	TCGA-E9-A1N9-11A-71R-A14D-07	Solid Tissue Normal-like	white	Normal-adjacent	0	36.1725
TCGA-BH-A0H5	TCGA-BH-A0H5-11A-62R-A115-07	Solid Tissue Normal-like	white	Normal-adjacent	0	53.2238
TCGA-BH-A0DT	TCGA-BH-A0DT-11A-12R-A12D-07	Solid Tissue Normal-like	white	Normal-adjacent	0	78.9487
TCGA-A7-A0CH	TCGA-A7-A0CH-11A-32R-A089-07	Solid Tissue Normal-like	white	Normal-adjacent	0	35.4497
TCGA-E9-A1NG	TCGA-E9-A1NG-11A-52R-A14M-07	Solid Tissue Normal-like	white	Normal-adjacent	1	25.8234
TCGA-BH-A1FR	TCGA-BH-A1FR-11B-42R-A13Q-07	Solid Tissue Normal-like	white	Normal-adjacent	1	53.9466
TCGA-BH-A1FB	TCGA-BH-A1FB-11A-33R-A13Q-07	Solid Tissue Normal-like	white	Normal-adjacent	1	120.542
TCGA-E2-A15I	TCGA-E2-A15I-11A-32R-A137-07	Solid Tissue Normal-like	white	Normal-adjacent	0	55.5893
TCGA-E9-A1N5	TCGA-E9-A1N5-11A-41R-A14D-07	Solid Tissue Normal-like	white	Normal-adjacent	0	36.7967
TCGA-BH-A209	TCGA-BH-A209-11A-42R-A157-07	Solid Tissue Normal-like	black or african american	Normal-adjacent	1	130.07
TCGA-BH-A18P	TCGA-BH-A18P-11A-43R-A12D-07	Solid Tissue Normal-like	white	Normal-adjacent	1	30.2587
TCGA-BH-A1EV	TCGA-BH-A1EV-11A-24R-A137-07	Solid Tissue Normal-like	white	Normal-adjacent	1	11.9918
TCGA-A7-A13F	TCGA-A7-A13F-11A-42R-A12P-07	Solid Tissue Normal-like	white	Normal-adjacent	0	25.1335
TCGA-A7-A0CE	TCGA-A7-A0CE-11A-21R-A089-07	Solid Tissue Normal-like	white	Normal-adjacent	0	35.2854
TCGA-BH-A0AU	TCGA-BH-A0AU-11A-11R-A12P-07	Solid Tissue Normal-like	white	Normal-adjacent	0	62.883
TCGA-E9-A1N4	TCGA-E9-A1N4-11A-33R-A14M-07	Solid Tissue Normal-like	white	Normal-adjacent	0	32.8542
TCGA-BH-A0E0	TCGA-BH-A0E0-11A-13R-A089-07	Solid Tissue Normal-like	white	Normal-adjacent	0	4.40246
TCGA-BH-A0BM	TCGA-BH-A0BM-11A-12R-A089-07	Solid Tissue Normal-like	white	Normal-adjacent	0	61.6345
TCGA-BH-A0DG	TCGA-BH-A0DG-11A-43R-A12P-07	Solid Tissue Normal-like	black or african american	Normal-adjacent	0	67.0554
TCGA-BH-A208	TCGA-BH-A208-11A-51R-A157-07	Solid Tissue Normal-like	white	Normal-adjacent	1	57.7906
TCGA-BH-A1FC	TCGA-BH-A1FC-11A-32R-A13Q-07	Solid Tissue Normal-like	black or african american	Normal-adjacent	1	114.07
TCGA-BH-A1FU	TCGA-BH-A1FU-11A-23R-A14D-07	Solid Tissue Normal-like	white	Normal-adjacent	1	55.4579
TCGA-BH-A1F6	TCGA-BH-A1F6-11B-94R-A13Q-07	Solid Tissue Normal-like	white	Normal-adjacent	1	97.4127
TCGA-BH-A1EN	TCGA-BH-A1EN-11A-23R-A13Q-07	Solid Tissue Normal-like	white	Normal-adjacent	1	69.8809
TCGA-BH-A18U	TCGA-BH-A18U-11A-23R-A12D-07	Solid Tissue Normal-like	white	Normal-adjacent	1	51.3511
TCGA-A7-A0DC	TCGA-A7-A0DC-11A-41R-A089-07	Solid Tissue Normal-like	white	Normal-adjacent	0	29.7659
TCGA-BH-A18L	TCGA-BH-A18L-11A-42R-A12D-07	Solid Tissue Normal-like	white	Normal-adjacent	1	26.6448
TCGA-BH-A0BJ	TCGA-BH-A0BJ-11A-23R-A089-07	Solid Tissue Normal-like	white	Normal-adjacent	0	21.6838
TCGA-BH-A1FD	TCGA-BH-A1FD-11B-21R-A13Q-07	Solid Tissue Normal-like	white	Normal-adjacent	1	33.1499
TCGA-BH-A1FN	TCGA-BH-A1FN-11A-34R-A13Q-07	Solid Tissue Normal-like	white	Normal-adjacent	1	72.0164
TCGA-BH-A18Q	TCGA-BH-A18Q-11A-34R-A12D-07	Solid Tissue Normal-like	white	Normal-adjacent	1	55.5893
TCGA-E9-A1RC	TCGA-E9-A1RC-11A-33R-A157-07	Solid Tissue Normal-like	white	Normal-adjacent	0	40.2136
TCGA-BH-A0BW	TCGA-BH-A0BW-11A-12R-A115-07	Solid Tissue Normal-like	black or african american	Normal-adjacent	0	77.8973
TCGA-AC-A2FF	TCGA-AC-A2FF-11A-13R-A17B-07	Solid Tissue Normal-like	asian	Normal-adjacent	0	90.6448
TCGA-BH-A18N	TCGA-BH-A18N-11A-43R-A12D-07	Solid Tissue Normal-like	white	Normal-adjacent	1	15.3758
TCGA-AC-A2FB	TCGA-AC-A2FB-11A-13R-A17B-07	Solid Tissue Normal-like	white	Normal-adjacent	0	40.5421
TCGA-E9-A1R7	TCGA-E9-A1R7-11A-42R-A14M-07	Solid Tissue Normal-like	white	Normal-adjacent	0	48.1971
TCGA-BH-A0DD	TCGA-BH-A0DD-11A-23R-A12P-07	Solid Tissue Normal-like	white	Normal-adjacent	0	81.6756
TCGA-E2-A15K	TCGA-E2-A15K-11A-13R-A12P-07	Solid Tissue Normal-like	white	Normal-adjacent	0	9.03491
TCGA-AC-A2FM	TCGA-AC-A2FM-11B-32R-A19W-07	Solid Tissue Normal-like	white	Normal-adjacent	1	26.0205
TCGA-E9-A1RH	TCGA-E9-A1RH-11A-34R-A169-07	Solid Tissue Normal-like	white	Normal-adjacent	0	46.5544
TCGA-BH-A0BV	TCGA-BH-A0BV-11A-31R-A089-07	Solid Tissue Normal-like	white	Normal-adjacent	0	49.9055
TCGA-BH-A204	TCGA-BH-A204-11A-53R-A157-07	Solid Tissue Normal-like	white	Normal-adjacent	1	83.2526
TCGA-BH-A1FG	TCGA-BH-A1FG-11B-12R-A13Q-07	Solid Tissue Normal-like	white	Normal-adjacent	1	18.9569
TCGA-BH-A1EO	TCGA-BH-A1EO-11A-31R-A137-07	Solid Tissue Normal-like	white	Normal-adjacent	1	91.9261
TCGA-BH-A0H9	TCGA-BH-A0H9-11A-22R-A466-07	Solid Tissue Normal-like	white	Normal-adjacent	0	40.9692
TCGA-A7-A13G	TCGA-A7-A13G-11A-51R-A13Q-07	Solid Tissue Normal-like	white	Normal-adjacent	0	23.5893
TCGA-BH-A0B7	TCGA-BH-A0B7-11A-34R-A115-07	Solid Tissue Normal-like	white	Normal-adjacent	0	84.0739
TCGA-E2-A1LS	TCGA-E2-A1LS-11A-32R-A157-07	Solid Tissue Normal-like	white	Normal-adjacent	0	52.6982
TCGA-BH-A1F2	TCGA-BH-A1F2-11A-32R-A13Q-07	Solid Tissue Normal-like	white	Normal-adjacent	1	31.5072
TCGA-BH-A0DV	TCGA-BH-A0DV-11A-22R-A12P-07	Solid Tissue Normal-like	white	Normal-adjacent	0	67.8111
TCGA-BH-A1FJ	TCGA-BH-A1FJ-11B-42R-A13Q-07	Solid Tissue Normal-like	white	Normal-adjacent	1	63.3101
TCGA-BH-A1FH	TCGA-BH-A1FH-11B-42R-A13Q-07	Solid Tissue Normal-like	white	Normal-adjacent	1	33.9713
TCGA-BH-A0AY	TCGA-BH-A0AY-11A-23R-A089-07	Solid Tissue Normal-like	white	Normal-adjacent	0	25.5277
TCGA-BH-A18R	TCGA-BH-A18R-11A-42R-A12D-07	Solid Tissue Normal-like	white	Normal-adjacent	1	37.5195
TCGA-GI-A2C9	TCGA-GI-A2C9-11A-22R-A21T-07	Solid Tissue Normal-like	black or african american	Normal-adjacent	0	109.799
TCGA-BH-A1F8	TCGA-BH-A1F8-11B-21R-A13Q-07	Solid Tissue Normal-like	white	Normal-adjacent	1	0.0328542
TCGA-BH-A0DP	TCGA-BH-A0DP-11A-12R-A089-07	Solid Tissue Normal-like	white	Normal-adjacent	0	15.6386
TCGA-BH-A0DQ	TCGA-BH-A0DQ-11A-12R-A089-07	Solid Tissue Normal-like	white	Normal-adjacent	0	3.21971
TCGA-BH-A0HK	TCGA-BH-A0HK-11A-11R-A089-07	Solid Tissue Normal-like	white	Normal-adjacent	0	5.84805
TCGA-BH-A0C0	TCGA-BH-A0C0-11A-21R-A089-07	Solid Tissue Normal-like	white	Normal-adjacent	0	41.7248
TCGA-BH-A0H7	TCGA-BH-A0H7-11A-13R-A089-07	Solid Tissue Normal-like	white	Normal-adjacent	0	23.0637
TCGA-BH-A18K	TCGA-BH-A18K-11A-13R-A12D-07	Solid Tissue Normal-like	white	Normal-adjacent	1	90.7762
TCGA-BH-A0AZ	TCGA-BH-A0AZ-11A-22R-A12P-07	Solid Tissue Normal-like	white	Normal-adjacent	0	63.0472
TCGA-E9-A1RF	TCGA-E9-A1RF-11A-32R-A157-07	Solid Tissue Normal-like	white	Normal-adjacent	0	6.57084
TCGA-BH-A18J	TCGA-BH-A18J-11A-31R-A12D-07	Solid Tissue Normal-like	white	Normal-adjacent	1	20.1068
TCGA-BH-A1EW	TCGA-BH-A1EW-11B-33R-A137-07	Solid Tissue Normal-like	white	Normal-adjacent	1	55.655
TCGA-E9-A1N6	TCGA-E9-A1N6-11A-32R-A144-07	Solid Tissue Normal-like	white	Normal-adjacent	1	22.2752
TCGA-BH-A0BT	TCGA-BH-A0BT-11A-21R-A12P-07	Solid Tissue Normal-like	white	Normal-adjacent	0	77.7002
TCGA-BH-A1FE	TCGA-BH-A1FE-11B-14R-A13Q-07	Solid Tissue Normal-like	white	Normal-adjacent	1	74.6776
TCGA-BH-A0BA	TCGA-BH-A0BA-11A-22R-A19E-07	Solid Tissue Normal-like	white	Normal-adjacent	0	37.191
TCGA-BH-A0DL	TCGA-BH-A0DL-11A-13R-A115-07	Solid Tissue Normal-like	white	Normal-adjacent	0	78.2259
TCGA-BH-A0DO	TCGA-BH-A0DO-11A-22R-A12D-07	Solid Tissue Normal-like	white	Normal-adjacent	0	54.0123
TCGA-BH-A1ET	TCGA-BH-A1ET-11B-23R-A137-07	Solid Tissue Normal-like	white	Normal-adjacent	1	82.7926
TCGA-E2-A15M	TCGA-E2-A15M-11A-22R-A12D-07	Solid Tissue Normal-like	white	Normal-adjacent	1	11.039
TCGA-E2-A158	TCGA-E2-A158-11A-22R-A12D-07	Solid Tissue Normal-like	white	Normal-adjacent	0	14.7844
TCGA-BH-A18S	TCGA-BH-A18S-11A-43R-A12D-07	Solid Tissue Normal-like	white	Normal-adjacent	1	66.0041
TCGA-BH-A0DH	TCGA-BH-A0DH-11A-31R-A089-07	Solid Tissue Normal-like	white	Normal-adjacent	0	37.9795
TCGA-BH-A0B5	TCGA-BH-A0B5-11A-23R-A12P-07	Solid Tissue Normal-like	white	Normal-adjacent	0	70.1766
TCGA-BH-A1EU	TCGA-BH-A1EU-11A-23R-A137-07	Solid Tissue Normal-like	white	Normal-adjacent	1	42.2505
TCGA-E9-A1NA	TCGA-E9-A1NA-11A-33R-A144-07	Solid Tissue Normal-like	white	Normal-adjacent	0	36.5339
TCGA-E9-A1RD	TCGA-E9-A1RD-11A-33R-A157-07	Solid Tissue Normal-like	white	Normal-adjacent	0	1.11704
TCGA-A7-A0D9	TCGA-A7-A0D9-11A-53R-A089-07	Solid Tissue Normal-like	white	Normal-adjacent	0	37.4209
TCGA-E9-A1RB	TCGA-E9-A1RB-11A-33R-A157-07	Solid Tissue Normal-like	white	Normal-adjacent	1	32.0657
TCGA-E2-A1L7	TCGA-E2-A1L7-11A-33R-A144-07	Solid Tissue Normal-like	white	Normal-adjacent	0	60.3203
TCGA-BH-A0E1	TCGA-BH-A0E1-11A-13R-A089-07	Solid Tissue Normal-like	white	Normal-adjacent	0	15.6715
TCGA-BH-A0DZ	TCGA-BH-A0DZ-11A-22R-A089-07	Solid Tissue Normal-like	white	Normal-adjacent	0	16.2628
TCGA-E2-A153	TCGA-E2-A153-11A-31R-A12D-07	Solid Tissue Normal-like	white	Normal-adjacent	0	23.2279
TCGA-BH-A1FM	TCGA-BH-A1FM-11B-23R-A13Q-07	Solid Tissue Normal-like	white	Normal-adjacent	1	45.6016
TCGA-A7-A0DB	TCGA-A7-A0DB-11A-33R-A089-07	Solid Tissue Normal-like	white	Normal-adjacent	0	33.0842
TCGA-BH-A0BQ	TCGA-BH-A0BQ-11A-33R-A115-07	Solid Tissue Normal-like	white	Normal-adjacent	0	74.0862
TCGA-E2-A1IG	TCGA-E2-A1IG-11A-22R-A144-07	Solid Tissue Normal-like	white	Normal-adjacent	0	70.308
TCGA-BH-A0B3	TCGA-BH-A0B3-11B-21R-A089-07	Solid Tissue Normal-like	white	Normal-adjacent	0	39.5236
TCGA-BH-A1F0	TCGA-BH-A1F0-11B-23R-A137-07	Solid Tissue Normal-like	white	Normal-adjacent	1	25.7906
TCGA-GI-A2C8	TCGA-GI-A2C8-11A-22R-A16F-07	Solid Tissue Normal-like	white	Normal-adjacent	0	7.3922
TCGA-A7-A13E	TCGA-A7-A13E-11A-61R-A12P-07	Solid Tissue Normal-like	white	Normal-adjacent	1	20.1725
TCGA-BH-A0DK	TCGA-BH-A0DK-11A-13R-A089-07	Solid Tissue Normal-like	white	Normal-adjacent	0	13.8973
TCGA-BH-A0B8	TCGA-BH-A0B8-11A-41R-A089-07	Solid Tissue Normal-like	white	Normal-adjacent	0	51.5483
TCGA-BH-A18V	TCGA-BH-A18V-11A-52R-A12D-07	Solid Tissue Normal-like	white	Normal-adjacent	1	51.1211
TCGA-BH-A0C3	TCGA-BH-A0C3-11A-23R-A12P-07	Solid Tissue Normal-like	white	Normal-adjacent	0	89.0021
TCGA-BH-A203	TCGA-BH-A203-11A-42R-A169-07	Solid Tissue Normal-like	white	Normal-adjacent	1	38.5708
TCGA-BH-A0BS	TCGA-BH-A0BS-11A-11R-A12P-07	Solid Tissue Normal-like	white	Normal-adjacent	0	85.8152
TCGA-BH-A18M	TCGA-BH-A18M-11A-33R-A12D-07	Solid Tissue Normal-like	white	Normal-adjacent	1	72.5092
TCGA-E9-A1RI	TCGA-E9-A1RI-11A-41R-A169-07	Solid Tissue Normal-like	white	Normal-adjacent	0	47.6057
TCGA-AC-A23H	TCGA-AC-A23H-11A-12R-A157-07	Solid Tissue Normal-like	white	Normal-adjacent	1	0
TCGA-E9-A1ND	TCGA-E9-A1ND-11A-43R-A144-07	Solid Tissue Normal-like	white	Normal-adjacent	0	41.5934
TCGA-BH-A0BZ	TCGA-BH-A0BZ-11A-61R-A12P-07	Solid Tissue Normal-like	white	Normal-adjacent	0	74.0862
TCGA-LL-A73Z	TCGA-LL-A73Z-01A-11R-A32P-07	Primary solid Tumor	black or african american	Normal-like	1	7.45791
TCGA-BH-A8FZ	TCGA-BH-A8FZ-01A-11R-A352-07	Primary solid Tumor	white	Normal-like	0	18.8583
TCGA-AO-A1KO	TCGA-AO-A1KO-01A-31R-A13Q-07	Primary solid Tumor	white	Normal-like	0	20.4353
TCGA-EW-A1PG	TCGA-EW-A1PG-01A-11R-A144-07	Primary solid Tumor	white	Normal-like	0	34.5298
TCGA-A2-A4RY	TCGA-A2-A4RY-01A-31R-A266-07	Primary solid Tumor	white	Normal-like	0	21.2895
TCGA-AR-A2LH	TCGA-AR-A2LH-01A-31R-A18M-07	Primary solid Tumor	white	Normal-like	1	20.2382
TCGA-BH-A208	TCGA-BH-A208-01A-11R-A157-07	Primary solid Tumor	white	Normal-like	1	57.7906
TCGA-BH-A6R9	TCGA-BH-A6R9-01A-21R-A32P-07	Primary solid Tumor	white	Normal-like	0	5.25667
TCGA-AR-A1AO	TCGA-AR-A1AO-01A-11R-A12P-07	Primary solid Tumor	white	Normal-like	0	86.0123
TCGA-OL-A5D6	TCGA-OL-A5D6-01A-21R-A27Q-07	Primary solid Tumor	black or african american	Normal-like	1	36.271
TCGA-A2-A25A	TCGA-A2-A25A-01A-12R-A16F-07	Primary solid Tumor	white	Normal-like	0	107.63
TCGA-EW-A1P7	TCGA-EW-A1P7-01A-21R-A144-07	Primary solid Tumor	white	Normal-like	0	30.0616
TCGA-D8-A1XW	TCGA-D8-A1XW-01A-11R-A14M-07	Primary solid Tumor	white	Normal-like	0	43.0062
TCGA-GM-A2DD	TCGA-GM-A2DD-01A-11R-A180-07	Primary solid Tumor	white	Normal-like	0	74.9733
TCGA-A2-A3XW	TCGA-A2-A3XW-01A-11R-A239-07	Primary solid Tumor	black or african american	Normal-like	0	56.2464
TCGA-AO-A0JB	TCGA-AO-A0JB-01A-11R-A32Y-07	Primary solid Tumor	white	Normal-like	0	50.6612
TCGA-BH-A1FU	TCGA-BH-A1FU-01A-11R-A14D-07	Primary solid Tumor	white	Normal-like	1	55.4579
TCGA-EW-A1P1	TCGA-EW-A1P1-01A-31R-A14D-07	Primary solid Tumor	white	Normal-like	0	39.7536
TCGA-AO-A03U	TCGA-AO-A03U-01B-21R-A10J-07	Primary solid Tumor	white	Normal-like	1	58.9076
TCGA-C8-A8HR	TCGA-C8-A8HR-01A-11R-A36F-07	Primary solid Tumor	asian	Normal-like	0	13.4045
TCGA-OL-A97C	TCGA-OL-A97C-01A-32R-A41B-07	Primary solid Tumor	black or african american	Normal-like	0	8.90349
TCGA-LL-A441	TCGA-LL-A441-01A-11R-A24H-07	Primary solid Tumor	black or african american	Normal-like	0	32.7228
TCGA-A2-A0YK	TCGA-A2-A0YK-01A-22R-A109-07	Primary solid Tumor	white	Normal-like	0	19.3183
TCGA-AR-A2LQ	TCGA-AR-A2LQ-01A-22R-A18M-07	Primary solid Tumor	white	Normal-like	0	40.5092
TCGA-AC-A2FK	TCGA-AC-A2FK-01A-12R-A180-07	Primary solid Tumor	white	Normal-like	0	87.0637
TCGA-A1-A0SB	TCGA-A1-A0SB-01A-11R-A144-07	Primary solid Tumor	white	Normal-like	0	8.50924
TCGA-OL-A5RY	TCGA-OL-A5RY-01A-21R-A28M-07	Primary solid Tumor	black or african american	Normal-like	0	24.7064
TCGA-AO-A03R	TCGA-AO-A03R-01A-21R-A034-07	Primary solid Tumor	white	Normal-like	0	68.6982
TCGA-BH-A42U	TCGA-BH-A42U-01A-12R-A24H-07	Primary solid Tumor	black or african american	Normal-like	0	110.522
TCGA-A2-A0CZ	TCGA-A2-A0CZ-01A-11R-A034-07	Primary solid Tumor	white	Normal-like	0	53.0924
TCGA-A2-A0CL	TCGA-A2-A0CL-01A-11R-A115-07	Primary solid Tumor	black or african american	Normal-like	0	99.0554
TCGA-LD-A9QF	TCGA-LD-A9QF-01A-32R-A41B-07	Primary solid Tumor	black or african american	Normal-like	0	10.6119
TCGA-AO-A03T	TCGA-AO-A03T-01A-21R-A034-07	Primary solid Tumor	white	Normal-like	0	69.7823
TCGA-A2-A1G6	TCGA-A2-A1G6-01A-11R-A13Q-07	Primary solid Tumor	white	Normal-like	0	16.46
TCGA-AC-A3YI	TCGA-AC-A3YI-01A-21R-A239-07	Primary solid Tumor	white	Normal-like	0	23.2279
TCGA-E2-A108	TCGA-E2-A108-01A-13R-A10J-07	Primary solid Tumor	white	Normal-like	0	27.499
TCGA-B6-A0RQ	TCGA-B6-A0RQ-01A-11R-A115-07	Primary solid Tumor	white	Normal-like	1	140.189
TCGA-PL-A8LY	TCGA-PL-A8LY-01A-11R-A41B-07	Primary solid Tumor	black or african american	Normal-like	0	0.262834
TCGA-A8-A08H	TCGA-A8-A08H-01A-21R-A00Z-07	Primary solid Tumor	not reported	Normal-like	0	0
TCGA-BH-A28O	TCGA-BH-A28O-01A-11R-A22K-07	Primary solid Tumor	white	Normal-like	0	36.7967
