# Supplementary material for: Adaptive stress response genes associated with breast cancer subtypes and survival outcomes reveal race-related differences
Source: NPJ Breast Cancer. 2022 Jun 13;8:73. doi: 10.1038/s41523-022-00431-z (PMC9192737; doi:10.1038/s41523-022-00431-z)
Supplement: Supplementary file 3 — Supplementary Table 2 [file 41523_2022_431_MOESM3_ESM.xlsx]

## Sheet: Title
	Supplementary Table 2 : List of DE-SN among ASR in the indicated PAM50 subtype
	DE-SN exhibiting 2-fold change and adjusted p-value < 0.05 are highlighted in purple
	Number of sheets= 6

## Sheet: Basal
Symbol	logFC	AveExpr	p_value	adj_p_value
MELK	5.09	3.56	8.66456e-128	7.69649e-125
CDC45	4.2	2.86	4.0011e-119	1.66361e-116
BIRC5	5.23	4.53	5.64955e-117	2.16478e-114
PIMREG	4.72	2.36	5.9767e-117	2.24609e-114
MCM10	4.43	3.23	6.93743e-117	2.55795e-114
ASF1B	3.81	3.84	6.55756e-111	1.77983e-108
CAVIN2	-5.72	3.35	1.39724e-108	3.41311e-106
ORC1	3.59	2.52	1.07802e-100	1.91515e-98
BLM	2.93	3.17	9.34784e-96	1.39447e-93
E2F8	4.44	1.64	2.31662e-94	3.16584e-92
CDT1	3.85	3.63	2.92379e-94	3.94046e-92
MCM4	2.56	6.96	3.03072e-87	3.29035e-85
TYMS	2.96	4.5	2.60416e-81	2.23204e-79
RBMS3	-3.05	4.04	2.11738e-78	1.63549e-76
TXNIP	-2.58	9.37	2.95368e-73	1.80378e-71
ABCA6	-3.8	2.65	3.39603e-72	1.89075e-70
FOSB	-5.02	5.36	8.5184e-69	4.01092e-67
GINS2	2.53	3.6	4.45826e-68	2.01209e-66
POLE2	1.8	2.27	3.50245e-66	1.42593e-64
ECM2	-3.27	4.41	3.54716e-62	1.12348e-60
MCM3	1.53	7.19	1.08109e-61	3.36948e-60
SPRY2	-2.31	4.56	1.72781e-60	5.0022e-59
MCM5	1.53	6.02	2.74532e-59	7.3191e-58
CCNE2	2.51	2.22	1.05735e-58	2.74407e-57
CYP4B1	-4.98	1.05	1.42203e-58	3.67099e-57
H2BC11	2.95	0.89	8.46618e-56	1.90826e-54
CLCN6	-1.25	4.18	5.95628e-55	1.27629e-53
PNP	1.54	5.46	8.89194e-52	1.64707e-50
NUP85	0.97	5.55	3.27362e-51	5.91248e-50
BCL2	-2.44	5.2	2.44173e-49	4.00305e-48
ABAT	-2.04	3.4	3.1657e-49	5.15965e-48
SYBU	-2.71	3.5	3.56154e-48	5.55464e-47
LPAR6	-1.68	4.85	2.21775e-47	3.33635e-46
SKP2	1.53	4.85	7.10659e-47	1.0395e-45
NUDT1	1.63	3.84	1.00845e-46	1.4674e-45
N4BP2L1	-1.63	4	1.08156e-46	1.57261e-45
METTL7A	-2.09	6.5	9.97519e-46	1.38154e-44
CDKN2D	1.64	3.2	1.23019e-43	1.53908e-42
HNRNPA2B1	0.71	9.47	1.95934e-43	2.42338e-42
FGF2	-2.99	3.94	3.30556e-41	3.64133e-40
LIG1	1.35	5.11	4.5623e-40	4.65083e-39
PCDH9	-3.18	1.57	1.86751e-39	1.85254e-38
ZIC1	4.3	1.34	6.65818e-38	6.10865e-37
PPARD	0.86	5.85	1.60944e-37	1.4434e-36
ZEB1	-1.85	4.72	6.09538e-37	5.30347e-36
TP63	-3.87	3.34	3.4399e-36	2.88508e-35
WBP1L	-0.8	6.28	6.92423e-36	5.6998e-35
EIF4G1	0.83	8.86	1.02728e-35	8.39257e-35
NONO	0.71	8.64	5.19933e-35	4.09204e-34
ABCC10	0.83	4.74	7.93583e-35	6.1909e-34
HSP90B1	0.8	9.92	1.95042e-34	1.48771e-33
CDKN1C	-2.02	4.34	8.36421e-34	6.19846e-33
TMEM100	-3.55	1.65	2.68805e-33	1.95134e-32
ACTG1	0.84	11.69	2.94263e-33	2.13218e-32
GEM	-1.66	4.75	1.01278e-32	7.07102e-32
MYCBP2	-1.34	6.55	3.45163e-32	2.36258e-31
H2AC8	2.57	0.68	2.14119e-31	1.40383e-30
CRYBG3	-2.17	4.28	2.57531e-31	1.67868e-30
CD72	1.44	1.95	1.93423e-30	1.20724e-29
NAT1	-1.76	2.2	3.80112e-30	2.3315e-29
LRP4	-1.83	2.72	5.04793e-30	3.07886e-29
NAP1L3	-1.64	1.42	5.25714e-30	3.20147e-29
H2BC8	2.5	0.7	7.03425e-30	4.2532e-29
SLC14A1	-2.5	0.68	1.58905e-29	9.44153e-29
MBNL2	-1.04	6.57	9.31923e-29	5.3611e-28
BRD4	0.66	6.9	2.17397e-28	1.22999e-27
OASL	2.29	3.25	2.61394e-28	1.47252e-27
TGIF2	0.98	5.56	4.37807e-28	2.44307e-27
TREM1	2.26	1.12	1.30546e-27	7.10224e-27
DAB2	-1.18	6.36	9.40754e-27	4.93007e-26
TOMM22	0.71	6.24	1.79988e-25	8.84419e-25
AIM2	2.39	0.55	2.26082e-25	1.10508e-24
ZFPM2	-1.87	2.44	1.6592e-24	7.76995e-24
DLL4	-1.1	3.73	2.20737e-24	1.02657e-23
MRM2	0.62	5.11	3.99737e-24	1.83674e-23
ATP7A	-0.92	4.47	5.64866e-24	2.57331e-23
AREG	-2.47	2.93	1.41976e-23	6.35767e-23
NRN1	-1.76	4.52	3.01539e-23	1.32718e-22
NEU1	0.69	6.33	3.02324e-23	1.33033e-22
TMC6	1.05	5.31	1.49636e-22	6.35833e-22
ARHGAP29	-1.35	6.34	4.33687e-22	1.80552e-21
JMJD6	0.62	4.84	2.56677e-21	1.02618e-20
TMCO1	0.65	6.9	3.81333e-21	1.50719e-20
ZNF331	-0.76	4.54	6.07343e-21	2.38136e-20
SLC26A6	0.84	3.55	7.90437e-21	3.08195e-20
ARPC2	0.57	7.95	8.99706e-21	3.49902e-20
AGFG2	-0.75	4.1	1.16787e-20	4.51305e-20
ALDOC	-1.61	4.68	1.27637e-20	4.91677e-20
SLC4A7	-1.1	5.21	2.20324e-20	8.38967e-20
MBD4	0.54	5.54	5.26486e-20	1.96272e-19
NAA15	0.65	6.04	8.78129e-20	3.24026e-19
HSD11B1	-1.86	1.85	2.14665e-19	7.7484e-19
NRG1	-2.6	2.15	4.19813e-19	1.49299e-18
COPZ2	-1.35	3.75	6.92868e-19	2.44229e-18
PEX11B	0.64	5.42	7.35795e-19	2.58893e-18
PLAU	1.1	5.85	1.10988e-18	3.87446e-18
EHD1	0.7	6.33	1.63402e-17	5.37576e-17
SNX19	-0.59	6.38	2.24647e-17	7.3363e-17
TMEM50B	-0.53	5.59	3.96326e-17	1.2808e-16
IL6	-2.01	1.71	5.37718e-17	1.72973e-16
CCN3	-1.43	3.38	7.33891e-17	2.3461e-16
LEF1	1.2	3.16	9.29086e-17	2.95367e-16
CTSA	0.7	7.02	4.78847e-16	1.47063e-15
CUL2	0.56	5.71	7.31299e-16	2.2281e-15
ZNF165	1.06	2.31	1.36279e-15	4.09971e-15
PGS1	0.44	4.82	3.60919e-15	1.06687e-14
VASH2	1.22	3.4	1.34064e-13	3.65446e-13
HSPG2	-1.11	8.03	1.64817e-13	4.46969e-13
SNAI1	0.91	2.92	3.63796e-13	9.66069e-13
MKNK2	-0.63	7.08	5.8608e-13	1.54023e-12
PCDH7	-1.16	3.64	5.96513e-13	1.56681e-12
TBL1XR1	0.44	7.46	6.78997e-13	1.77868e-12
DNAJB6	0.44	7	3.74977e-12	9.45522e-12
H2BC21	0.92	4.79	3.34705e-11	8.0216e-11
TNF	1.3	1.3	3.17993e-10	7.23173e-10
LIPG	1.22	2.31	4.82993e-10	1.0864e-09
CRK	-0.33	6.58	1.53595e-09	3.36121e-09
CTH	-0.67	1.79	1.70149e-09	3.7143e-09
ACSM3	-1.04	2.45	3.73351e-09	8.01409e-09
ACOX1	-0.46	6.48	4.40086e-09	9.40319e-09
SRSF7	0.27	7	7.02471e-09	1.48199e-08
TNFSF9	0.99	0.04	1.25859e-08	2.61348e-08
CXCL8	1.28	1.99	1.94983e-08	4.00879e-08
SLC30A5	-0.28	5.85	2.83288e-08	5.75708e-08
POLA1	0.39	4.84	3.13805e-08	6.35875e-08
ASTE1	-0.28	3.41	3.31134e-08	6.696e-08
RELA	0.28	6.75	4.14526e-08	8.33831e-08
FCAR	1.09	-2.61	6.92708e-08	1.37069e-07
KRT6B	1.97	5.41	1.12596e-07	2.19925e-07
PAK2	0.34	7.19	1.14581e-07	2.23647e-07
ANXA3	-0.88	5.43	1.14663e-07	2.23784e-07
BCKDK	0.34	5.65	1.66115e-07	3.20962e-07
LMAN1	0.38	7.54	2.96286e-07	5.64881e-07
SOD1	0.42	7.55	3.44073e-07	6.5312e-07
JAG1	-0.61	6.45	5.39372e-07	1.01165e-06
TGFB1	0.53	5.17	5.67053e-07	1.06214e-06
PTGS2	-1.28	2.97	7.74514e-07	1.43902e-06
PAX5	1.39	-0.17	7.85411e-07	1.45857e-06
IFI44L	1	5.35	8.41598e-07	1.56009e-06
XIAP	-0.27	6.09	1.19644e-06	2.19292e-06
KAT5	-0.24	4.92	1.40719e-06	2.56666e-06
SPANXB1	0.98	-5.93	1.85557e-06	3.36191e-06
NFATC3	-0.37	5.03	2.36647e-06	4.25264e-06
ZMYM5	-0.33	3.89	2.41378e-06	4.3353e-06
REXO5	0.38	2.83	2.76018e-06	4.94041e-06
NOTCH1	0.45	6.55	4.10587e-06	7.27773e-06
SEPTIN6	0.41	5.53	4.51082e-06	7.96876e-06
STC1	-0.64	4.84	1.49878e-05	2.56473e-05
INHBE	0.67	-2.35	2.21633e-05	3.74927e-05
ATF2	-0.28	5.76	2.57961e-05	4.3435e-05
TMEM40	0.97	1.17	5.40063e-05	8.9025e-05
RALGDS	-0.25	6.55	6.63776e-05	0.00010863
MAK16	0.28	4.62	8.44768e-05	0.00013725
KLRC1	-0.87	-1.39	0.000100535	0.000162315
CEBPD	-0.56	5.29	0.000103905	0.000167617
PITPNC1	-0.31	4.6	0.000120051	0.000192756
TP53I3	0.33	4.1	0.00014294	0.000228065
STAT4	-0.52	2	0.000188528	0.000298123
NRIP3	-0.57	2.5	0.000235117	0.000368753
HNRNPA1	0.23	9.2	0.000262314	0.000409895
TNPO1	-0.23	6.87	0.000263576	0.000411669
SART3	0.18	5.88	0.000301348	0.000468902
CTBP2	0.25	6.44	0.000466878	0.00071525
MKNK1	-0.18	4.88	0.000705484	0.00106616
IRF2	-0.19	5.4	0.000836496	0.00125783
DBP	-0.33	3.56	0.00138334	0.0020441
PBXIP1	-0.27	7.24	0.00179132	0.00262041
ANXA7	-0.18	7.17	0.00187893	0.00274425
SPANXC	0.42	-6.48	0.00194043	0.00283005
TBC1D3C	0.23	-6.62	0.00254108	0.00366641
RPL5	-0.23	10	0.00295743	0.00423835
CANX	0.16	9.62	0.00477227	0.00670741
SLCO1B3	0.67	-5.82	0.00616328	0.0085755
GPR137B	0.21	4.5	0.00920497	0.0125898
TSPAN14	-0.16	7.23	0.0118265	0.0160206
OBSL1	0.26	6.38	0.0125345	0.016933
TBC1D3	0.31	-6.44	0.0156989	0.0210114
ANKRD11	0.16	6.72	0.0168218	0.0224513
NFKB1	-0.17	6.12	0.0187545	0.0249049
FAS	-0.27	4.23	0.0206432	0.0272684
RPL27A	0.21	9.41	0.0213499	0.028162
MARCKS	0.17	7.89	0.0229311	0.0301418
DHFR	0.2	3.97	0.0276992	0.036005
ZNF26	0.15	3.91	0.0278701	0.0362118
IQGAP1	-0.17	8.64	0.0311369	0.0401953
ESF1	0.15	4.67	0.0322623	0.0415549
INTS12	-0.13	4.47	0.0374631	0.0479094
RYK	-0.11	6.41	0.0392621	0.0500758
PDE4DIP	0.2	6.41	0.0393129	0.0501373
SCD5	-0.32	4.04	0.045937	0.0579873
ARAP2	0.22	4.18	0.0507594	0.0637289
MYC	-0.2	7.4	0.0812772	0.0979114
SULT1E1	0.55	-3.28	0.0945664	0.113139
EIF4E	0.1	4.98	0.107671	0.127762
GLYR1	0.08	6.64	0.135411	0.158133
LMAN2L	-0.09	5.05	0.154071	0.178337
WDR37	-0.09	4.9	0.170044	0.195562
TGFB2	-0.26	3.93	0.186683	0.213318
POPDC3	0.32	-0.54	0.197114	0.224332
WNK1	0.12	8.16	0.220842	0.249433
SP3	-0.07	6.83	0.238498	0.268166
KYNU	0.22	3.47	0.246314	0.276303
KLHL24	-0.09	6.27	0.276122	0.307253
HSPA1A	0.16	6.29	0.282867	0.314329
SLPI	0.29	6.13	0.28561	0.317214
IL1B	0.18	2.24	0.287305	0.318952
INHBC	0.17	-3.88	0.299674	0.331835
NDUFAF3	0.08	5.36	0.307125	0.339522
GABPB1	-0.04	5.28	0.307877	0.340244
FOLR1	-0.28	3.11	0.406713	0.440747
RPS6	-0.07	10.84	0.428093	0.461841
IRF4	-0.15	2.57	0.476139	0.509986
MANSC1	0.08	5.54	0.502074	0.535681
B3GNT2	-0.04	5.52	0.508216	0.541583
RAB5A	-0.04	6.1	0.54407	0.576084
PRR16	0.07	1.27	0.612503	0.642246
AUTS2	-0.04	6.48	0.639707	0.667699
PRKCB	-0.07	2.68	0.720792	0.744331
SLC1A4	0.03	5.63	0.760973	0.782311
SPANXA1	0.01	-6.77	0.934898	0.941838
KLRC2	0	-3.58	0.98312	0.985283

## Sheet: Her2
Symbol	logFC	AveExpr	p_value	adj_p_value
CAVIN2	-5.46	4.64	2.34308e-88	7.6314e-85
FGF2	-4.61	3.87	1.45708e-79	9.49143e-77
SPRY2	-3.05	4.73	4.46236e-75	1.58552e-72
ASF1B	3.7	3.01	5.8983e-71	1.17617e-68
RBMS3	-2.82	4.76	8.02719e-70	1.41322e-67
MCM10	3.72	2.02	5.74053e-69	8.96176e-67
MELK	4.4	2.22	7.32681e-69	1.10993e-66
CDC45	3.81	1.82	3.3438e-68	4.80475e-66
N4BP2L1	-2.22	4.09	4.71748e-63	4.24834e-61
BIRC5	4.54	3.15	2.08885e-61	1.67296e-59
BLM	2.26	2.29	7.76275e-59	5.12499e-57
TMEM100	-4.75	1.88	5.41211e-57	3.17608e-55
ORC1	2.93	1.5	6.10827e-57	3.57389e-55
CCNE2	2.87	1.86	1.41019e-54	6.78766e-53
E2F8	4.22	0.63	2.62951e-54	1.24723e-52
PIMREG	3.56	0.89	6.38873e-54	2.93072e-52
BCL2	-2.6	5.64	4.65655e-53	2.07759e-51
ABCA6	-3.21	3.68	5.01465e-53	2.23226e-51
CLCN6	-1.14	4.49	2.62664e-51	1.04329e-49
TXNIP	-2.38	9.98	2.96207e-51	1.16939e-49
MCM4	2.06	6.22	3.60863e-49	1.2548e-47
POLE2	1.8	1.9	1.46893e-48	4.92381e-47
CDT1	3.14	2.54	4.16024e-48	1.34379e-46
FOSB	-4.95	6.43	3.44027e-46	9.65946e-45
HNRNPA2B1	0.8	9.37	4.63221e-46	1.27857e-44
TYMS	2.01	3.49	9.06955e-41	1.65952e-39
CDKN1C	-2.4	4.6	1.82155e-40	3.27175e-39
PNP	1.62	5.18	7.00545e-40	1.21366e-38
LPAR6	-1.25	5.38	4.38843e-39	7.12873e-38
MCM3	1.04	6.67	1.23491e-38	1.93836e-37
PCDH9	-3.67	2.02	1.56217e-38	2.43251e-37
PTGS2	-3.57	2.27	1.17806e-37	1.72575e-36
GINS2	2.35	3	1.45669e-37	2.12121e-36
METTL7A	-1.72	7.09	1.18135e-36	1.62806e-35
GEM	-1.77	5.05	1.54311e-35	1.95815e-34
SLC14A1	-2.42	1.23	8.74397e-35	1.04638e-33
PLAU	1.76	5.9	1.52003e-34	1.78298e-33
NRN1	-2.4	4.61	6.87913e-34	7.73042e-33
LRP4	-1.8	3.12	4.71227e-33	5.00202e-32
H2BC11	2.86	0.24	8.69006e-33	9.04748e-32
MRM2	0.68	5.01	3.44595e-32	3.44806e-31
MYC	-2.27	6.57	4.4475e-32	4.41686e-31
NUDT1	1.35	3.39	4.91474e-32	4.86791e-31
TMCO1	0.9	6.88	2.08388e-31	1.99819e-30
CCN3	-2.12	3.39	8.00253e-31	7.38712e-30
MCM5	1.03	5.49	5.96284e-30	5.16515e-29
LIG1	1.44	4.87	2.17885e-29	1.81419e-28
NONO	0.65	8.47	2.89775e-28	2.2418e-27
EIF4G1	0.83	8.69	1.19714e-27	8.92577e-27
H2BC8	3.53	0.61	1.86589e-27	1.37597e-26
TP63	-3.79	4.18	1.69202e-26	1.1717e-25
TMC6	1.26	5.19	3.37589e-26	2.29467e-25
ECM2	-2.33	5.48	4.52855e-26	3.05162e-25
SLC26A6	1.42	3.62	5.10944e-26	3.42887e-25
OASL	2.03	2.67	7.56303e-26	5.02539e-25
NAP1L3	-1.22	1.93	7.6505e-26	5.08178e-25
JAG1	-0.99	6.42	8.29423e-26	5.49258e-25
GPR137B	1.27	4.9	6.14523e-25	3.8577e-24
MBD4	0.55	5.44	5.90216e-23	3.26096e-22
PEX11B	0.65	5.29	1.06276e-22	5.77866e-22
H2AC8	3.06	0.36	3.81972e-22	2.01037e-21
IL6	-3.15	1.65	4.80144e-22	2.51217e-21
ZNF331	-0.8	4.68	7.14813e-22	3.70036e-21
SYBU	-1.6	4.53	1.22083e-21	6.22913e-21
LEF1	1.51	3.05	1.24616e-21	6.35338e-21
ALDOC	-2.09	4.81	4.44772e-21	2.19544e-20
PPARD	0.63	5.58	5.00968e-21	2.46411e-20
ARPC2	0.58	7.83	1.49146e-20	7.09495e-20
CDKN2D	1.12	2.64	4.50205e-20	2.07989e-19
NEU1	0.77	6.22	1.05429e-19	4.78582e-19
CRYBG3	-1.79	4.88	1.38184e-19	6.21413e-19
HSP90B1	0.58	9.66	1.67257e-19	7.48635e-19
ACTG1	0.73	11.47	2.54423e-19	1.12411e-18
NUP85	0.68	5.23	5.24876e-19	2.27734e-18
H2BC21	1.54	4.86	5.87808e-19	2.53968e-18
CD72	1.2	1.56	7.06625e-19	3.03884e-18
MBNL2	-1.03	6.78	1.12981e-18	4.80807e-18
REXO5	0.83	2.94	2.95329e-18	1.22222e-17
SEPTIN6	0.76	5.59	4.37974e-18	1.79357e-17
ABCC10	0.58	4.46	8.01913e-18	3.23847e-17
SOD1	0.81	7.63	9.753e-18	3.92248e-17
CEBPD	-1.45	5.03	1.26454e-17	5.04421e-17
ANXA3	-1.42	5.38	1.33981e-17	5.33359e-17
CTSA	0.83	6.93	1.87852e-17	7.41767e-17
AIM2	1.83	-0.17	8.03775e-17	3.05413e-16
SLC1A4	1.24	6.13	9.90098e-17	3.73884e-16
BCKDK	0.55	5.66	1.62843e-16	6.06497e-16
TOMM22	0.58	6.03	2.10012e-16	7.75227e-16
NAA15	0.63	5.9	3.34406e-16	1.22012e-15
FOLR1	-3.85	1.66	1.61529e-15	5.66512e-15
SCD5	-1.05	3.8	6.36598e-15	2.1568e-14
SKP2	0.78	4.22	1.3406e-14	4.45393e-14
RPL5	-0.64	9.88	1.43456e-14	4.75802e-14
FAS	-0.7	4.1	4.0091e-14	1.29369e-13
HSD11B1	-2.07	2.14	6.88855e-14	2.19602e-13
DAB2	-0.86	6.74	8.97381e-14	2.8404e-13
MYCBP2	-0.92	7	1.89473e-13	5.89318e-13
POPDC3	-1.93	-1.56	2.65832e-13	8.17579e-13
ARHGAP29	-0.9	6.8	2.73322e-13	8.39425e-13
TREM1	1.86	0.49	3.43771e-13	1.04935e-12
GLYR1	0.36	6.74	3.88544e-13	1.18178e-12
RYK	-0.41	6.31	6.83589e-13	2.04951e-12
NRG1	-2.35	2.79	6.90515e-13	2.06932e-12
EIF4E	0.46	5.11	9.82329e-13	2.91831e-12
KYNU	1.87	4.12	2.17655e-12	6.31632e-12
ZFPM2	-1.22	3.1	2.756e-12	7.94948e-12
ZEB1	-1	5.46	6.98901e-12	1.9556e-11
CTBP2	0.58	6.52	1.47647e-11	4.05298e-11
TBL1XR1	0.52	7.4	1.79925e-11	4.91349e-11
SPANXB1	1.26	-6.02	3.62801e-11	9.74818e-11
TGFB1	0.72	5.14	3.77189e-11	1.01195e-10
ACSM3	-1.48	2.48	4.14181e-11	1.10906e-10
AREG	-2.11	3.59	4.52976e-11	1.21112e-10
SLC4A7	-0.97	5.5	4.8145e-11	1.28531e-10
NOTCH1	-0.59	6.02	7.04981e-11	1.86273e-10
KRT6B	-3.17	2.85	1.01735e-10	2.6579e-10
BRD4	0.33	6.62	1.48339e-10	3.8375e-10
CANX	0.4	9.68	3.05488e-10	7.73697e-10
DHFR	0.66	4.12	3.82475e-10	9.63932e-10
AGFG2	-0.47	4.37	5.41027e-10	1.34925e-09
TMEM40	1.65	1.25	5.85697e-10	1.45786e-09
CUL2	0.36	5.51	9.40344e-10	2.3077e-09
POLA1	0.42	4.77	2.28676e-08	5.08395e-08
CRK	-0.31	6.66	1.20568e-07	2.54526e-07
DLL4	-0.64	4.15	1.28327e-07	2.70321e-07
EHD1	0.48	6.1	2.21701e-07	4.5963e-07
WBP1L	-0.33	6.65	2.85561e-07	5.86797e-07
HSPG2	-0.83	8.38	4.20056e-07	8.5259e-07
ANKRD11	-0.31	6.49	5.23801e-07	1.05603e-06
CXCL8	1.23	1.71	6.40895e-07	1.28415e-06
SRSF7	0.22	6.92	8.82813e-07	1.7504e-06
PAK2	0.38	7.14	1.04744e-06	2.06591e-06
ANXA7	0.3	7.41	1.36208e-06	2.66552e-06
COPZ2	-0.77	4.27	1.36814e-06	2.6771e-06
RPS6	-0.45	10.69	2.51156e-06	4.82746e-06
WDR37	-0.26	4.85	3.82387e-06	7.25778e-06
RAB5A	0.26	6.24	6.33771e-06	1.18326e-05
MARCKS	0.4	7.95	9.17846e-06	1.69484e-05
ASTE1	-0.21	3.5	9.33968e-06	1.72266e-05
PITPNC1	0.43	4.98	1.40836e-05	2.56354e-05
TNFSF9	0.91	-0.19	1.70095e-05	3.07691e-05
HSPA1A	0.57	6.43	1.90384e-05	3.43124e-05
JMJD6	0.32	4.58	3.21062e-05	5.68108e-05
KLHL24	-0.39	6.16	3.24007e-05	5.72853e-05
ZNF165	0.61	1.9	3.59724e-05	6.33594e-05
SART3	0.2	5.85	4.29788e-05	7.5286e-05
SULT1E1	1.84	-2.85	4.51068e-05	7.89005e-05
TGFB2	-0.8	3.75	6.86644e-05	0.000118548
B3GNT2	0.28	5.67	8.02574e-05	0.00013759
NFATC3	-0.29	5.14	0.000103489	0.000175783
LMAN1	0.28	7.42	0.000133946	0.000225595
SLC30A5	0.21	6.12	0.00020933	0.000346818
RELA	0.16	6.64	0.00033196	0.000540958
IRF2	-0.17	5.46	0.000357807	0.000581187
PRR16	-0.38	1.07	0.000419781	0.000678412
SNAI1	0.48	2.55	0.000743472	0.0011714
PGS1	-0.22	4.46	0.00133373	0.00204935
SPANXC	0.48	-6.54	0.00141478	0.00216946
ZMYM5	-0.2	4.02	0.0016869	0.0025666
CYP4B1	-0.94	3.78	0.00169234	0.00257408
CTH	-0.36	2.06	0.00170129	0.00258688
PAX5	0.94	-0.64	0.00248459	0.00370443
DBP	-0.38	3.6	0.00275001	0.00408116
PBXIP1	-0.26	7.31	0.00289655	0.00428756
NRIP3	-0.59	2.61	0.00309849	0.00457125
IL1B	-0.55	1.89	0.00397609	0.00571539
KAT5	-0.15	5	0.0039869	0.00573009
NDUFAF3	0.23	5.41	0.00651726	0.00915405
STAT4	-0.34	2.18	0.00683999	0.00958393
ATF2	-0.15	5.88	0.00797208	0.0110773
KLRC1	-0.55	-1.07	0.00895671	0.0123724
XIAP	0.17	6.33	0.00910604	0.0125668
IFI44L	0.48	4.93	0.0122408	0.0166049
TBC1D3	0.33	-6.5	0.0125068	0.0169433
MKNK2	0.23	7.57	0.014859	0.0199249
AUTS2	-0.28	6.39	0.0155436	0.0207851
ABAT	-0.32	4.54	0.022244	0.0291271
TBC1D3C	0.17	-6.69	0.026553	0.0344554
SNX19	-0.15	6.69	0.0351955	0.0449771
INHBC	0.4	-3.82	0.0395499	0.0502231
NFKB1	-0.12	6.18	0.0404993	0.0513654
TMEM50B	-0.11	5.87	0.0487595	0.0611355
VASH2	0.31	2.77	0.0536646	0.0669206
SLPI	-0.61	5.69	0.0576788	0.0716248
TSPAN14	-0.13	7.28	0.062791	0.0775493
PCDH7	0.28	4.49	0.0633631	0.0782015
MKNK1	-0.11	4.95	0.0643785	0.0794095
MANSC1	0.16	5.56	0.0927297	0.111963
ATP7A	-0.16	4.98	0.101959	0.122313
WNK1	-0.15	8.02	0.112502	0.134227
TNPO1	0.1	7.05	0.15318	0.178851
HNRNPA1	0.09	9.09	0.15322	0.178877
GABPB1	-0.06	5.28	0.163532	0.190178
NAT1	0.28	3.43	0.170394	0.197664
ZIC1	-0.55	-1.58	0.174193	0.201831
ACOX1	-0.12	6.72	0.256546	0.28976
RALGDS	-0.08	6.67	0.261313	0.294599
INTS12	0.05	4.57	0.303084	0.338091
RPL27A	-0.09	9.24	0.311049	0.346334
ZNF26	-0.06	3.79	0.311757	0.347103
SPANXA1	0.09	-6.73	0.360517	0.39747
IQGAP1	0.07	8.77	0.36219	0.399071
SLCO1B3	0.16	-6.17	0.383884	0.421216
ESF1	0.05	4.59	0.425701	0.463147
PDE4DIP	0.09	6.32	0.459593	0.497197
DNAJB6	0.04	6.74	0.490573	0.528051
LMAN2L	0.04	5.12	0.540337	0.577072
INHBE	-0.09	-2.81	0.622733	0.656177
TGIF2	0.05	4.97	0.625807	0.659095
KLRC2	-0.12	-3.63	0.63663	0.669124
SP3	0.03	6.89	0.638941	0.671192
MAK16	-0.03	4.43	0.668942	0.699324
TP53I3	0.04	3.91	0.678529	0.708702
STC1	-0.07	5.21	0.681683	0.711502
TNF	-0.07	0.46	0.698367	0.727711
PRKCB	0.05	2.75	0.769071	0.793264
LIPG	0.05	1.57	0.817646	0.837488
ARAP2	-0.03	4.03	0.827201	0.846388
FCAR	0.04	-3.28	0.882421	0.895946
OBSL1	-0.01	6.21	0.897766	0.909541
IRF4	0.01	2.67	0.980094	0.982608

## Sheet: LumB
Symbol	logFC	AveExpr	p_value	adj_p_value
SPRY2	-3.62	3.67	1.93247e-136	5.3949e-133
CAVIN2	-5.39	3.45	9.78273e-124	5.31039e-121
ASF1B	3.75	3.88	1.22383e-123	6.29369e-121
MELK	4.32	3.16	3.65081e-118	1.08097e-115
BIRC5	4.8	4.35	5.97898e-112	1.19226e-109
MCM10	3.63	2.8	4.20802e-111	7.90704e-109
CDC45	3.56	2.53	1.52193e-105	2.20308e-103
FGF2	-4.58	2.85	2.08257e-105	2.99247e-103
PIMREG	3.63	1.74	3.64732e-95	3.28461e-93
E2F8	4.37	1.68	1.66627e-94	1.44081e-92
CCNE2	3.07	2.64	6.34443e-93	5.14451e-91
BLM	2.38	2.88	6.8989e-89	4.74713e-87
TMEM100	-5.06	0.6	4.06172e-88	2.64581e-86
RBMS3	-2.87	4.1	7.02928e-88	4.44551e-86
TYMS	2.37	4.18	1.38926e-85	7.96155e-84
NRN1	-3.05	3.65	5.5655e-82	2.71225e-80
ORC1	2.64	1.98	1.26062e-81	6.05281e-80
GINS2	2.85	3.85	3.98417e-80	1.78575e-78
CDKN1C	-2.84	3.77	8.04504e-78	3.25499e-76
POLE2	1.99	2.43	1.98661e-75	7.2701e-74
ABCA6	-3.36	2.86	4.71749e-75	1.68845e-73
CDT1	3.02	3.17	1.94311e-74	6.74461e-73
FOSB	-5.05	5.25	5.07532e-73	1.66692e-71
MCM4	2.14	6.73	9.01624e-73	2.92683e-71
HNRNPA2B1	0.84	9.57	2.09327e-72	6.59786e-71
PCDH9	-4.16	0.87	2.43477e-72	7.64957e-71
TXNIP	-2.34	9.47	1.91096e-71	5.85329e-70
PTGS2	-4.26	1.02	1.29496e-70	3.86353e-69
METTL7A	-1.88	6.6	5.28638e-68	1.39792e-66
CLCN6	-1.07	4.28	9.35866e-63	1.95183e-61
N4BP2L1	-1.68	3.94	7.93857e-61	1.51796e-59
ANXA3	-3.51	3.71	1.42373e-60	2.69599e-59
TP63	-4.63	2.78	5.26702e-59	9.3571e-58
LPAR6	-1.3	5.06	3.57399e-58	6.0575e-57
TMCO1	1.12	7.22	8.6733e-57	1.38362e-55
CCN3	-2.62	2.59	9.86593e-57	1.56748e-55
MCM3	1.05	6.91	2.92211e-55	4.4301e-54
GEM	-1.84	4.61	1.35224e-48	1.55994e-47
LIG1	1.49	5.23	7.05603e-48	7.93377e-47
IL6	-3.91	0.44	7.92392e-48	8.88406e-47
ECM2	-2.61	4.78	1.0942e-46	1.16846e-45
CRYBG3	-2.53	4	3.25721e-43	3.00672e-42
SLPI	-4.08	3.31	5.92934e-43	5.41707e-42
PEX11B	0.83	5.56	8.89463e-43	8.0621e-42
LRP4	-2.08	2.53	4.10427e-42	3.59828e-41
CDKN2D	1.45	3.11	4.30497e-42	3.77254e-41
NUP85	0.87	5.51	1.61815e-41	1.38998e-40
MRM2	0.69	5.17	1.70151e-41	1.45837e-40
ACSM3	-2.12	1.74	2.81088e-41	2.38827e-40
SLC14A1	-2.15	0.86	1.00394e-39	7.98497e-39
MBNL2	-1.55	6.21	8.98483e-38	6.56134e-37
RPL5	-0.91	9.56	5.90574e-37	4.18e-36
PNP	1.22	5.28	7.01755e-37	4.95616e-36
GLYR1	0.65	7.01	1.98081e-36	1.37706e-35
LEF1	2.04	3.73	2.4062e-36	1.66745e-35
NOTCH1	-0.99	5.63	8.88646e-36	5.99859e-35
REXO5	1.08	3.29	1.01176e-35	6.80381e-35
NONO	0.61	8.59	1.2776e-35	8.56498e-35
HSD11B1	-2.74	1.24	1.51581e-35	1.01202e-34
MYCBP2	-1.25	6.58	7.16698e-35	4.65152e-34
SLC26A6	1.1	3.73	1.86115e-34	1.18975e-33
FOLR1	-4.55	0.34	9.1948e-34	5.69705e-33
ACTG1	0.82	11.69	1.44807e-33	8.91281e-33
OASL	2.15	3.21	2.89836e-33	1.7579e-32
H2BC21	1.95	5.47	4.03341e-33	2.43124e-32
BCKDK	0.75	5.91	7.18336e-33	4.27068e-32
NEU1	0.93	6.5	1.81887e-32	1.06484e-31
SLC1A4	1.35	6.48	3.25977e-32	1.88804e-31
MBD4	0.56	5.57	7.80816e-32	4.4486e-31
NRG1	-3.5	1.52	1.49221e-31	8.41822e-31
KRT6B	-4.89	1.02	3.5487e-31	1.96622e-30
H2BC11	2.16	0.44	5.74522e-30	3.01972e-29
NAT1	2.79	5.11	8.2414e-30	4.30624e-29
ALDOC	-2.2	4.27	1.95418e-29	1.00523e-28
NUDT1	1.02	3.48	5.5462e-28	2.6841e-27
DAB2	-1.16	6.35	1.03615e-26	4.73648e-26
JAG1	-0.95	6.22	4.75964e-26	2.12406e-25
HSP90B1	0.6	9.81	4.79161e-26	2.13768e-25
NAA15	0.68	6.07	6.20155e-26	2.75684e-25
ZNF165	1.14	2.38	2.84979e-25	1.23373e-24
NAP1L3	-1.33	1.59	1.0382e-24	4.39717e-24
DLL4	-1.04	3.75	1.31136e-24	5.53133e-24
FAS	-1.19	3.63	2.30494e-24	9.62872e-24
EIF4E	0.59	5.3	7.98638e-24	3.24537e-23
CEBPD	-1.36	4.76	1.32704e-23	5.33052e-23
CTSA	0.81	7.1	3.27654e-23	1.29563e-22
EIF4G1	0.63	8.75	8.60589e-23	3.34147e-22
MYC	-1.32	6.67	8.71175e-22	3.22495e-21
POLA1	0.61	4.99	1.38558e-21	5.0935e-21
DHFR	0.84	4.39	2.26243e-21	8.23783e-21
ZFPM2	-1.42	2.69	1.02465e-20	3.6334e-20
POPDC3	-2.19	-2.16	4.87151e-20	1.67939e-19
SOD1	0.69	7.73	8.5687e-20	2.91622e-19
TBL1XR1	0.65	7.6	3.54628e-19	1.174e-18
PAK2	0.53	7.32	4.72627e-19	1.55621e-18
ZEB1	-1.1	5.17	5.24227e-19	1.72262e-18
RPS6	-0.71	10.42	6.44377e-19	2.10858e-18
MCM5	0.69	5.51	8.02453e-19	2.61664e-18
CANX	0.54	9.87	5.6362e-18	1.76936e-17
RYK	-0.43	6.21	6.80566e-18	2.1259e-17
GPR137B	0.89	4.94	8.66968e-18	2.69396e-17
H2BC8	2.46	0.72	8.96077e-18	2.78264e-17
COPZ2	-1.25	3.78	1.05526e-17	3.26452e-17
SART3	0.38	6.01	3.65635e-17	1.10659e-16
TMC6	0.97	5.29	3.90842e-17	1.18123e-16
STAT4	-1.12	1.6	8.78059e-17	2.61451e-16
KLHL24	-0.61	5.93	1.28898e-16	3.81077e-16
HSPG2	-1.11	8.02	2.46384e-16	7.18524e-16
BRD4	0.36	6.72	4.71019e-16	1.35462e-15
CUL2	0.39	5.61	1.83431e-15	5.14143e-15
ARHGAP29	-0.88	6.61	1.6083e-14	4.31544e-14
KLRC1	-1.52	-1.83	3.74669e-14	9.89297e-14
CRK	-0.43	6.51	5.76224e-14	1.51007e-13
IRF4	-1.57	1.65	8.13522e-14	2.11464e-13
ANKRD11	-0.46	6.32	1.31959e-13	3.39755e-13
LIPG	-1.34	0.68	2.72084e-13	6.90618e-13
LMAN1	0.52	7.64	4.8923e-13	1.22823e-12
PLAU	1.01	5.82	8.74913e-13	2.16809e-12
INTS12	0.32	4.76	1.84964e-12	4.52048e-12
CTBP2	0.56	6.65	2.24203e-12	5.45219e-12
TREM1	1.46	0.65	2.64982e-12	6.41908e-12
SKP2	0.56	4.26	4.68669e-12	1.12281e-11
TGIF2	0.62	5.35	6.2289e-12	1.48301e-11
TGFB2	-1.25	3.29	6.8721e-12	1.63197e-11
ZNF331	-0.5	4.69	1.06479e-11	2.50187e-11
TGFB1	0.62	5.24	1.28338e-11	3.00718e-11
HSPA1A	0.84	6.74	1.34025e-11	3.13553e-11
NFATC3	-0.45	4.98	2.07082e-11	4.79763e-11
SLC30A5	0.4	6.29	2.89397e-11	6.64716e-11
H2AC8	1.75	0.2	3.82451e-11	8.73624e-11
MKNK1	-0.34	4.77	5.61489e-11	1.2716e-10
AGFG2	-0.4	4.31	6.67359e-11	1.50612e-10
SULT1E1	-1.75	-4.76	1.18412e-10	2.64095e-10
SPANXB1	1.83	-5.36	1.34162e-10	2.98611e-10
RALGDS	-0.35	6.48	1.56297e-10	3.46928e-10
TSPAN14	-0.38	7.09	3.40738e-10	7.4316e-10
TOMM22	0.34	6.01	9.0631e-10	1.93079e-09
CD72	0.7	1.51	1.41645e-09	2.98632e-09
ABAT	0.96	5.3	1.7238e-09	3.61792e-09
WDR37	-0.32	4.75	2.30188e-09	4.79567e-09
ARPC2	0.29	7.78	2.39248e-08	4.72978e-08
SRSF7	0.21	6.96	3.33191e-08	6.53541e-08
JMJD6	0.38	4.7	3.38952e-08	6.64573e-08
PBXIP1	-0.46	7.12	3.85864e-08	7.54055e-08
SCD5	-0.84	3.7	5.01778e-08	9.75599e-08
TP53I3	-0.48	3.59	1.17254e-07	2.23746e-07
ZIC1	-1.68	-2.44	1.40895e-07	2.67499e-07
NDUFAF3	0.41	5.57	2.70603e-07	5.05895e-07
PGS1	0.34	4.76	3.31436e-07	6.16461e-07
AIM2	0.9	-0.36	3.65636e-07	6.78176e-07
XIAP	0.27	6.44	4.74715e-07	8.75013e-07
ABCC10	0.25	4.38	1.33767e-06	2.40286e-06
PRR16	-0.6	0.85	1.34873e-06	2.42184e-06
IL1B	-0.81	1.6	2.03166e-06	3.61163e-06
CTH	-0.49	1.89	2.32272e-06	4.11557e-06
PITPNC1	-0.47	4.49	2.77419e-06	4.89244e-06
PRKCB	-0.76	2.23	4.28744e-06	7.48483e-06
ANXA7	0.24	7.44	4.86338e-06	8.46231e-06
ESF1	0.28	4.75	7.69382e-06	1.32399e-05
WBP1L	-0.25	6.62	8.24778e-06	1.4162e-05
LMAN2L	0.21	5.24	1.73435e-05	2.91902e-05
ZNF26	0.24	3.98	2.89926e-05	4.80676e-05
IFI44L	0.76	5.22	3.18421e-05	5.26981e-05
NFKB1	-0.24	6.07	4.6134e-05	7.54942e-05
CYP4B1	-0.96	3.55	5.11531e-05	8.34488e-05
HNRNPA1	0.19	9.18	7.29519e-05	0.00011784
RAB5A	0.19	6.25	7.50638e-05	0.000121181
BCL2	-0.52	6.4	8.52785e-05	0.000137207
WNK1	0.29	8.27	0.000115832	0.000184572
ZMYM5	-0.22	3.96	0.000234792	0.00036683
ACOX1	-0.26	6.61	0.000447231	0.000685154
PPARD	0.21	5.45	0.000506878	0.000773497
SPANXC	0.66	-6.32	0.000576751	0.00087602
PCDH7	-0.48	4.05	0.000935815	0.00139878
RPL27A	-0.24	9.12	0.00138532	0.002041
TMEM40	-0.86	0	0.00141711	0.00208706
AREG	-0.91	3.88	0.00146482	0.00215489
TNPO1	0.19	7.14	0.0020461	0.00298105
DNAJB6	0.16	6.82	0.00257854	0.00372982
ARAP2	-0.33	3.83	0.003772	0.00538715
CXCL8	-0.56	0.83	0.00455415	0.00645656
ATP7A	-0.24	4.89	0.00461359	0.00653561
ASTE1	-0.12	3.51	0.00896797	0.0123949
SLCO1B3	-0.31	-6.44	0.00899134	0.0124264
IRF2	-0.11	5.45	0.0116777	0.0159461
RELA	0.11	6.64	0.0137359	0.0186265
INHBC	0.41	-3.73	0.0140465	0.0190306
OBSL1	-0.26	6.05	0.0185588	0.0248664
SNX19	-0.15	6.66	0.020406	0.0272331
GABPB1	0.11	5.38	0.029575	0.0388202
MKNK2	-0.16	7.36	0.0307678	0.0403019
STC1	0.35	5.46	0.0509691	0.0651644
NRIP3	0.4	3.12	0.0729246	0.0913404
IQGAP1	-0.11	8.67	0.0913656	0.11299
MARCKS	-0.15	7.68	0.0916335	0.113307
SP3	0.09	6.93	0.118048	0.143848
SNAI1	-0.18	2.24	0.123653	0.150238
PAX5	-0.34	-1.26	0.203376	0.239708
MAK16	0.1	4.51	0.204608	0.241103
VASH2	0.17	2.75	0.228888	0.267424
KAT5	-0.06	5.03	0.229849	0.268482
AUTS2	-0.14	6.42	0.233422	0.272461
EHD1	0.09	5.95	0.243044	0.282824
SPANXA1	0.14	-6.68	0.263335	0.304304
SLC4A7	-0.15	5.8	0.270955	0.312445
SEPTIN6	0.08	5.33	0.306699	0.350232
TBC1D3	0.11	-6.56	0.33713	0.382012
DBP	0.09	3.82	0.351684	0.396893
KYNU	-0.18	3.22	0.361186	0.406701
MANSC1	0.07	5.53	0.426084	0.47283
INHBE	-0.14	-2.86	0.429322	0.476045
PDE4DIP	0.08	6.33	0.430241	0.476983
FCAR	-0.14	-3.39	0.453519	0.500321
TNF	-0.1	0.42	0.528257	0.571511
TNFSF9	0.11	-0.51	0.538881	0.581588
SYBU	-0.07	5.16	0.629413	0.667462
B3GNT2	-0.02	5.54	0.79587	0.821644
ATF2	-0.01	5.93	0.820573	0.843759
TBC1D3C	0.01	-6.75	0.837773	0.859094
KLRC2	-0.03	-3.6	0.871026	0.888624
TMEM50B	0	5.92	0.975636	0.979495

## Sheet: LumA
Symbol	logFC	AveExpr	p_value	adj_p_value
SPRY2	-2.66	3.8	1.61623e-121	1.75469e-118
ASF1B	2.61	3.62	2.28541e-105	6.76688e-103
CAVIN2	-3.93	3.66	5.49318e-105	1.57864e-102
METTL7A	-1.77	6.34	5.89714e-100	1.14101e-97
MELK	2.72	2.63	1.71251e-93	2.10477e-91
BIRC5	2.99	3.73	7.55836e-89	7.00026e-87
NRN1	-2.35	3.67	2.0456e-87	1.74563e-85
CDKN1C	-2.04	3.91	8.04204e-77	3.47694e-75
TMEM100	-3.63	0.86	3.68675e-75	1.48244e-73
FGF2	-3.16	3.18	4.13718e-75	1.65674e-73
TXNIP	-1.77	9.51	1.46166e-73	5.41791e-72
RBMS3	-2.04	4.26	1.46385e-73	5.41791e-72
PIMREG	2.3	1.31	1.27701e-71	4.19417e-70
ABCA6	-2.58	2.88	2.21101e-65	5.3541e-64
ALDOC	-2.64	3.49	1.90607e-63	4.2184e-62
N4BP2L1	-1.16	4.05	2.20991e-63	4.8633e-62
CDC45	2.04	1.92	6.68693e-62	1.38575e-60
PCDH9	-3.41	0.72	8.32276e-62	1.71384e-60
TMCO1	0.92	7.26	1.80844e-61	3.66223e-60
LEF1	2.23	4.26	2.32765e-61	4.68937e-60
POLE2	1.17	2.11	2.43313e-60	4.66616e-59
NAT1	3.48	6.21	7.41606e-60	1.38287e-58
PTGS2	-3.05	1.24	7.53435e-60	1.40359e-58
E2F8	2.55	0.98	2.96569e-59	5.40125e-58
CLCN6	-0.83	4.28	4.63021e-59	8.36262e-58
PEX11B	0.85	5.72	5.91604e-56	9.33101e-55
LIG1	1.06	5.15	2.6155e-54	3.8229e-53
FOSB	-3.58	5.54	7.15093e-54	1.02152e-52
CDT1	1.87	2.77	2.11945e-52	2.82141e-51
CCNE2	1.54	1.93	1.28715e-51	1.65374e-50
MCM4	1.14	6.3	1.08949e-49	1.30378e-48
ECM2	-2.01	4.79	1.37786e-49	1.63586e-48
MCM10	1.87	2	1.53593e-49	1.8169e-48
HNRNPA2B1	0.52	9.46	2.89752e-49	3.37848e-48
TYMS	1.34	3.76	1.99666e-48	2.23092e-47
LPAR6	-0.9	5.15	8.43035e-47	8.76774e-46
MBNL2	-1.22	6.2	2.7517e-45	2.69138e-44
GINS2	1.68	3.41	1.16159e-44	1.10947e-43
TGFB1	1.02	5.69	1.27705e-43	1.16672e-42
CRYBG3	-2.24	3.78	5.14894e-43	4.59454e-42
GLYR1	0.65	7.13	1.38825e-41	1.17646e-40
ACSM3	-1.59	1.78	1.95986e-41	1.65441e-40
ORC1	1.36	1.4	2.77482e-41	2.32628e-40
HSD11B1	-2.36	1.05	2.78907e-41	2.33722e-40
MYCBP2	-1.18	6.41	8.58952e-41	7.06467e-40
H2BC21	1.82	5.73	4.38277e-40	3.50442e-39
BLM	1.17	2.31	6.35726e-40	5.04399e-39
ANXA3	-2.02	4.3	2.09344e-38	1.56324e-37
NEU1	0.77	6.53	2.16876e-38	1.61701e-37
IL6	-3.06	0.43	2.57449e-38	1.9115e-37
LRP4	-1.53	2.6	3.45086e-37	2.43894e-36
ABAT	1.58	6	8.63505e-36	5.84909e-35
POPDC3	-2.27	-2.63	7.97337e-35	5.15434e-34
SLC1A4	1.17	6.58	8.20589e-35	5.29939e-34
CCN3	-1.55	2.99	1.16734e-34	7.50153e-34
SLPI	-2.53	3.84	3.72784e-34	2.35988e-33
RYK	-0.47	6.09	7.71254e-34	4.82454e-33
MYC	-1.35	6.4	9.8131e-34	6.10919e-33
ACTG1	0.62	11.68	3.91398e-32	2.29003e-31
BCKDK	0.7	6.02	8.68344e-32	5.02047e-31
TP63	-2.61	3.6	1.74379e-31	9.93792e-31
NOTCH1	-0.74	5.66	2.39613e-30	1.30323e-29
NRG1	-2.37	1.81	2.53815e-29	1.32268e-28
MRM2	0.41	5.07	4.46067e-29	2.29698e-28
CDKN2D	0.88	2.9	1.37332e-28	6.93832e-28
FOLR1	-3.17	0.65	2.95373e-28	1.47212e-27
H2BC8	2.38	1.11	1.25009e-27	6.08452e-27
NFATC3	-0.75	4.65	2.01487e-27	9.69817e-27
TSPAN14	-0.44	6.97	1.89278e-26	8.7859e-26
MCM3	0.49	6.65	6.62544e-26	3.00893e-25
RPL5	-0.63	9.62	1.13774e-25	5.12887e-25
ANKRD11	-0.5	6.21	1.11054e-24	4.82433e-24
H2AC8	2.07	0.79	1.34311e-24	5.80946e-24
DAB2	-0.89	6.36	2.28022e-24	9.76765e-24
ACOX1	-0.55	6.32	6.87551e-22	2.64855e-21
NONO	0.35	8.49	8.55898e-22	3.28089e-21
OASL	1.43	3	3.87995e-21	1.44478e-20
FAS	-0.79	3.74	5.27181e-21	1.95228e-20
CRK	-0.43	6.43	5.38712e-21	1.99347e-20
SLC26A6	0.68	3.58	1.64726e-20	5.95242e-20
NUDT1	0.72	3.42	2.2358e-20	8.02277e-20
H2BC11	1.42	0.22	3.12665e-20	1.11682e-19
TMC6	0.75	5.28	3.85638e-20	1.37145e-19
KLRC1	-1.47	-2.06	6.82811e-20	2.39646e-19
KLHL24	-0.55	5.86	1.62234e-19	5.60237e-19
MBD4	0.29	5.45	4.77727e-19	1.61882e-18
SLC14A1	-1.28	1.18	3.83674e-18	1.25067e-17
CTBP2	0.55	6.74	4.90127e-17	1.52541e-16
INTS12	0.32	4.82	5.06449e-17	1.57521e-16
ZNF331	-0.49	4.61	1.91899e-16	5.8195e-16
GEM	-1	4.96	4.29289e-16	1.28079e-15
EIF4G1	0.36	8.64	5.91738e-16	1.75235e-15
GPR137B	0.69	4.93	7.20639e-16	2.12601e-15
ZFPM2	-0.96	2.81	2.17221e-15	6.27578e-15
BRD4	0.27	6.71	2.00329e-14	5.52864e-14
IRF4	-1.33	1.56	2.06188e-14	5.68872e-14
DLL4	-0.6	3.92	4.21865e-14	1.14613e-13
NUP85	0.35	5.24	5.06788e-14	1.37227e-13
PNP	0.54	4.95	5.7247e-14	1.54562e-13
MKNK1	-0.29	4.75	1.02428e-13	2.73562e-13
ARHGAP29	-0.69	6.61	2.05701e-13	5.41534e-13
CTSA	0.44	6.95	2.35965e-13	6.19873e-13
ZNF165	0.59	2.13	5.93055e-13	1.52835e-12
PITPNC1	-0.5	4.38	1.61825e-12	4.09742e-12
STAT4	-0.89	1.58	2.3157e-12	5.82862e-12
KRT6B	-2.27	2.29	2.88181e-12	7.2182e-12
PLAU	0.85	5.87	3.95022e-12	9.82878e-12
TBL1XR1	0.4	7.51	3.99601e-12	9.94017e-12
HSPA1A	0.64	6.72	1.37441e-11	3.334e-11
ZEB1	-0.67	5.32	1.54943e-11	3.74646e-11
JAG1	-0.46	6.45	4.03612e-11	9.58487e-11
LMAN2L	0.31	5.36	4.45561e-11	1.05567e-10
CD72	0.6	1.55	2.64759e-10	6.04572e-10
SART3	0.21	5.94	3.83628e-10	8.68497e-10
REXO5	0.44	2.96	8.13933e-10	1.80934e-09
NAP1L3	-0.6	1.94	9.70434e-10	2.14916e-09
SPANXB1	1.37	-5.41	1.16771e-09	2.57525e-09
NDUFAF3	0.4	5.64	1.82702e-09	3.98522e-09
SULT1E1	-1.24	-4.66	4.37282e-09	9.33512e-09
RPS6	-0.37	10.57	4.98643e-09	1.06161e-08
TREM1	0.95	0.49	6.91145e-09	1.46015e-08
WDR37	-0.26	4.74	1.05943e-08	2.21521e-08
EIF4E	0.26	5.13	1.34415e-08	2.7935e-08
COPZ2	-0.6	4.1	2.42606e-08	4.9743e-08
MCM5	0.29	5.3	1.34081e-07	2.63391e-07
SCD5	-0.65	3.7	1.34357e-07	2.63907e-07
ABCC10	0.21	4.39	2.71733e-07	5.25242e-07
SOD1	0.33	7.56	3.40256e-07	6.53235e-07
PAK2	0.27	7.2	4.2905e-07	8.18638e-07
RALGDS	-0.24	6.51	5.13483e-07	9.75169e-07
HSPG2	-0.55	8.28	6.14758e-07	1.16283e-06
CEBPD	-0.6	5.14	9.278e-07	1.73238e-06
SLC30A5	0.23	6.22	1.52652e-06	2.81136e-06
KYNU	-0.7	2.75	2.36197e-06	4.29974e-06
CTH	-0.34	1.93	4.31034e-06	7.72634e-06
XIAP	0.2	6.43	5.61946e-06	9.98777e-06
ARPC2	0.19	7.74	6.0603e-06	1.074e-05
NAA15	0.22	5.82	1.32449e-05	2.2995e-05
HSP90B1	0.22	9.6	2.26631e-05	3.87473e-05
LIPG	-0.61	1.04	4.92703e-05	8.23362e-05
TP53I3	-0.28	3.66	0.000106868	0.000174295
LMAN1	0.23	7.49	0.000109244	0.000178112
AIM2	0.56	-0.48	0.000116387	0.000189362
ZMYM5	-0.19	3.94	0.000143752	0.000232242
DBP	0.32	4.03	0.000159261	0.000256703
MARCKS	-0.29	7.54	0.000180303	0.000289594
CANX	0.23	9.7	0.000189372	0.00030381
MKNK2	0.24	7.67	0.00020957	0.000335333
EHD1	0.24	6.09	0.000220686	0.000352715
CXCL8	-0.69	0.62	0.000266732	0.000423366
SEPTIN6	0.24	5.47	0.000271728	0.000430945
SNX19	-0.18	6.6	0.00028897	0.000457288
AGFG2	-0.21	4.39	0.000293342	0.000463793
SKP2	-0.18	3.74	0.000351607	0.000552872
TMEM40	-0.82	-0.13	0.000351867	0.000553192
HNRNPA1	0.15	9.18	0.000520117	0.000808602
IL1B	-0.48	1.73	0.00072771	0.00111721
SPANXC	0.38	-6.43	0.00107329	0.00162452
NRIP3	0.7	3.44	0.00136051	0.00204297
ZIC1	-0.83	-2.04	0.00141863	0.00212647
POLA1	0.16	4.73	0.00162663	0.00242469
ASTE1	-0.12	3.49	0.00166875	0.00248539
PGS1	0.15	4.67	0.00173944	0.00258712
MAK16	-0.16	4.31	0.0018303	0.00271709
TGFB2	-0.49	3.68	0.00191713	0.00284102
RELA	0.12	6.67	0.00203183	0.00300417
WBP1L	0.13	6.89	0.00314073	0.00456226
ATF2	-0.13	5.83	0.00350824	0.00507086
TGIF2	0.19	5.11	0.00453289	0.00647764
ESF1	-0.15	4.45	0.00572727	0.00811031
CUL2	0.11	5.45	0.00627482	0.0088485
ARAP2	-0.24	3.84	0.00843026	0.0117481
SNAI1	-0.25	2.14	0.0106079	0.0146336
PRKCB	-0.35	2.43	0.0131799	0.0180075
TOMM22	0.12	5.89	0.0184194	0.0247866
TBC1D3	0.25	-6.42	0.0240456	0.0319595
FCAR	-0.33	-3.57	0.0340909	0.0446039
VASH2	-0.25	2.43	0.035269	0.0460682
ATP7A	-0.15	4.92	0.0417324	0.0541093
IQGAP1	-0.12	8.64	0.0440364	0.056953
MANSC1	0.14	5.61	0.0543037	0.0694414
PPARD	0.09	5.39	0.0580725	0.0739414
RPL27A	-0.12	9.18	0.0649813	0.0822131
STC1	0.34	5.52	0.0675723	0.0852759
SLCO1B3	-0.18	-6.39	0.0802981	0.10049
PRR16	-0.22	1.05	0.0830371	0.103707
TBC1D3C	0.1	-6.68	0.126634	0.154455
AREG	-0.4	4.14	0.129612	0.157822
ZNF26	0.07	3.87	0.133673	0.162321
JMJD6	-0.08	4.39	0.134818	0.16361
OBSL1	-0.11	6.13	0.142352	0.172187
DNAJB6	0.06	6.77	0.178134	0.212133
SYBU	0.13	5.31	0.201668	0.237768
ANXA7	0.05	7.32	0.220972	0.258762
TNF	-0.15	0.36	0.272301	0.313405
B3GNT2	-0.06	5.5	0.298406	0.340265
IFI44L	0.15	4.85	0.315142	0.357802
KLRC2	-0.18	-3.73	0.33272	0.373636
SP3	0.05	6.91	0.347342	0.388783
SRSF7	-0.03	6.81	0.347989	0.38944
PDE4DIP	0.08	6.35	0.349702	0.391111
KAT5	-0.04	5.04	0.381122	0.422719
PBXIP1	-0.05	7.37	0.411938	0.453654
INHBE	-0.1	-2.85	0.427709	0.469593
CYP4B1	-0.15	4.05	0.440102	0.481981
INHBC	-0.11	-4.08	0.45121	0.492628
GABPB1	-0.02	5.29	0.492175	0.532534
NFKB1	-0.03	6.2	0.510705	0.550662
TNPO1	0.03	7.04	0.536817	0.576016
TNFSF9	0.08	-0.51	0.560792	0.599278
TMEM50B	0.03	5.94	0.576868	0.614575
WNK1	-0.04	8.06	0.590402	0.627284
SPANXA1	0.04	-6.74	0.633474	0.667927
RAB5A	0.02	6.14	0.634578	0.668946
SLC4A7	-0.05	5.86	0.666599	0.699157
AUTS2	-0.04	6.47	0.675641	0.70769
PAX5	-0.11	-1.13	0.677973	0.70979
PCDH7	-0.05	4.33	0.719375	0.748053
IRF2	-0.01	5.52	0.763299	0.788268
DHFR	-0.01	3.84	0.931885	0.940646
BCL2	0.01	6.74	0.955251	0.960956

## Sheet: Normal-like
Symbol	logFC	AveExpr	p_value	adj_p_value
CAVIN2	-2.66	6.24	4.31191e-31	1.40439e-27
SPRY2	-1.12	5.72	2.92309e-23	8.62515e-21
ASF1B	2.19	2.02	5.9614e-22	1.00429e-19
MELK	2.43	1	9.90597e-20	8.64208e-18
BCL2	-1.04	6.46	8.2489e-19	5.4644e-17
BIRC5	2.76	1.97	1.56347e-18	9.48826e-17
LEF1	1.91	2.91	1.75928e-18	1.04626e-16
RBMS3	-1.25	5.62	6.13658e-18	3.13108e-16
PCDH9	-2.58	2.88	2.29694e-17	1.01727e-15
CDC45	2.05	0.76	4.95103e-17	2.0115e-15
TXNIP	-1.34	10.63	9.743e-17	3.62768e-15
ABCA6	-1.75	4.57	1.35457e-16	4.83931e-15
PPARD	0.46	5.43	1.87745e-16	6.30398e-15
PIMREG	2.11	-0.05	9.98812e-16	2.83703e-14
TGFB1	1.21	5.16	2.30688e-15	5.97893e-14
CLCN6	-0.6	4.81	2.62797e-15	6.70204e-14
TYMS	1.3	2.99	2.77835e-15	7.05123e-14
METTL7A	-1.01	7.55	2.82998e-15	7.17007e-14
POLE2	0.9	1.38	4.78855e-15	1.15102e-13
ALDOC	-1.65	5.26	5.63906e-15	1.34225e-13
MCM4	0.98	5.61	6.5902e-15	1.5405e-13
ORC1	1.52	0.67	1.5841e-14	3.33223e-13
MBNL2	-0.9	6.98	1.71147e-14	3.56942e-13
MCM10	1.69	0.89	1.90487e-14	3.92256e-13
FGF2	-1.58	5.4	2.5152e-14	5.02065e-13
E2F8	2.33	-0.54	2.53125e-14	5.04753e-13
BLM	1.16	1.64	2.65907e-14	5.27014e-13
CDKN1C	-1.29	5.27	4.46741e-14	8.42685e-13
ARHGAP29	-0.97	6.93	6.48507e-14	1.17478e-12
N4BP2L1	-0.72	4.83	8.77726e-14	1.54249e-12
CDT1	1.84	1.7	1.01659e-13	1.77061e-12
NRN1	-1.48	5.24	1.98584e-13	3.25564e-12
PNP	0.94	4.75	3.90897e-13	6.03669e-12
CD72	1.27	1.38	7.21272e-13	1.05109e-11
ACTG1	0.6	11.32	1.26775e-12	1.74714e-11
TMEM100	-2.04	3.35	1.45325e-12	1.96149e-11
TMC6	0.98	4.92	2.39061e-12	3.03754e-11
ECM2	-1.94	5.96	2.47096e-12	3.13759e-11
BRD4	0.4	6.59	1.81627e-11	1.86612e-10
FOSB	-2.48	7.86	2.09186e-11	2.12249e-10
SEPTIN6	0.61	5.43	2.1306e-11	2.15635e-10
H2BC11	1.43	-0.58	3.76378e-11	3.62907e-10
NUDT1	0.91	3.06	4.16934e-11	3.9745e-10
CCNE2	0.99	0.91	5.55129e-11	5.14383e-10
PLAU	1.04	5.43	5.6017e-11	5.18808e-10
MCM3	0.41	6.34	6.25579e-11	5.75568e-10
RYK	-0.42	6.37	6.28641e-11	5.77841e-10
MCM5	0.64	5.22	1.18329e-10	1.02864e-09
ABCC10	0.51	4.35	3.19717e-10	2.53054e-09
AIM2	1.52	-0.54	4.59862e-10	3.52832e-09
CRYBG3	-1.25	5.31	1.27788e-09	8.97451e-09
MYCBP2	-0.84	7.17	1.36288e-09	9.53918e-09
NUP85	0.32	5.03	1.44891e-09	1.00835e-08
NFATC3	-0.57	5.12	2.42615e-09	1.61705e-08
HNRNPA2B1	0.33	9.12	2.72829e-09	1.7994e-08
H2AC8	2.08	-0.39	2.86077e-09	1.88043e-08
LIG1	0.89	4.5	5.40478e-09	3.37014e-08
CRK	-0.45	6.67	9.34436e-09	5.56391e-08
NONO	0.3	8.27	9.36695e-09	5.57566e-08
GINS2	1.14	2.31	1.01201e-08	5.97843e-08
SLC26A6	0.74	3.22	1.74433e-08	9.82073e-08
SYBU	-0.74	5.01	5.05418e-08	2.5944e-07
TMCO1	0.33	6.58	7.45024e-08	3.71694e-07
OASL	1.2	2.13	8.11848e-08	4.02408e-07
ASTE1	-0.29	3.51	1.10262e-07	5.33614e-07
PEX11B	0.31	5.1	1.54514e-07	7.28121e-07
ACOX1	-0.62	6.61	4.12055e-07	1.80749e-06
LIPG	1.53	1.95	4.58132e-07	1.98687e-06
H2BC8	1.88	-0.38	4.72067e-07	2.04232e-06
ARPC2	0.41	7.7	5.25852e-07	2.25702e-06
CDKN2D	0.82	2.39	7.23038e-07	3.02497e-06
KLHL24	-0.54	6.18	9.59512e-07	3.91049e-06
MRM2	0.26	4.79	1.63111e-06	6.37501e-06
CTH	-0.58	2.06	2.05675e-06	7.87037e-06
ZFPM2	-1.09	3.33	2.70171e-06	1.01143e-05
POPDC3	-1.38	-1.1	3.57468e-06	1.30744e-05
NEU1	0.33	5.98	4.21912e-06	1.51702e-05
ANXA3	-0.61	5.82	5.95796e-06	2.08023e-05
ZNF331	-0.42	4.91	6.10852e-06	2.13051e-05
EHD1	0.52	6.03	7.057e-06	2.42582e-05
HSD11B1	-1.49	2.62	1.31889e-05	4.29992e-05
TMEM40	1.26	0.88	1.44028e-05	4.66146e-05
RELA	0.2	6.62	1.53481e-05	4.94694e-05
EIF4G1	0.33	8.43	3.30362e-05	0.000100061
LPAR6	-0.39	5.8	3.58347e-05	0.000107603
CTSA	0.5	6.71	4.59343e-05	0.000135015
PRKCB	0.8	2.94	4.62055e-05	0.00013572
GPR137B	0.43	4.48	7.29482e-05	0.000206692
TMEM50B	-0.25	5.85	0.000103724	0.000285088
PTGS2	-1.14	3.48	0.000115717	0.000315302
WNK1	-0.45	7.97	0.000190213	0.000497344
BCKDK	0.26	5.5	0.000208616	0.000541405
ATF2	-0.26	5.87	0.000242153	0.000620284
ATP7A	-0.41	4.93	0.00027169	0.000688633
ZMYM5	-0.27	4.03	0.000347979	0.000862532
WDR37	-0.21	4.9	0.000375341	0.000924491
TP53I3	0.38	4	0.000391198	0.000959195
SNX19	-0.29	6.67	0.000444545	0.00107729
CCN3	-0.69	4.1	0.000466315	0.00112642
H2BC21	0.57	4.36	0.000489178	0.00117641
HSP90B1	0.21	9.48	0.000670583	0.00156903
TOMM22	0.23	5.85	0.000993243	0.00225183
GLYR1	0.14	6.63	0.00104782	0.00236232
PAX5	1.25	-0.71	0.00118461	0.00263994
MBD4	0.15	5.25	0.00148643	0.00324483
SULT1E1	1.59	-3.21	0.00151615	0.00330271
TNPO1	-0.27	6.94	0.00152118	0.00331218
PGS1	0.19	4.6	0.00167254	0.00361357
LRP4	-0.45	3.75	0.00173726	0.00374347
HNRNPA1	0.22	9.11	0.00248745	0.00519335
CYP4B1	-0.97	3.92	0.00361302	0.00730001
TSPAN14	-0.21	7.28	0.00507947	0.00993226
IL6	-1.09	2.69	0.00546098	0.0105956
ACSM3	-0.68	2.93	0.00629896	0.0120586
MARCKS	0.26	7.85	0.00711922	0.0134888
MYC	-0.41	7.41	0.00744728	0.0140572
RPL27A	0.26	9.35	0.00792193	0.0148713
KYNU	0.67	3.51	0.0105116	0.0192447
ESF1	-0.19	4.52	0.010954	0.0199687
SLC30A5	-0.16	5.99	0.0113237	0.0205543
ZEB1	-0.47	5.76	0.0114094	0.0206972
SNAI1	0.52	2.49	0.0116758	0.0211259
DHFR	-0.32	3.76	0.0117889	0.0213018
CTBP2	0.2	6.33	0.0129978	0.0227703
ARAP2	0.3	4.12	0.0152908	0.0264156
SLC14A1	-0.6	2.09	0.0154569	0.0266741
SPANXB1	0.44	-6.43	0.0186647	0.0315907
NDUFAF3	0.25	5.37	0.0188806	0.0319036
ZIC1	0.93	-1.11	0.0196755	0.033078
PDE4DIP	-0.36	6.19	0.0198403	0.0333263
SLC1A4	0.34	5.7	0.0209894	0.0350038
SP3	-0.15	6.84	0.0215495	0.0358705
JMJD6	0.17	4.49	0.0302729	0.0484277
KAT5	-0.1	5.04	0.0318417	0.0505936
LMAN2L	-0.13	5.07	0.0338594	0.0534735
ANXA7	-0.14	7.25	0.0353113	0.055542
TBC1D3	0.32	-6.55	0.0355061	0.055817
MKNK1	-0.14	4.96	0.0357923	0.0562126
AGFG2	-0.16	4.53	0.038181	0.0595858
EIF4E	0.12	4.95	0.0386605	0.0602151
SPANXC	0.28	-6.67	0.0434471	0.0667888
SLC4A7	-0.36	5.81	0.0463023	0.0706796
PCDH7	0.32	4.45	0.0490828	0.0744298
DAB2	-0.28	7.03	0.0528808	0.0794981
TREM1	0.64	-0.13	0.0549185	0.0822137
COPZ2	-0.37	4.49	0.057283	0.0853871
IQGAP1	-0.15	8.7	0.0573795	0.0854921
TBC1D3C	0.19	-6.71	0.0621283	0.0919363
IFI44L	0.42	4.83	0.0668906	0.098188
MAK16	-0.1	4.42	0.0881013	0.125459
CUL2	-0.11	5.33	0.0889166	0.126427
RPL5	-0.13	10.11	0.13243	0.179445
NRG1	-0.59	3.63	0.140582	0.188984
ANKRD11	-0.11	6.59	0.143207	0.192182
XIAP	-0.09	6.24	0.154191	0.205329
KRT6B	0.78	4.38	0.159062	0.211025
ZNF165	0.24	1.71	0.159456	0.211519
NAT1	0.34	3.4	0.16301	0.215632
TNFSF9	0.4	-0.47	0.16897	0.222748
KLRC2	0.38	-3.48	0.172699	0.227113
PRR16	0.19	1.28	0.174882	0.229705
FCAR	0.41	-3.19	0.17959	0.235225
AUTS2	-0.15	6.47	0.184793	0.241359
REXO5	-0.12	2.56	0.194415	0.25204
CXCL8	0.39	1.29	0.195501	0.253263
RALGDS	0.09	6.73	0.195778	0.253572
SOD1	0.13	7.32	0.196299	0.254096
DLL4	-0.21	4.37	0.201597	0.260144
INTS12	-0.06	4.54	0.202296	0.260941
HSPG2	-0.24	8.67	0.228626	0.290475
IRF2	-0.05	5.51	0.236061	0.298544
WBP1L	-0.09	6.76	0.243482	0.306896
POLA1	-0.07	4.57	0.243717	0.307153
RAB5A	-0.07	6.11	0.255837	0.320361
NAA15	0.08	5.65	0.259762	0.324715
TP63	-0.41	5.66	0.261126	0.326045
SLCO1B3	0.28	-6.16	0.26822	0.333411
FAS	0.11	4.43	0.269323	0.334484
PBXIP1	-0.1	7.39	0.289177	0.355259
DBP	-0.16	3.72	0.289212	0.355279
NAP1L3	-0.11	2.42	0.303025	0.370108
INHBE	0.19	-2.72	0.336883	0.404931
TGIF2	0.1	4.97	0.337737	0.405808
MANSC1	-0.08	5.47	0.339145	0.40727
STAT4	0.13	2.36	0.339553	0.407664
ABAT	-0.14	4.64	0.343036	0.41134
SART3	0.04	5.78	0.384225	0.453605
DNAJB6	0.05	6.73	0.39154	0.460877
GEM	0.12	5.82	0.413003	0.482594
ZNF26	0.06	3.83	0.413368	0.482905
SKP2	-0.07	3.87	0.414881	0.48447
GABPB1	-0.03	5.3	0.4214	0.490587
SCD5	-0.1	4.22	0.476266	0.544566
B3GNT2	-0.06	5.54	0.48186	0.55025
TNF	-0.15	0.45	0.488525	0.556176
SPANXA1	0.09	-6.75	0.512805	0.579665
IL1B	-0.18	2.07	0.527611	0.593824
NFKB1	0.04	6.24	0.529012	0.595185
SRSF7	0.03	6.84	0.533837	0.59945
KLRC1	-0.14	-0.88	0.554668	0.618946
SLPI	-0.16	5.91	0.581162	0.643569
FOLR1	-0.25	3.22	0.594699	0.655699
OBSL1	0.05	6.23	0.599704	0.659989
JAG1	-0.05	6.82	0.618438	0.677167
INHBC	-0.12	-4.02	0.626678	0.6847
CANX	0.03	9.52	0.636403	0.693232
MKNK2	-0.04	7.46	0.712643	0.761218
PITPNC1	-0.03	4.79	0.760863	0.804989
STC1	-0.05	5.22	0.822188	0.857741
NRIP3	-0.06	2.84	0.824574	0.859817
HSPA1A	0.03	6.2	0.839828	0.871296
AREG	0.07	4.49	0.851547	0.881219
CEBPD	0.03	5.65	0.8585	0.887052
TBL1XR1	-0.01	7.18	0.865343	0.892989
PAK2	0.01	6.98	0.865479	0.893083
LMAN1	0.01	7.3	0.871667	0.897741
IRF4	-0.03	2.66	0.873883	0.899143
NOTCH1	-0.01	6.27	0.920266	0.937073
TGFB2	-0.02	4.09	0.921089	0.937594
RPS6	0.01	10.89	0.941596	0.953995
VASH2	-0.01	2.63	0.955947	0.965482
