# Supplementary material for: Adaptive stress response genes associated with breast cancer subtypes and survival outcomes reveal race-related differences
Source: NPJ Breast Cancer. 2022 Jun 13;8:73. doi: 10.1038/s41523-022-00431-z (PMC9192737; doi:10.1038/s41523-022-00431-z)
Supplement: Supplementary file 4 — Supplementary Table 3 [file 41523_2022_431_MOESM4_ESM.xlsx]

## Sheet: Title
	Supplementary Table 3 : List of DE-SS among ASR in the indicated PAM50 subtype
	DE-SS exhibiting 2-fold change and adjusted p-value < 0.05 are highlighted in purple
	Number of sheets= 11

## Sheet: BasalvsHer2
Symbol	logFC	AveExpr	p_value	adj_p_value
MYC	2.07	6.7	8.10487e-32	8.38018e-30
KRT6B	5.14	4.6	1.15035e-31	1.15877e-29
CYP4B1	-4.04	0.41	9.08505e-30	7.68572e-28
NAT1	-2.04	2.16	1.81391e-27	1.18553e-25
ZIC1	4.85	1.49	5.14413e-27	3.23237e-25
ABAT	-1.71	3.16	1.19288e-26	7.10711e-25
PIMREG	1.16	3.77	5.34429e-21	1.73485e-19
GPR137B	-1.06	4.9	1.10673e-19	3.05475e-18
NOTCH1	1.04	6.41	7.89984e-18	1.76837e-16
PGS1	0.66	4.79	6.21064e-17	1.23719e-15
SLC1A4	-1.21	6.01	6.33886e-17	1.26016e-15
TGIF2	0.93	5.64	1.0692e-16	2.06669e-15
MKNK2	-0.86	7.1	4.72967e-16	8.37962e-15
FOLR1	3.56	1.93	1.03607e-15	1.75601e-14
PTGS2	2.29	1.81	4.04106e-14	5.53014e-13
SLC30A5	-0.5	5.9	1.36073e-13	1.73083e-12
POPDC3	2.25	-1.1	8.28512e-13	9.45171e-12
PCDH7	-1.45	3.64	1.50463e-12	1.65934e-11
FGF2	1.62	2.33	1.948e-12	2.11253e-11
TYMS	0.95	5.32	2.68546e-12	2.85523e-11
ATP7A	-0.76	4.35	2.86798e-12	3.03773e-11
WBP1L	-0.47	6.13	7.39361e-12	7.39058e-11
PITPNC1	-0.74	4.71	4.30406e-11	3.83363e-10
ANXA7	-0.48	7.24	7.12663e-11	6.18697e-10
KYNU	-1.65	4.05	8.81325e-11	7.5572e-10
SKP2	0.75	5.2	2.70446e-10	2.14733e-09
ZEB1	-0.85	4.29	8.47907e-10	6.29551e-09
BLM	0.67	4.07	1.22235e-09	8.87997e-09
ECM2	-0.94	3.48	2.32909e-09	1.6238e-08
XIAP	-0.44	6.12	5.2742e-09	3.47852e-08
ANKRD11	0.47	6.64	8.68878e-09	5.53623e-08
BIRC5	0.69	6.27	1.06179e-08	6.68262e-08
CDT1	0.71	4.85	1.28703e-08	8.00738e-08
MELK	0.69	5.25	2.15311e-08	1.28909e-07
TNF	1.37	1.37	2.92183e-08	1.71312e-07
TMEM50B	-0.42	5.51	3.56061e-08	2.06229e-07
ORC1	0.66	3.66	3.74151e-08	2.16321e-07
MCM10	0.71	4.67	4.67371e-08	2.66124e-07
MCM5	0.5	6.44	6.82064e-08	3.80202e-07
SNX19	-0.44	6.29	7.35879e-08	4.07404e-07
LIPG	1.17	2.42	9.61386e-08	5.24349e-07
SYBU	-1.11	2.83	1.39203e-07	7.39416e-07
MCM3	0.49	7.61	2.76445e-07	1.40648e-06
DNAJB6	0.4	7.04	2.9352e-07	1.48485e-06
SPRY2	0.74	3.48	5.62767e-07	2.73844e-06
SLC26A6	-0.58	4.04	5.7278e-07	2.78232e-06
CEBPD	0.89	4.81	6.54744e-07	3.14061e-06
N4BP2L1	0.6	3.21	1.23901e-06	5.64401e-06
FCAR	1.05	-2.52	1.69223e-06	7.55702e-06
IL6	1.13	0.62	1.83677e-06	8.14296e-06
H2BC8	-1.03	1.94	2.19901e-06	9.6266e-06
BRD4	0.33	7.04	3.35947e-06	1.41917e-05
DHFR	-0.46	4.18	8.31387e-06	3.2842e-05
EIF4E	-0.36	5.12	1.12226e-05	4.31633e-05
CDKN2D	0.52	3.66	1.19817e-05	4.58481e-05
MCM4	0.5	7.76	1.21549e-05	4.64565e-05
TNPO1	-0.32	6.88	1.30644e-05	4.96219e-05
VASH2	0.91	3.58	1.33091e-05	5.04141e-05
DLL4	-0.46	3.46	1.67058e-05	6.22905e-05
REXO5	-0.45	3.11	1.6778e-05	6.25359e-05
PLAU	-0.65	6.46	1.70382e-05	6.34331e-05
RPL5	0.41	9.79	1.74363e-05	6.47547e-05
RYK	0.3	6.28	2.40312e-05	8.68217e-05
GLYR1	-0.28	6.76	3.14688e-05	0.000111427
B3GNT2	-0.33	5.61	3.27718e-05	0.000115538
RAB5A	-0.3	6.18	4.64604e-05	0.000159426
IL1B	0.73	2.08	5.15606e-05	0.000175173
INHBE	0.76	-2.33	5.91119e-05	0.000198516
JMJD6	0.31	4.98	5.97647e-05	0.000200502
TMEM100	1.2	-0.03	7.49655e-05	0.000246712
SOD1	-0.39	7.82	8.38304e-05	0.000273218
CDC45	0.4	4.3	0.000125991	0.000395141
SCD5	0.73	3.7	0.000130066	0.000407136
ACOX1	-0.34	6.41	0.000166394	0.000509665
LPAR6	-0.44	4.35	0.00021163	0.000635378
NUP85	0.29	5.83	0.000265556	0.000779204
COPZ2	-0.57	3.42	0.000302382	0.000877118
CCN3	0.68	2.64	0.000367456	0.0010454
CTBP2	-0.33	6.63	0.000458121	0.00128004
MYCBP2	-0.43	6.17	0.000473577	0.0013187
ZFPM2	-0.65	1.93	0.000572225	0.00156748
H2BC21	-0.62	5.32	0.000586137	0.00160245
NRN1	0.65	3.67	0.000778848	0.00206994
SNAI1	0.43	3.13	0.000842978	0.00222434
ABCC10	0.25	4.97	0.000908657	0.00237552
ABCA6	-0.59	1.4	0.00113677	0.00291074
MAK16	0.31	4.63	0.00128901	0.00326082
RPS6	0.38	10.69	0.0013258	0.00334697
SEPTIN6	-0.36	5.79	0.0013617	0.00342519
ZNF165	0.45	2.57	0.00172789	0.00424736
CANX	-0.23	9.75	0.00188966	0.00460503
STC1	-0.57	4.77	0.00205826	0.0049731
SULT1E1	-1.29	-2.69	0.00208248	0.00502541
FAS	0.43	4	0.00262367	0.00616617
KLHL24	0.3	6.14	0.00267041	0.00626939
TMCO1	-0.25	7.22	0.00274398	0.00641651
HSP90B1	0.22	10.15	0.00356483	0.00812882
PPARD	0.23	6.11	0.00378796	0.00858154
AGFG2	-0.28	3.9	0.00383653	0.00868453
DAB2	-0.32	6.02	0.00442734	0.00989807
PRR16	0.45	1.16	0.00497371	0.01102
ARHGAP29	-0.45	5.97	0.00557344	0.012198
BCKDK	-0.21	5.84	0.00593336	0.0129063
TP53I3	0.29	4.14	0.00714929	0.015274
JAG1	0.38	6.11	0.00744007	0.0158209
RPL27A	0.3	9.4	0.00771926	0.0163576
NAP1L3	-0.42	0.93	0.00860399	0.0180639
ZNF26	0.21	3.91	0.00873986	0.0183236
CUL2	0.2	5.85	0.0100973	0.0208673
ANXA3	0.54	4.94	0.0117977	0.0240082
NUDT1	0.28	4.36	0.012302	0.0249358
EHD1	0.22	6.52	0.0128304	0.0258645
HSPA1A	-0.41	6.48	0.0135235	0.027083
WNK1	0.27	8.12	0.0140299	0.0279939
METTL7A	-0.37	5.83	0.0146644	0.0291468
SLPI	0.89	5.97	0.0149544	0.02966
MARCKS	-0.23	8.02	0.0160249	0.0315429
IQGAP1	-0.24	8.64	0.0171733	0.0335132
INTS12	-0.18	4.48	0.0181737	0.0352752
TMEM40	-0.68	1.73	0.0189807	0.0367067
AUTS2	0.24	6.4	0.0198534	0.038179
LEF1	-0.31	3.7	0.0214153	0.0408291
ALDOC	0.47	3.93	0.0220038	0.0418205
ACSM3	0.44	1.93	0.0232739	0.0439396
CCNE2	-0.37	3.27	0.0235237	0.0443641
CTH	-0.31	1.64	0.0235536	0.0444033
CDKN1C	0.38	3.47	0.0296335	0.0545135
TGFB2	0.54	3.67	0.0296956	0.0546175
IFI44L	0.52	5.57	0.0310739	0.0567838
RALGDS	-0.17	6.51	0.0312168	0.0570183
WDR37	0.17	4.82	0.0325173	0.0590899
TREM1	0.4	1.85	0.0359604	0.0645662
AIM2	0.56	1.28	0.0361592	0.0648516
H2AC8	-0.48	1.79	0.0375242	0.0669555
PCDH9	0.49	0.23	0.0396997	0.0703302
OBSL1	0.27	6.39	0.0401706	0.0710741
RELA	0.12	6.81	0.0573065	0.0970353
HNRNPA1	0.14	9.24	0.0607989	0.102152
TMC6	-0.22	5.77	0.0666063	0.11056
CRYBG3	-0.38	3.58	0.0692097	0.114222
HNRNPA2B1	-0.1	9.77	0.0695843	0.114743
SLCO1B3	0.52	-5.72	0.0716552	0.117671
TOMM22	0.13	6.46	0.0774315	0.126034
CD72	0.24	2.42	0.0792835	0.128716
HSPG2	-0.28	7.7	0.0816863	0.131959
TXNIP	-0.2	8.46	0.0840756	0.135271
ARAP2	0.25	4.19	0.0858877	0.137835
ATF2	-0.13	5.7	0.0931695	0.147954
E2F8	0.22	3.23	0.0942988	0.149504
RBMS3	-0.23	2.97	0.105175	0.16419
LMAN2L	-0.12	5.05	0.11726	0.179951
ZMYM5	-0.13	3.81	0.121585	0.185423
NDUFAF3	-0.15	5.44	0.121699	0.185583
SPANXA1	-0.09	-6.74	0.123611	0.188058
TGFB1	-0.19	5.43	0.124774	0.189547
GINS2	0.18	4.48	0.1294	0.195355
CLCN6	-0.11	3.75	0.13338	0.200301
ACTG1	0.11	11.97	0.150821	0.219329
CTSA	-0.12	7.32	0.16093	0.231628
KAT5	-0.09	4.85	0.162128	0.233101
SP3	-0.1	6.83	0.181255	0.255765
AREG	-0.36	2.11	0.182878	0.257608
CAVIN2	-0.26	1.29	0.185427	0.260767
PAX5	0.45	0.21	0.200505	0.278385
INHBC	-0.23	-3.75	0.216696	0.296587
KLRC1	-0.32	-1.61	0.229221	0.310956
ASTE1	-0.07	3.32	0.229421	0.311084
MKNK1	-0.07	4.83	0.238288	0.321346
SLC4A7	-0.14	4.84	0.247465	0.331252
OASL	0.26	4.03	0.258146	0.343415
ESF1	0.1	4.69	0.267777	0.353932
LMAN1	0.1	7.65	0.268605	0.354764
LIG1	-0.09	5.64	0.268774	0.354938
PDE4DIP	0.11	6.45	0.277213	0.363919
HSD11B1	0.21	1.09	0.277718	0.364459
SPANXB1	-0.27	-5.48	0.282005	0.369366
STAT4	-0.18	1.86	0.291639	0.379821
SRSF7	0.06	7.09	0.293378	0.381552
ASF1B	0.11	5.23	0.297568	0.386206
NEU1	-0.08	6.61	0.345503	0.436644
NONO	0.06	8.89	0.349096	0.440302
NRG1	-0.25	1.26	0.366044	0.457426
PNP	-0.09	6.06	0.37226	0.463564
TBL1XR1	-0.07	7.65	0.372436	0.463724
BCL2	0.15	4.25	0.392773	0.484232
NFATC3	-0.08	4.92	0.394734	0.48619
MRM2	-0.06	5.36	0.406604	0.49833
GEM	0.11	4.1	0.454338	0.544237
TBC1D3C	0.05	-6.55	0.541675	0.627247
NFKB1	-0.05	6.07	0.554589	0.639321
IRF4	-0.16	2.56	0.561788	0.646057
PAK2	-0.05	7.33	0.562651	0.646783
MANSC1	-0.08	5.6	0.61191	0.690891
PRKCB	-0.12	2.69	0.619526	0.697556
TNFSF9	0.08	0.39	0.628356	0.704939
H2BC11	0.1	1.96	0.645829	0.719872
DBP	0.06	3.42	0.659376	0.731468
TSPAN14	-0.03	7.18	0.663749	0.735275
GABPB1	0.02	5.26	0.67854	0.747128
CRK	-0.02	6.46	0.690468	0.75719
IRF2	-0.03	5.34	0.691784	0.758336
KLRC2	0.11	-3.62	0.69776	0.763473
ZNF331	0.03	4.25	0.702643	0.767784
POLA1	-0.03	4.99	0.718979	0.78144
SLC14A1	-0.08	-0.23	0.729021	0.790025
SPANXC	-0.06	-6.3	0.731431	0.791977
FOSB	-0.08	3.51	0.752436	0.80934
SART3	-0.02	5.95	0.77737	0.829573
TP63	-0.08	1.92	0.779406	0.831259
NAA15	0.02	6.28	0.816503	0.860809
LRP4	-0.03	2.05	0.852864	0.888353
CXCL8	0.05	2.45	0.854724	0.890075
NRIP3	0.02	2.28	0.879636	0.909467
TBC1D3	-0.02	-6.32	0.891933	0.919264
PBXIP1	-0.01	7.14	0.89901	0.924461
PEX11B	-0.01	5.67	0.903428	0.927832
MBD4	-0.01	5.75	0.907576	0.930869
ARPC2	0	8.17	0.941492	0.956966
POLE2	0.01	2.94	0.942339	0.957528
EIF4G1	0	9.17	0.958765	0.969935
MBNL2	0	6.18	0.976625	0.982962

## Sheet: BasalvsLumB
Symbol	logFC	AveExpr	p_value	adj_p_value
NAT1	-4.55	3.92	1.13714e-87	3.64295e-85
KRT6B	6.86	2.57	4.21296e-73	5.83899e-71
ABAT	-2.99	4.2	1.03026e-72	1.36036e-70
ZIC1	5.98	-0.17	6.75873e-65	6.03101e-63
NOTCH1	1.44	5.97	1.28554e-54	6.11242e-53
CYP4B1	-4.02	1.29	4.85463e-52	1.97233e-50
SYBU	-2.64	3.87	9.58803e-52	3.82386e-50
SLPI	4.36	3.96	2.51924e-48	8.26022e-47
LIPG	2.56	1.43	9.183e-46	2.57836e-44
ANXA3	2.63	3.73	1.71886e-41	3.85207e-40
PTGS2	2.98	0.94	2.10499e-39	4.24079e-38
FOLR1	4.27	0.77	8.66615e-38	1.59018e-36
BCL2	-1.92	5.3	6.00294e-36	9.90789e-35
SLC1A4	-1.31	6.33	9.69135e-36	1.57955e-34
SPRY2	1.31	3.02	5.16716e-33	7.18694e-32
SLC30A5	-0.68	6.1	1.2644e-31	1.62666e-30
PIMREG	1.09	3.55	3.24148e-31	4.05278e-30
MCM5	0.84	6.15	8.75812e-28	8.88175e-27
SKP2	0.97	4.92	1.26102e-27	1.26439e-26
GLYR1	-0.57	6.96	3.82482e-26	3.5174e-25
POPDC3	2.52	-1.73	3.26858e-25	2.81014e-24
SNAI1	1.09	2.69	3.34645e-25	2.8733e-24
ABCC10	0.58	4.74	7.78674e-25	6.52609e-24
ORC1	0.95	3.37	2.62277e-24	2.12762e-23
WBP1L	-0.55	6.27	1.42045e-23	1.09978e-22
PPARD	0.65	5.84	3.5827e-23	2.69489e-22
IL6	1.9	-0.03	3.71747e-23	2.79303e-22
XIAP	-0.54	6.28	4.87846e-22	3.43178e-21
RPL5	0.68	9.56	5.74997e-22	4.02025e-21
ANKRD11	0.62	6.46	9.2217e-22	6.35663e-21
NRN1	1.29	3.19	9.93847e-22	6.82663e-21
FGF2	1.59	1.99	6.4087e-21	4.1415e-20
MYC	1.12	6.74	2.87469e-20	1.7851e-19
TP53I3	0.81	3.81	6.14729e-20	3.73308e-19
CXCL8	1.84	1.51	1.64933e-19	9.74044e-19
TMEM50B	-0.53	5.66	1.76109e-18	9.82728e-18
SULT1E1	2.3	-4.28	3.44812e-18	1.88854e-17
REXO5	-0.7	3.34	4.34211e-18	2.35901e-17
MELK	0.77	5.05	3.71145e-17	1.88829e-16
ACSM3	1.07	1.5	4.35408e-17	2.20434e-16
MCM10	0.81	4.47	5.3835e-17	2.70866e-16
CDT1	0.82	4.63	7.6119e-17	3.79856e-16
EHD1	0.6	6.27	1.03139e-16	5.10396e-16
ATP7A	-0.68	4.48	2.10573e-16	1.02008e-15
SLC4A7	-0.95	5.29	2.37142e-16	1.1451e-15
CCN3	1.18	2.23	3.38079e-16	1.61692e-15
INTS12	-0.45	4.66	3.64906e-16	1.74139e-15
DHFR	-0.64	4.38	4.78216e-16	2.26938e-15
EIF4E	-0.49	5.27	1.01312e-15	4.69937e-15
TNF	1.4	1.06	7.42193e-15	3.24691e-14
ANXA7	-0.43	7.32	7.88682e-15	3.44566e-14
CDC45	0.64	4.09	1.07483e-14	4.64079e-14
FAS	0.92	3.65	1.21432e-14	5.22576e-14
AIM2	1.49	0.67	5.09676e-14	2.1035e-13
RPS6	0.64	10.48	6.52983e-14	2.67237e-13
GPR137B	-0.67	4.93	7.01494e-14	2.86312e-13
FCAR	1.23	-2.85	1.59943e-13	6.38662e-13
TMCO1	-0.46	7.39	1.9458e-13	7.73178e-13
KLHL24	0.52	5.96	4.12725e-13	1.60667e-12
TMEM40	1.83	0.57	4.59456e-13	1.78361e-12
H2BC21	-1.02	5.67	9.07628e-13	3.45277e-12
NUDT1	0.62	4.13	1.52427e-12	5.71404e-12
MCM3	0.47	7.51	1.74864e-12	6.53008e-12
TNPO1	-0.42	7.01	1.79136e-12	6.68707e-12
ZEB1	-0.75	4.42	2.55527e-12	9.42526e-12
SNX19	-0.44	6.39	2.72774e-12	1.00387e-11
TMEM100	1.51	-0.46	3.54173e-12	1.29297e-11
BCKDK	-0.41	5.98	4.22776e-12	1.53481e-11
LEF1	-0.84	4.05	1.99073e-11	6.89279e-11
TOMM22	0.37	6.31	2.06175e-11	7.12352e-11
VASH2	1.05	3.31	2.11028e-11	7.2822e-11
IL1B	1	1.79	2.3321e-11	8.02357e-11
CD72	0.73	2.11	3.51493e-11	1.19045e-10
IRF4	1.42	1.77	4.40055e-11	1.47683e-10
BLM	0.54	3.98	5.07382e-11	1.69463e-10
CDKN1C	0.82	3.16	7.10717e-11	2.34688e-10
PAX5	1.72	-0.55	1.33109e-10	4.29315e-10
AREG	-1.55	2.82	1.47331e-10	4.7362e-10
TYMS	0.58	5.3	1.50429e-10	4.83023e-10
CANX	-0.38	9.88	2.35287e-10	7.44731e-10
MKNK2	-0.46	7.08	3.40991e-10	1.06652e-09
TNFSF9	0.88	-0.05	4.75933e-10	1.4756e-09
STC1	-0.99	5.11	5.56652e-10	1.71363e-09
CEBPD	0.8	4.67	6.28373e-10	1.92532e-09
RYK	0.32	6.21	8.58501e-10	2.60025e-09
BRD4	0.3	6.99	1.84098e-09	5.42959e-09
HSD11B1	0.88	0.69	4.85351e-09	1.38176e-08
PCDH9	0.98	-0.13	1.41102e-08	3.85653e-08
ARPC2	0.28	8.02	2.21859e-08	5.97927e-08
NRIP3	-0.97	2.79	2.91281e-08	7.76671e-08
RPL27A	0.45	9.26	3.63113e-08	9.6021e-08
HSPA1A	-0.69	6.71	6.05103e-08	1.56829e-07
ECM2	-0.67	3.54	6.41231e-08	1.65841e-07
SLCO1B3	0.98	-6.08	8.67233e-08	2.21622e-07
LMAN2L	-0.29	5.17	1.15359e-07	2.9141e-07
TGFB2	0.99	3.32	1.21173e-07	3.05466e-07
MBNL2	0.51	5.91	1.31235e-07	3.2964e-07
PRR16	0.67	0.95	2.58407e-07	6.31776e-07
DNAJB6	0.29	7.01	3.84799e-07	9.27448e-07
INHBE	0.81	-2.52	3.98303e-07	9.58576e-07
AGFG2	-0.35	4	4.43239e-07	1.06227e-06
TREM1	0.8	1.55	5.70859e-07	1.35385e-06
ARAP2	0.55	3.98	7.66624e-07	1.79891e-06
CCNE2	-0.56	3.45	7.9252e-07	1.85434e-06
MCM4	0.42	7.69	9.76951e-07	2.26553e-06
H2BC11	0.79	1.58	1.09561e-06	2.53019e-06
OBSL1	0.51	6.21	1.75926e-06	3.99101e-06
ATF2	-0.27	5.8	1.85995e-06	4.20879e-06
LPAR6	-0.38	4.42	2.70685e-06	6.02407e-06
BIRC5	0.43	6.25	3.25055e-06	7.17927e-06
DBP	-0.42	3.65	5.5743e-06	1.20395e-05
STAT4	0.6	1.5	6.18493e-06	1.32995e-05
PCDH7	-0.68	3.56	6.65253e-06	1.42595e-05
RAB5A	-0.23	6.21	1.2784e-05	2.6705e-05
TGIF2	0.35	5.74	1.33475e-05	2.78256e-05
SART3	-0.2	6.05	1.4526e-05	3.01794e-05
NDUFAF3	-0.32	5.56	1.81657e-05	3.73443e-05
CTBP2	-0.31	6.7	2.77336e-05	5.59713e-05
PNP	0.32	5.87	4.04758e-05	8.04334e-05
H2AC8	0.83	1.21	5.9424e-05	0.00011608
JMJD6	0.24	4.95	7.63637e-05	0.000147436
NRG1	0.9	0.71	8.50571e-05	0.000163424
WDR37	0.23	4.75	8.97431e-05	0.00017192
MARCKS	0.32	7.78	9.32539e-05	0.000178331
ARHGAP29	-0.47	6.08	9.69613e-05	0.000185041
PRKCB	0.69	2.3	0.000112581	0.000213442
SOD1	-0.27	7.84	0.000154272	0.000287752
TSPAN14	0.22	7.06	0.000155396	0.000289711
SEPTIN6	0.32	5.51	0.000155803	0.000290359
RELA	0.17	6.76	0.000189583	0.00035024
EIF4G1	0.2	9.07	0.000191513	0.000353605
HSP90B1	0.21	10.11	0.000214423	0.000393604
ZNF331	-0.26	4.39	0.000217926	0.000399767
NEU1	-0.24	6.71	0.000303339	0.000548012
GINS2	-0.32	4.71	0.000314949	0.00056799
KAT5	-0.18	4.92	0.000335893	0.000603866
ALDOC	0.58	3.77	0.00033851	0.000608011
HNRNPA2B1	-0.13	9.81	0.000450843	0.000797917
TP63	0.75	1.5	0.000461734	0.000815694
ACOX1	-0.21	6.42	0.000539978	0.000945458
ASTE1	-0.16	3.39	0.000588297	0.00102455
PAK2	-0.19	7.41	0.000588526	0.00102486
MKNK1	0.16	4.73	0.000671538	0.00116052
POLA1	-0.22	5.1	0.000741223	0.00127352
SPANXB1	-0.85	-5.12	0.000796595	0.00136338
SCD5	0.52	3.65	0.000799856	0.0013686
SLC26A6	-0.25	4	0.000802399	0.00137259
JAG1	0.34	6.05	0.000830801	0.00141894
GABPB1	-0.15	5.35	0.000994549	0.00168272
TBL1XR1	-0.21	7.74	0.00108677	0.00183021
CLCN6	-0.18	3.81	0.00110414	0.00185753
ZFPM2	-0.46	1.98	0.00114201	0.00191728
ABCA6	-0.45	1.46	0.00121034	0.00202574
KLRC1	0.65	-2.05	0.00123289	0.00206119
TBC1D3C	0.21	-6.65	0.00128677	0.00214502
PEX11B	-0.19	5.76	0.00199886	0.00324837
CUL2	0.16	5.83	0.0026706	0.00427847
SP3	-0.16	6.89	0.0052985	0.00808742
TXNIP	-0.24	8.53	0.00873339	0.0128913
POLE2	-0.19	3.04	0.0125049	0.0180189
NAP1L3	-0.31	0.97	0.0137467	0.0196503
MAK16	0.18	4.63	0.0177783	0.0249711
CRYBG3	0.36	3.28	0.0204044	0.0284085
CAVIN2	-0.33	1.38	0.0227536	0.0314286
PBXIP1	0.19	7.04	0.0232074	0.0320101
NONO	0.1	8.85	0.0258452	0.0354085
KYNU	0.39	3.35	0.0275224	0.037551
CDKN2D	0.19	3.71	0.0276378	0.0377032
LIG1	-0.15	5.69	0.0282416	0.0384758
WNK1	-0.17	8.29	0.0289914	0.0394232
SLC14A1	-0.35	-0.07	0.0325261	0.0438906
METTL7A	-0.21	5.83	0.0376963	0.0503494
ESF1	-0.13	4.79	0.0430617	0.0569666
LMAN1	-0.14	7.75	0.0449969	0.059338
CRK	0.1	6.41	0.0516252	0.0674237
NUP85	0.1	5.86	0.0641304	0.0824335
LRP4	0.25	1.91	0.0717956	0.0915935
ZMYM5	-0.11	3.83	0.072761	0.0927344
RALGDS	0.1	6.4	0.0781391	0.099162
PITPNC1	0.16	4.4	0.0795394	0.100846
CTH	-0.18	1.64	0.0800673	0.101451
TBC1D3	0.2	-6.43	0.0810987	0.102658
PGS1	0.1	4.93	0.0813967	0.102995
SRSF7	0.06	7.07	0.0913806	0.114589
RBMS3	-0.18	3	0.0933553	0.116878
INHBC	-0.24	-3.7	0.101656	0.126476
PDE4DIP	0.12	6.42	0.107109	0.132655
GEM	0.18	4.04	0.107764	0.133413
IRF2	-0.08	5.37	0.114436	0.140994
CTSA	-0.1	7.34	0.127647	0.155987
ZNF26	-0.09	4.02	0.128029	0.156411
SPANXA1	-0.13	-6.7	0.136217	0.165617
SPANXC	-0.24	-6.2	0.159197	0.191283
MRM2	-0.07	5.38	0.169458	0.202665
IFI44L	0.24	5.6	0.19655	0.232266
AUTS2	0.11	6.42	0.282512	0.324393
MYCBP2	-0.09	6.09	0.288961	0.331059
NFATC3	0.07	4.86	0.296468	0.338965
NFKB1	0.07	6.02	0.310151	0.353039
TGFB1	-0.09	5.42	0.338338	0.382163
HNRNPA1	0.04	9.26	0.403877	0.448696
IQGAP1	-0.06	8.6	0.404628	0.449403
DLL4	-0.06	3.35	0.412141	0.456993
ASF1B	0.06	5.23	0.416825	0.461664
OASL	0.14	4.03	0.427189	0.471752
ZNF165	-0.08	2.75	0.428339	0.472835
COPZ2	-0.1	3.3	0.436794	0.481028
TMC6	0.07	5.66	0.457859	0.501934
E2F8	0.07	3.26	0.486084	0.530318
PLAU	0.09	6.22	0.48966	0.533773
N4BP2L1	0.05	3.37	0.573263	0.615364
B3GNT2	-0.03	5.52	0.671872	0.708795
NAA15	-0.02	6.3	0.686043	0.721915
ACTG1	0.02	11.99	0.711101	0.744712
MBD4	-0.02	5.75	0.71538	0.748873
DAB2	-0.02	5.93	0.798985	0.825439
H2BC8	0.04	1.61	0.832718	0.855752
KLRC2	0.03	-3.6	0.889562	0.905879
MANSC1	0.01	5.57	0.901451	0.916553
FOSB	0.02	3.48	0.907563	0.92133
HSPG2	-0.01	7.62	0.937224	0.946573

## Sheet: BasalvsLumA
Symbol	logFC	AveExpr	p_value	adj_p_value
ABAT	-3.62	5.35	1.75041e-168	7.955e-166
NAT1	-5.25	5.46	4.42231e-159	1.46476e-156
SKP2	1.71	4.14	7.78859e-148	1.63661e-145
ORC1	2.23	2.2	7.32731e-126	8.9494e-124
PIMREG	2.42	2.31	1.02106e-121	1.05574e-119
CYP4B1	-4.83	2.8	1.15015e-120	1.12946e-118
MELK	2.37	3.69	2.4949e-116	2.13839e-114
SYBU	-2.84	4.61	9.51022e-116	7.84172e-114
MCM10	2.57	2.97	2.3406e-115	1.90583e-113
BCL2	-2.45	6.12	1.3741e-108	8.39143e-107
CDC45	2.16	2.81	3.15707e-105	1.69029e-103
BLM	1.76	2.96	3.13017e-101	1.44952e-99
MCM5	1.24	5.66	5.07523e-101	2.33365e-99
WBP1L	-0.93	6.68	1.44674e-97	5.95204e-96
BIRC5	2.24	4.81	1.34747e-94	5.00614e-93
ZIC1	5.13	-0.88	2.04462e-89	6.53945e-88
CDT1	1.98	3.59	4.05635e-89	1.28475e-87
MCM4	1.42	6.85	2.10474e-87	6.32782e-86
MCM3	1.03	6.99	7.4957e-86	2.14467e-84
TYMS	1.62	4.4	5.76141e-82	1.42158e-80
NOTCH1	1.19	5.83	1.0209e-72	1.85758e-71
E2F8	1.89	1.88	7.12222e-60	8.6395e-59
PPARD	0.77	5.6	2.79359e-55	2.96536e-54
KRT6B	4.25	2.98	3.75613e-54	3.85314e-53
PNP	1	5.29	5.07322e-53	5.04277e-52
ABCC10	0.62	4.58	4.18029e-52	4.04012e-51
POPDC3	2.59	-2.35	3.08897e-50	2.82078e-49
JMJD6	0.7	4.55	2.03843e-49	1.81978e-48
MKNK2	-0.86	7.49	1.41882e-47	1.20813e-46
ASF1B	1.2	4.37	1.24237e-46	1.02831e-45
SLPI	2.82	4.13	1.52878e-46	1.2643e-45
ANKRD11	0.66	6.29	2.95705e-45	2.36637e-44
NUP85	0.62	5.46	4.70035e-44	3.62202e-43
SLC1A4	-1.13	6.49	6.28467e-44	4.82764e-43
SNAI1	1.16	2.4	1.87079e-43	1.41209e-42
LIPG	1.83	1.4	1.71666e-42	1.25222e-41
ZEB1	-1.17	4.91	3.73098e-41	2.60302e-40
GLYR1	-0.57	7.1	1.57231e-39	1.04085e-38
CAVIN2	-1.79	2.55	1.66054e-38	1.06151e-37
TOMM22	0.59	6.06	1.4028e-37	8.69166e-37
NUDT1	0.91	3.77	1.73674e-37	1.07199e-36
TMEM50B	-0.56	5.8	8.54249e-37	5.16035e-36
VASH2	1.47	2.76	1.05968e-36	6.36783e-36
TGIF2	0.78	5.34	1.3057e-36	7.79829e-36
LPAR6	-0.78	4.8	3.47624e-36	2.04987e-35
AIM2	1.83	0.08	6.37573e-36	3.72257e-35
ECM2	-1.26	4.14	6.96028e-35	3.92095e-34
HSP90B1	0.59	9.78	9.00021e-35	5.04539e-34
MYC	1.15	6.46	1.08445e-34	6.05841e-34
EIF4G1	0.48	8.82	6.12567e-34	3.34099e-33
SLC30A5	-0.51	6.13	2.40309e-33	1.28625e-32
FOLR1	2.89	0.85	9.67213e-33	5.05382e-32
ATP7A	-0.77	4.7	1.40479e-31	7.03906e-31
CXCL8	1.96	1	3.85153e-31	1.90163e-30
H2BC11	1.53	0.85	1.94994e-30	9.41346e-30
XIAP	-0.47	6.34	4.26264e-30	2.03321e-29
INTS12	-0.45	4.76	9.23277e-30	4.35288e-29
SLC4A7	-1.06	5.59	3.52329e-29	1.62349e-28
CDKN2D	0.76	3.25	2.45413e-28	1.09846e-27
BRD4	0.39	6.85	2.60409e-28	1.16504e-27
RBMS3	-1.01	3.66	2.66724e-28	1.19221e-27
POLE2	0.64	2.47	8.742e-28	3.84333e-27
CCNE2	0.97	2.43	2.02531e-27	8.78159e-27
NAP1L3	-1.04	1.58	2.05257e-27	8.89583e-27
PTGS2	1.77	1.18	2.77813e-27	1.1974e-26
TXNIP	-0.81	9.01	1.27821e-26	5.34648e-26
FCAR	1.42	-3.27	1.45392e-26	6.06977e-26
TNF	1.45	0.7	1.50283e-26	6.2726e-26
CUL2	0.44	5.58	2.55821e-26	1.05827e-25
SRSF7	0.3	6.88	2.44038e-25	9.76451e-25
NONO	0.36	8.64	2.4617e-25	9.84757e-25
ARPC2	0.39	7.87	8.81134e-25	3.4528e-24
ABCA6	-1.22	2.14	6.08551e-24	2.30159e-23
LEF1	-1.03	4.38	8.32802e-24	3.13455e-23
TREM1	1.31	0.99	9.81334e-24	3.68226e-23
CD72	0.84	1.87	6.15355e-23	2.23518e-22
RYK	0.36	6.1	1.67258e-22	5.9809e-22
CLCN6	-0.42	4.03	4.63538e-22	1.62922e-21
AGFG2	-0.54	4.22	6.54787e-22	2.28702e-21
AREG	-2.07	3.55	8.40856e-22	2.92436e-21
PCDH7	-1.12	4.04	2.12664e-21	7.28845e-21
GINS2	0.85	3.91	3.25426e-21	1.10869e-20
SULT1E1	1.79	-4.41	5.50742e-21	1.85786e-20
TP53I3	0.61	3.77	5.73068e-21	1.93184e-20
NAA15	0.43	5.96	1.62738e-19	5.16774e-19
TMEM40	1.79	0.19	2.03025e-19	6.41784e-19
SNX19	-0.41	6.47	2.31632e-19	7.30679e-19
DNAJB6	0.38	6.88	3.16389e-19	9.91959e-19
LMAN2L	-0.4	5.31	4.45669e-19	1.38749e-18
SLC14A1	-1.22	0.66	6.97105e-19	2.15517e-18
DBP	-0.65	3.92	2.77919e-18	8.3839e-18
MAK16	0.44	4.4	3.78707e-18	1.13664e-17
KLHL24	0.47	5.89	1.23269e-17	3.62844e-17
ZFPM2	-0.91	2.42	2.80073e-17	8.13372e-17
ANXA3	1.14	4.25	2.97744e-17	8.64178e-17
EHD1	0.46	6.25	4.97419e-17	1.42992e-16
TNFSF9	0.91	-0.27	9.92664e-17	2.82121e-16
ALDOC	1.03	3.31	1.14712e-16	3.25074e-16
FOSB	-1.44	4.57	1.62259e-16	4.56436e-16
COPZ2	-0.75	3.81	3.59051e-16	9.95684e-16
H2BC21	-0.9	5.8	2.29508e-15	6.14812e-15
DLL4	-0.5	3.69	1.1496e-14	2.9986e-14
TGFB1	-0.49	5.74	3.98489e-14	1.01741e-13
RPL5	0.4	9.61	5.84124e-14	1.47709e-13
N4BP2L1	-0.46	3.74	1.02236e-13	2.55454e-13
NRIP3	-1.27	3.23	1.07556e-13	2.68403e-13
TSPAN14	0.28	6.96	1.32474e-13	3.29072e-13
ARHGAP29	-0.66	6.33	1.49128e-13	3.70018e-13
IRF4	1.18	1.64	1.65586e-13	4.09865e-13
BCKDK	-0.36	6.04	5.17045e-13	1.25144e-12
MBD4	0.25	5.56	5.73348e-13	1.38343e-12
KYNU	0.92	2.87	1.57167e-12	3.71835e-12
MARCKS	0.46	7.61	2.79268e-12	6.52493e-12
TP63	-1.27	2.84	3.53371e-12	8.20821e-12
INHBE	0.77	-2.67	3.87298e-12	8.98455e-12
SLCO1B3	0.86	-6.2	1.1436e-11	2.59803e-11
GPR137B	-0.47	4.93	1.91595e-11	4.31055e-11
PGS1	0.29	4.77	2.69052e-11	6.01099e-11
ZNF165	0.47	2.35	4.84351e-11	1.07121e-10
PAX5	1.49	-0.77	6.82206e-11	1.49979e-10
FAS	0.52	3.74	8.29555e-11	1.81394e-10
STC1	-0.98	5.33	1.00751e-10	2.19446e-10
GEM	-0.66	4.63	2.18949e-10	4.69517e-10
HNRNPA2B1	0.19	9.6	2.24033e-10	4.79997e-10
OASL	0.87	3.46	2.47716e-10	5.29635e-10
NFATC3	0.37	4.62	3.28596e-10	6.97451e-10
NRN1	0.6	3.42	8.81189e-10	1.83721e-09
IFI44L	0.85	5.09	9.03486e-10	1.8829e-09
ANXA7	-0.23	7.27	1.29523e-09	2.6793e-09
HSPG2	-0.57	8.04	1.4158e-09	2.92408e-09
IL6	1.05	0.18	2.25576e-09	4.60724e-09
ESF1	0.3	4.5	3.07868e-09	6.24622e-09
LIG1	0.29	5.4	3.13919e-09	6.367e-09
ACSM3	0.54	1.65	6.84696e-09	1.36743e-08
MRM2	0.2	5.19	1.0994e-08	2.17125e-08
IL1B	0.66	1.81	1.4046e-08	2.75977e-08
TMCO1	-0.26	7.34	1.73613e-08	3.3958e-08
ARAP2	0.46	3.92	2.07989e-08	4.05601e-08
TNPO1	-0.26	6.98	2.32458e-08	4.51829e-08
KAT5	-0.2	4.98	2.83901e-08	5.49143e-08
NDUFAF3	-0.32	5.63	4.69161e-08	8.97273e-08
RPL27A	0.33	9.25	4.81458e-08	9.20342e-08
HSPA1A	-0.48	6.71	5.53576e-08	1.05479e-07
CTBP2	-0.29	6.75	1.46256e-07	2.72306e-07
CTSA	0.26	7.09	1.68093e-07	3.12072e-07
OBSL1	0.37	6.2	2.59007e-07	4.75527e-07
ACTG1	0.22	11.84	3.83308e-07	6.97579e-07
ZNF331	-0.27	4.45	4.46426e-07	8.10334e-07
RPS6	0.3	10.59	7.70528e-07	1.37992e-06
ASTE1	-0.16	3.42	2.33185e-06	4.05744e-06
IRF2	-0.18	5.47	2.40327e-06	4.17753e-06
POLA1	0.23	4.81	2.48443e-06	4.31255e-06
CTH	-0.33	1.79	2.61208e-06	4.52851e-06
RELA	0.16	6.73	5.28364e-06	9.00042e-06
METTL7A	-0.32	5.96	1.17225e-05	1.95428e-05
PEX11B	-0.2	5.82	1.46475e-05	2.42948e-05
TMC6	0.3	5.48	1.6256e-05	2.69011e-05
DAB2	-0.29	6.14	4.15603e-05	6.6939e-05
SPRY2	0.35	3.44	4.23166e-05	6.81123e-05
KLRC1	0.6	-2.16	4.72956e-05	7.59139e-05
HSD11B1	0.5	0.78	7.48203e-05	0.000118392
WDR37	0.17	4.74	7.63103e-05	0.00012071
PBXIP1	-0.22	7.31	0.000158685	0.000246347
EIF4E	-0.16	5.13	0.000249263	0.000381419
ATF2	-0.15	5.77	0.000482818	0.000724227
STAT4	0.38	1.53	0.000658446	0.000978655
H2AC8	0.5	1.27	0.00112555	0.00164379
MKNK1	0.11	4.73	0.00119207	0.00173808
ZMYM5	-0.14	3.88	0.00182063	0.00261666
DHFR	0.2	3.89	0.00193616	0.00277597
PITPNC1	0.19	4.34	0.00240178	0.00341971
SCD5	0.33	3.68	0.0033412	0.00469773
LRP4	-0.3	2.26	0.00412471	0.00575792
LMAN1	0.15	7.57	0.0056171	0.00776633
SLC26A6	0.17	3.74	0.00567507	0.0078426
NFKB1	-0.14	6.16	0.00600961	0.00828968
SP3	-0.12	6.89	0.00697902	0.00957888
SEPTIN6	0.16	5.55	0.00817167	0.0111391
MBNL2	0.18	6.05	0.00829893	0.0113055
WNK1	0.16	8.09	0.00925367	0.0125528
PRR16	0.28	1.09	0.00931518	0.0126318
CRK	0.1	6.38	0.0102918	0.0139031
PLAU	0.25	6.07	0.0142033	0.0189306
INHBC	0.28	-4.02	0.0169504	0.0224162
TBC1D3C	0.13	-6.63	0.0174072	0.0229862
MYCBP2	-0.16	6.17	0.0196159	0.0257462
PRKCB	0.29	2.45	0.0331596	0.0423838
HNRNPA1	0.08	9.23	0.041703	0.0527847
JAG1	-0.15	6.34	0.0431884	0.0545564
SPANXB1	-0.38	-5.28	0.0434516	0.0548711
ACOX1	0.09	6.25	0.0516176	0.0646485
PDE4DIP	0.12	6.39	0.0526114	0.0658131
ZNF26	0.08	3.91	0.0534423	0.0667971
TGFB2	0.23	3.66	0.103159	0.124494
NEU1	-0.08	6.64	0.107716	0.129633
SOD1	0.09	7.64	0.129823	0.154516
PCDH9	0.24	0.2	0.131474	0.156367
PAK2	0.07	7.26	0.13669	0.162077
RAB5A	-0.05	6.13	0.152127	0.179196
NRG1	-0.23	1.35	0.16818	0.195688
FGF2	0.17	2.7	0.216527	0.247261
CANX	-0.06	9.72	0.221238	0.252227
CCN3	0.12	2.76	0.274177	0.307833
KLRC2	0.18	-3.72	0.285748	0.31995
REXO5	-0.06	3.02	0.337176	0.373066
TBL1XR1	0.04	7.59	0.378111	0.414789
SART3	-0.03	5.97	0.389734	0.426653
IQGAP1	-0.05	8.61	0.404887	0.441707
MANSC1	-0.06	5.62	0.436075	0.472671
H2BC8	0.12	1.54	0.449974	0.486495
TBC1D3	0.06	-6.37	0.56483	0.59865
SPANXA1	-0.03	-6.74	0.578388	0.611594
CRYBG3	0.07	3.42	0.602987	0.63489
GABPB1	-0.01	5.28	0.607825	0.639571
TMEM100	0.08	0.27	0.625108	0.656098
SPANXC	0.04	-6.35	0.663743	0.691558
CEBPD	0.04	5.05	0.682121	0.708741
B3GNT2	0.02	5.5	0.745789	0.76929
RALGDS	-0.01	6.46	0.776425	0.798027
CDKN1C	0.02	3.57	0.810121	0.829737
AUTS2	0	6.47	0.968909	0.972992

## Sheet: BasalvsNormal-like
Symbol	logFC	AveExpr	p_value	adj_p_value
PIMREG	2.61	3.66	3.021e-39	1.47591e-35
MELK	2.66	4.99	4.42765e-37	6.67659e-34
MCM10	2.74	4.41	3.00449e-35	2.7959e-32
BIRC5	2.47	6.05	1.26302e-32	5.60952e-30
CDC45	2.15	4.05	2.5565e-31	8.92129e-29
ORC1	2.07	3.5	3.98641e-28	8.11484e-26
CDT1	2.01	4.71	8.97013e-26	1.32799e-23
BLM	1.77	3.96	4.57399e-25	6.47717e-23
CAVIN2	-3.06	1.74	8.30745e-25	1.11195e-22
E2F8	2.12	2.93	4.29328e-24	5.05418e-22
MCM4	1.59	7.64	2.3242e-23	2.49558e-21
SKP2	1.6	5.14	2.887e-23	3.03321e-21
ABAT	-1.89	2.97	1.20037e-21	9.93967e-20
ASF1B	1.62	4.98	1.224e-20	8.63518e-19
NAT1	-2.1	1.91	2.34622e-20	1.59201e-18
CYP4B1	-4.01	-0.11	1.22203e-19	7.2148e-18
TYMS	1.65	5.32	3.75798e-18	1.79996e-16
RBMS3	-1.79	3.22	7.9067e-18	3.5602e-16
MCM3	1.12	7.57	1.71785e-17	7.26627e-16
GINS2	1.39	4.3	1.55917e-16	5.46046e-15
GEM	-1.78	4.44	1.7836e-16	6.16905e-15
TP63	-3.46	2.5	2.5097e-16	8.42689e-15
ABCA6	-2.06	1.58	4.61315e-15	1.29155e-13
LPAR6	-1.3	4.45	3.14523e-14	7.45924e-13
WBP1L	-0.71	6.11	6.68441e-14	1.49288e-12
TXNIP	-1.24	8.62	1.35131e-13	2.87348e-12
FOSB	-2.54	3.93	3.54739e-13	6.98969e-12
AREG	-2.53	2.45	7.08493e-13	1.32873e-11
SYBU	-1.97	2.83	1.40199e-12	2.49523e-11
ZEB1	-1.37	4.27	2.4782e-12	4.18935e-11
MCM5	0.89	6.43	2.85359e-12	4.77438e-11
CCNE2	1.52	2.9	4.89768e-12	7.8774e-11
NUP85	0.65	5.8	7.3464e-12	1.13399e-10
POLE2	0.9	2.79	9.52992e-12	1.44591e-10
ZIC1	3.37	2.36	1.80667e-11	2.60176e-10
NAP1L3	-1.53	1.07	1.94746e-11	2.77993e-10
TGIF2	0.88	5.77	4.9405e-11	6.63024e-10
ECM2	-1.33	3.42	5.57808e-10	6.19005e-09
SPRY2	-1.19	3.91	1.17014e-09	1.22282e-08
CUL2	0.67	5.8	1.30585e-09	1.35092e-08
CLCN6	-0.65	3.83	1.32796e-09	1.37161e-08
TREM1	1.63	1.68	2.81167e-09	2.75279e-08
DLL4	-0.89	3.47	3.04041e-09	2.95895e-08
BCL2	-1.4	4.54	5.6518e-09	5.23944e-08
H2BC11	1.52	1.73	1.05843e-08	9.24212e-08
HSP90B1	0.59	10.12	1.06374e-08	9.28147e-08
LRP4	-1.38	2.28	1.85768e-08	1.54546e-07
DAB2	-0.9	6.08	1.93979e-08	1.61034e-07
PCDH7	-1.49	3.46	2.12181e-08	1.75251e-07
N4BP2L1	-0.91	3.55	2.24049e-08	1.84197e-07
EIF4G1	0.5	9.09	3.47989e-08	2.76102e-07
SLC14A1	-1.9	0.08	4.08991e-08	3.19062e-07
NRG1	-2.01	1.53	1.437e-07	1.00616e-06
METTL7A	-1.08	5.91	1.87238e-07	1.27181e-06
HNRNPA2B1	0.38	9.67	2.00596e-07	1.35595e-06
NAA15	0.57	6.18	4.4461e-07	2.80367e-06
NONO	0.41	8.83	1.07485e-06	6.2682e-06
TOMM22	0.48	6.42	1.92365e-06	1.06795e-05
JMJD6	0.45	5	2.01896e-06	1.11643e-05
CDKN2D	0.82	3.67	2.5431e-06	1.37856e-05
SLC4A7	-0.74	4.93	3.06088e-06	1.62808e-05
COPZ2	-0.98	3.42	4.21766e-06	2.16956e-05
VASH2	1.23	3.64	4.36166e-06	2.23422e-05
TBL1XR1	0.45	7.55	4.48853e-06	2.2932e-05
AGFG2	-0.6	3.92	5.80193e-06	2.88502e-05
PDE4DIP	0.55	6.38	5.89559e-06	2.92936e-05
NUDT1	0.72	4.32	6.82823e-06	3.34429e-05
MKNK2	-0.59	6.95	6.99693e-06	3.41494e-05
FGF2	-1.41	3.07	7.09452e-06	3.45739e-05
ZNF165	0.83	2.56	1.00634e-05	4.72736e-05
PNP	0.59	5.93	1.26209e-05	5.80189e-05
TNF	1.45	1.53	1.42556e-05	6.49077e-05
POPDC3	1.7	-0.72	2.94521e-05	0.000124876
MBD4	0.39	5.68	3.31342e-05	0.000139249
PPARD	0.4	6.1	4.21246e-05	0.000173305
HSPG2	-0.87	7.77	6.66916e-05	0.000263397
LIG1	0.46	5.53	6.88383e-05	0.000271053
TGFB1	-0.68	5.49	7.03867e-05	0.000276593
POLA1	0.46	4.9	8.09155e-05	0.000312995
DNAJB6	0.39	7.09	0.000105674	0.00039828
WNK1	0.57	8.11	0.000158393	0.000573101
MRM2	0.36	5.28	0.000162825	0.000587178
DHFR	0.52	3.95	0.000165438	0.0005952
LEF1	-0.71	3.73	0.000208885	0.000734972
ATP7A	-0.51	4.21	0.000222833	0.000779416
REXO5	0.49	2.89	0.000278709	0.000952855
TMEM100	-1.52	0.59	0.000303807	0.00103055
NEU1	0.36	6.52	0.00059786	0.00189021
KLHL24	0.45	6.16	0.000641859	0.00201692
CRYBG3	-0.92	3.63	0.000678114	0.00211993
OASL	1.09	3.92	0.000837674	0.00255939
RYK	0.31	6.32	0.000869185	0.00264368
RALGDS	-0.34	6.51	0.000959299	0.00289434
PAK2	0.32	7.26	0.00112756	0.00334441
SRSF7	0.24	7.06	0.00123642	0.00363232
MYCBP2	-0.5	6.13	0.00132648	0.00386436
ABCC10	0.32	4.99	0.00133793	0.00389344
MAK16	0.38	4.66	0.00139313	0.00403566
CDKN1C	-0.73	3.72	0.00170887	0.00482933
TMCO1	0.32	7.09	0.00273777	0.00732596
ZFPM2	-0.78	1.87	0.00292245	0.00775114
PEX11B	0.33	5.61	0.00337533	0.00880415
NOTCH1	0.46	6.64	0.00346723	0.00901738
LMAN1	0.37	7.62	0.00353945	0.00918931
ESF1	0.34	4.66	0.00358185	0.00928828
IL6	-0.92	1.12	0.0039345	0.0100996
TMEM50B	-0.28	5.44	0.00396481	0.010164
STAT4	-0.65	1.92	0.00422462	0.0107511
CCN3	-0.74	2.97	0.00439159	0.0111239
ZNF331	-0.35	4.32	0.00456434	0.0114973
PGS1	0.25	4.94	0.00467127	0.0117244
SNX19	-0.3	6.21	0.00489151	0.0122047
JAG1	-0.56	6.33	0.00494226	0.0123128
BRD4	0.26	7.1	0.00504839	0.012542
PRKCB	-0.87	2.81	0.00738711	0.0175662
CEBPD	-0.59	5.18	0.00966455	0.0222246
ACTG1	0.24	11.96	0.0110134	0.0249476
KRT6B	1.19	5.94	0.0125531	0.0279526
ANKRD11	0.27	6.73	0.0135923	0.0299359
CXCL8	0.89	2.31	0.0136181	0.0299792
TNFSF9	0.59	0.31	0.0137065	0.0301279
AIM2	0.87	1.29	0.0158309	0.0341314
NRIP3	-0.51	2.37	0.0171455	0.0366222
STC1	-0.59	4.7	0.0178539	0.0379116
FCAR	0.68	-2.32	0.0185736	0.0392565
H2BC8	0.62	1.52	0.0250051	0.0507583
SOD1	0.29	7.65	0.0279325	0.0559052
SNAI1	0.4	3.19	0.0302814	0.0599068
PITPNC1	-0.28	4.53	0.0328461	0.0642392
XIAP	-0.19	6.02	0.0398112	0.0758201
KLRC1	-0.73	-1.58	0.0404424	0.0768873
INHBE	0.48	-2.18	0.0408302	0.0775342
SULT1E1	-1.04	-2.89	0.0427721	0.0806427
FAS	-0.38	4.19	0.0512108	0.0939065
PCDH9	-0.6	0.48	0.0562165	0.101798
SLC1A4	-0.31	5.7	0.0638068	0.113428
ARPC2	0.16	8.14	0.0729214	0.127104
IFI44L	0.58	5.62	0.077394	0.133749
ARHGAP29	-0.37	5.9	0.0808427	0.138776
H2AC8	0.49	1.56	0.0826595	0.141423
SART3	0.14	5.92	0.0858384	0.145914
GPR137B	-0.22	4.62	0.0875491	0.148424
KAT5	-0.14	4.85	0.0888471	0.150296
NFKB1	-0.21	6.09	0.0979847	0.162731
CTSA	0.2	7.25	0.10691	0.174978
SPANXB1	0.54	-5.66	0.107868	0.176148
H2BC21	0.36	5.07	0.114377	0.184922
ACOX1	0.16	6.28	0.11938	0.191726
EHD1	0.18	6.56	0.119416	0.191753
ACSM3	-0.37	2.12	0.123825	0.197621
KYNU	-0.46	3.63	0.124199	0.198082
NFATC3	0.2	4.86	0.128525	0.203675
HSD11B1	-0.37	1.22	0.137187	0.21473
IRF2	-0.14	5.36	0.13818	0.215974
SLC30A5	-0.12	5.77	0.15209	0.233628
SEPTIN6	-0.21	5.71	0.163968	0.248566
IL1B	0.36	2.24	0.168289	0.253817
CRK	0.11	6.44	0.177279	0.264781
PBXIP1	-0.18	7.17	0.201197	0.290191
CANX	0.13	9.66	0.208879	0.298976
NDUFAF3	-0.16	5.42	0.210787	0.300936
OBSL1	0.2	6.44	0.224614	0.317475
INHBC	0.29	-3.87	0.233575	0.327488
MYC	0.21	7.28	0.234006	0.327946
WDR37	0.13	4.85	0.24031	0.334363
SPANXA1	-0.08	-6.75	0.246563	0.341605
NRN1	-0.28	3.92	0.263524	0.360383
LIPG	-0.31	2.82	0.285503	0.384461
DBP	-0.17	3.47	0.292586	0.39235
KLRC2	-0.39	-3.52	0.300126	0.400018
SLPI	0.44	6.16	0.319741	0.420444
RELA	0.08	6.84	0.319852	0.420544
AUTS2	0.12	6.45	0.326906	0.427861
MBNL2	-0.14	6.21	0.328662	0.429814
ANXA3	-0.27	5.15	0.332694	0.433897
SLCO1B3	0.39	-5.63	0.335632	0.437291
CD72	0.17	2.46	0.377468	0.480865
SCD5	-0.22	3.96	0.398739	0.502428
RPL5	-0.1	9.93	0.406233	0.510125
ZNF26	0.09	3.95	0.419897	0.523819
MANSC1	0.17	5.54	0.427442	0.531468
SP3	0.08	6.79	0.431521	0.535517
BCKDK	0.08	5.76	0.44564	0.549132
TMEM40	-0.28	1.58	0.451081	0.554509
SLC26A6	0.1	3.85	0.464853	0.568151
TGFB2	-0.24	3.88	0.468941	0.572107
MARCKS	-0.09	7.97	0.474231	0.577212
GLYR1	-0.06	6.68	0.475902	0.578795
SPANXC	0.14	-6.35	0.511185	0.612594
INTS12	-0.06	4.44	0.537705	0.636425
TSPAN14	0.05	7.16	0.589668	0.682094
ZMYM5	-0.06	3.78	0.589885	0.682229
RPS6	-0.08	10.82	0.589979	0.682292
PRR16	-0.12	1.32	0.594315	0.685683
CTH	-0.09	1.56	0.596686	0.687606
HSPA1A	0.12	6.33	0.60282	0.692918
MKNK1	-0.04	4.82	0.607265	0.696512
ANXA7	-0.05	7.11	0.609282	0.698211
CTBP2	0.05	6.52	0.632085	0.717318
ARAP2	-0.08	4.28	0.649867	0.731507
TNPO1	0.04	6.78	0.650025	0.731559
LMAN2L	0.04	5.01	0.693181	0.768707
TMC6	0.06	5.69	0.700679	0.77513
TP53I3	-0.05	4.24	0.715152	0.786157
RAB5A	0.03	6.08	0.723567	0.792909
IRF4	-0.12	2.54	0.737022	0.804222
PTGS2	-0.13	2.52	0.740291	0.806734
RPL27A	-0.05	9.5	0.753981	0.817414
PLAU	0.06	6.25	0.756259	0.819316
PAX5	0.13	0.32	0.775643	0.833952
TBC1D3C	0.03	-6.54	0.790204	0.845775
EIF4E	-0.02	5.02	0.847637	0.890518
IQGAP1	-0.02	8.58	0.867465	0.905556
ATF2	-0.02	5.66	0.87403	0.910484
B3GNT2	0.02	5.51	0.878086	0.91365
ALDOC	0.03	4.07	0.898585	0.928862
HNRNPA1	0.01	9.28	0.926255	0.947904
GABPB1	0	5.27	0.937437	0.956576
ASTE1	0.01	3.3	0.939058	0.957581
FOLR1	-0.03	3.01	0.943877	0.960637
TBC1D3	-0.01	-6.32	0.968072	0.978082

## Sheet: Her2vsLumB
Symbol	logFC	AveExpr	p_value	adj_p_value
BCL2	-2.08	5.63	7.15986e-28	3.33138e-25
SULT1E1	3.59	-4.36	5.27018e-22	9.99902e-20
SLPI	3.47	2.86	1.99115e-20	2.92565e-18
NAT1	-2.51	5.39	6.37604e-19	7.37281e-17
ANXA3	2.09	3.06	1.03345e-18	1.141e-16
SYBU	-1.54	4.7	3.522e-15	1.91186e-13
KYNU	2.05	3.74	1.59824e-14	7.75005e-13
TMEM40	2.51	0.41	7.96183e-14	3.34602e-12
CXCL8	1.79	1.14	4.02806e-13	1.43381e-11
PITPNC1	0.9	4.58	9.06865e-12	2.44441e-10
LIPG	1.39	0.6	1.24284e-11	3.26007e-10
ABAT	-1.28	5.27	5.94277e-11	1.34726e-09
SEPTIN6	0.68	5.55	1.60017e-10	3.26414e-09
PGS1	-0.55	4.72	2.57657e-10	5.02008e-09
IRF4	1.58	1.54	2.6798e-09	4.12676e-08
MYC	-0.95	5.93	2.58545e-08	3.12267e-07
WNK1	-0.44	8.25	1.15074e-07	1.18407e-06
SNAI1	0.66	2.36	1.28852e-07	1.30807e-06
SLC4A7	-0.82	5.52	2.14518e-07	2.06203e-06
PPARD	0.42	5.65	2.48352e-07	2.34799e-06
ABCC10	0.33	4.56	3.15236e-07	2.90719e-06
N4BP2L1	-0.55	3.19	3.66879e-07	3.31924e-06
TGIF2	-0.57	5.41	4.92269e-07	4.29269e-06
ARPC2	0.29	7.96	7.95185e-07	6.58454e-06
SPRY2	0.57	2.56	9.94462e-07	7.99415e-06
STAT4	0.78	1.43	1.15936e-06	9.13187e-06
MARCKS	0.56	7.79	1.50188e-06	1.14088e-05
GLYR1	-0.28	7.16	1.73797e-06	1.2909e-05
NOTCH1	0.4	5.39	1.8795e-06	1.38653e-05
NRN1	0.65	2.76	2.97231e-06	2.07817e-05
TP53I3	0.52	3.57	3.46553e-06	2.38211e-05
ZNF165	-0.53	2.63	4.04552e-06	2.73461e-05
INTS12	-0.27	4.8	4.35921e-06	2.92741e-05
ZNF26	-0.3	3.98	8.36903e-06	5.16972e-05
TNFSF9	0.8	-0.24	8.72976e-06	5.37483e-05
PLAU	0.74	6.38	1.5765e-05	8.96364e-05
MKNK2	0.39	7.42	1.60826e-05	9.1038e-05
H2AC8	1.31	1.19	1.72492e-05	9.67796e-05
ACSM3	0.63	1.17	1.99611e-05	0.000109665
EHD1	0.39	6.1	2.34491e-05	0.000125995
KRT6B	1.72	-0.22	3.07157e-05	0.000159343
GINS2	-0.5	4.72	3.73478e-05	0.0001883
PCDH7	0.77	4.1	3.76608e-05	0.000189731
NRG1	1.15	0.61	3.93244e-05	0.000197476
KLRC1	0.98	-2.09	4.31314e-05	0.000214036
AIM2	0.93	0.22	4.79879e-05	0.000234202
NRIP3	-0.99	2.98	6.31575e-05	0.000296261
PNP	0.41	5.83	6.3844e-05	0.000299122
DLL4	0.39	3.5	7.38795e-05	0.000339787
MKNK1	0.24	4.72	8.22566e-05	0.000373047
RALGDS	0.27	6.43	0.00012288	0.000512335
DBP	-0.47	3.72	0.00012449	0.000518164
MCM5	0.34	5.85	0.000145221	0.000591231
PRKCB	0.81	2.2	0.00014866	0.0006041
MBNL2	0.52	5.81	0.000167876	0.000670353
B3GNT2	0.3	5.62	0.000171241	0.000681408
PAX5	1.27	-1.01	0.000189788	0.000744599
CRYBG3	0.74	3.32	0.000195372	0.000763561
FAS	0.49	3.35	0.000229602	0.000874131
TOMM22	0.24	6.19	0.000238893	0.000904911
TYMS	-0.36	4.92	0.000358885	0.0012878
LEF1	-0.52	4.3	0.000407716	0.00143767
CD72	0.49	1.9	0.000424292	0.00148967
TSPAN14	0.25	7.03	0.000437314	0.00152795
AREG	-1.19	3.22	0.000480462	0.00165244
H2BC8	1.07	1.89	0.000493773	0.0016896
SLCO1B3	0.47	-6.41	0.000521284	0.00176581
RPL5	0.27	9.31	0.000530592	0.00179423
ZNF331	-0.3	4.43	0.000535846	0.0018098
SART3	-0.18	6.1	0.000777444	0.0025017
PTGS2	0.69	-0.29	0.000786117	0.00252628
HSD11B1	0.67	0.46	0.000811395	0.00259259
NUDT1	0.33	3.93	0.00098653	0.00307182
TP63	0.84	1.38	0.00111744	0.00342898
IL6	0.77	-0.72	0.00127597	0.00384622
CCN3	0.5	1.81	0.00139832	0.00415919
CDKN1C	0.44	2.89	0.00141244	0.00419673
COPZ2	0.48	3.48	0.00188915	0.00540285
MYCBP2	0.33	6.23	0.00201683	0.00570705
GPR137B	0.38	5.36	0.00221291	0.00618064
CDKN2D	-0.33	3.53	0.00223875	0.00624459
H2BC11	0.69	1.4	0.00243384	0.00670456
SLC26A6	0.32	4.21	0.00266862	0.00726428
BCKDK	-0.2	6.12	0.00330434	0.00871083
ESF1	-0.23	4.79	0.00369089	0.00957485
EIF4G1	0.2	9.03	0.0038911	0.0100026
TMCO1	-0.21	7.55	0.00540362	0.0132577
LMAN1	-0.25	7.75	0.005972	0.0144187
ORC1	0.28	3	0.00717004	0.016783
RPS6	0.26	10.25	0.00720155	0.0168461
DAB2	0.3	6.03	0.00746086	0.0173654
GABPB1	-0.17	5.37	0.00751708	0.0174775
LMAN2L	-0.17	5.26	0.00773594	0.0179246
ZIC1	1.13	-2.71	0.00782789	0.0181011
PEX11B	-0.18	5.8	0.00866865	0.0197762
SLC30A5	-0.19	6.37	0.0100845	0.0224761
KLHL24	0.22	5.77	0.011748	0.025637
PCDH9	0.49	-0.46	0.0135196	0.0288617
REXO5	-0.25	3.6	0.0138136	0.0294059
CDC45	0.24	3.85	0.0176379	0.0362096
ATF2	-0.14	5.89	0.0182245	0.0372457
NUP85	-0.18	5.76	0.0202983	0.0407425
POLA1	-0.19	5.15	0.0225824	0.0446393
TMC6	0.29	5.71	0.025333	0.04932
ANKRD11	0.16	6.2	0.0278465	0.0535227
BIRC5	-0.26	5.97	0.0300401	0.0571721
H2BC21	-0.4	6.04	0.0317782	0.060059
SKP2	0.22	4.52	0.0338504	0.0633989
IQGAP1	0.18	8.68	0.0350892	0.0653893
ARAP2	0.31	3.8	0.0359924	0.0668852
TBC1D3C	0.16	-6.7	0.0442775	0.0797632
HSPA1A	-0.28	6.96	0.0444533	0.0800165
POLE2	-0.2	3.08	0.0448839	0.0806697
PBXIP1	0.2	7.01	0.0457617	0.0819759
PAK2	-0.14	7.46	0.0493291	0.0871521
DHFR	-0.18	4.63	0.0516029	0.0905797
TGFB2	0.44	2.97	0.0517681	0.0908288
CRK	0.12	6.39	0.0522067	0.0914425
CANX	-0.15	10.02	0.0524074	0.0917775
STC1	-0.42	5.46	0.0528544	0.0924361
NFATC3	0.15	4.86	0.0547165	0.0950885
HSPG2	0.27	7.7	0.0547402	0.0951211
TREM1	0.4	1.28	0.0568614	0.0982394
NDUFAF3	-0.17	5.67	0.0569076	0.098293
EIF4E	-0.13	5.47	0.062561	0.106366
NEU1	-0.16	6.78	0.075723	0.125098
ECM2	0.27	3.94	0.0764424	0.125988
OBSL1	0.24	6.03	0.0769227	0.12663
DNAJB6	-0.12	6.84	0.0783529	0.128518
LRP4	0.28	1.87	0.0813462	0.13245
HNRNPA1	-0.1	9.22	0.0854208	0.137821
SPANXB1	-0.58	-4.88	0.0858377	0.138277
FOLR1	0.71	-1.07	0.0860985	0.138583
SLC14A1	-0.27	0.02	0.093956	0.149191
RPL27A	0.15	9.08	0.096324	0.152344
NFKB1	0.12	6.02	0.106767	0.166137
ACOX1	0.13	6.55	0.112953	0.174348
TBC1D3	0.22	-6.46	0.113068	0.174469
TMEM50B	-0.11	5.89	0.113928	0.175541
ASTE1	-0.09	3.44	0.114498	0.176313
TBL1XR1	-0.14	7.8	0.118708	0.181518
TMEM100	0.31	-1.1	0.120598	0.183918
IL1B	0.26	1.38	0.12926	0.195224
XIAP	-0.11	6.51	0.130225	0.196353
PRR16	0.21	0.7	0.132428	0.199095
METTL7A	0.16	5.98	0.136124	0.203639
CCNE2	-0.2	3.67	0.155222	0.227303
KAT5	-0.09	4.98	0.161883	0.235452
SOD1	0.12	8.01	0.171578	0.247178
TNPO1	-0.1	7.18	0.188145	0.266764
BLM	-0.12	3.69	0.192687	0.272014
IFI44L	-0.28	5.41	0.197389	0.277529
MAK16	-0.13	4.51	0.201352	0.281966
ZFPM2	0.19	2.25	0.211089	0.293059
ACTG1	-0.09	11.95	0.232455	0.317201
CLCN6	-0.07	3.88	0.23751	0.322612
WBP1L	-0.08	6.51	0.239214	0.324566
SCD5	-0.21	3.34	0.243595	0.329503
RAB5A	0.07	6.34	0.252377	0.339175
E2F8	-0.15	3.18	0.278011	0.366666
RELA	0.06	6.69	0.294414	0.384454
CTH	0.13	1.76	0.314975	0.406073
TGFB1	0.1	5.49	0.321915	0.413519
CDT1	0.12	4.27	0.323825	0.415672
POPDC3	0.26	-2.86	0.333898	0.426056
IRF2	-0.05	5.4	0.343882	0.436203
AUTS2	-0.14	6.33	0.346204	0.438636
ABCA6	0.15	1.71	0.349614	0.442354
SP3	-0.06	6.95	0.375453	0.468945
WDR37	0.06	4.65	0.381692	0.475188
ANXA7	0.06	7.54	0.384745	0.478288
HNRNPA2B1	-0.04	9.86	0.387035	0.480585
FCAR	0.18	-3.39	0.390772	0.484332
ZEB1	0.1	4.81	0.39208	0.485645
MCM10	0.09	4.11	0.399211	0.492915
SLC1A4	-0.1	6.92	0.409737	0.503237
AGFG2	-0.07	4.15	0.412029	0.505295
JMJD6	-0.07	4.81	0.423189	0.516195
MANSC1	0.09	5.59	0.427496	0.520506
NONO	0.04	8.82	0.434961	0.527787
ATP7A	0.08	4.83	0.438449	0.53103
SPANXC	-0.18	-6.14	0.447593	0.539965
NAP1L3	0.11	1.15	0.462807	0.555188
VASH2	0.14	2.85	0.469102	0.561234
MELK	0.08	4.71	0.483867	0.575424
MCM4	-0.08	7.47	0.498829	0.589853
LPAR6	0.05	4.62	0.517215	0.60749
CUL2	-0.04	5.74	0.517966	0.608153
LIG1	-0.05	5.74	0.519249	0.609403
OASL	-0.13	3.93	0.531762	0.620585
PIMREG	-0.07	3	0.543331	0.630772
CEBPD	-0.09	4.26	0.54647	0.6334
NAA15	-0.04	6.3	0.559719	0.645579
GEM	0.07	3.98	0.594963	0.676643
ASF1B	-0.05	5.19	0.605416	0.685579
ALDOC	0.11	3.52	0.620545	0.697859
BRD4	-0.03	6.84	0.622318	0.699209
CAVIN2	-0.07	1.52	0.661609	0.732987
FOSB	0.1	3.49	0.678549	0.747727
JAG1	-0.04	5.87	0.704329	0.769669
RBMS3	0.05	3.1	0.70515	0.770308
SPANXA1	-0.04	-6.64	0.738477	0.798413
TXNIP	-0.04	8.63	0.743593	0.802612
KLRC2	-0.08	-3.64	0.751004	0.808557
RYK	0.02	6.06	0.761478	0.817088
CTSA	0.02	7.39	0.796796	0.845698
INHBE	0.05	-2.89	0.81185	0.857531
ZMYM5	0.02	3.89	0.812906	0.858275
SRSF7	0.01	7.04	0.823077	0.866625
HSP90B1	-0.02	10.01	0.825102	0.868056
MRM2	-0.01	5.41	0.835135	0.875924
FGF2	-0.03	1.22	0.844713	0.883504
MCM3	-0.01	7.28	0.853015	0.889948
MBD4	-0.01	5.76	0.861076	0.896152
CTBP2	0.02	6.85	0.866676	0.900356
PDE4DIP	0.02	6.36	0.875427	0.90724
TNF	0.03	0.4	0.875848	0.90752
ARHGAP29	-0.02	6.3	0.88611	0.914796
CYP4B1	0.02	3.22	0.935225	0.952131
INHBC	-0.01	-3.59	0.95616	0.967347
SNX19	0	6.6	0.988128	0.991477

## Sheet: Her2vsLumA
Symbol	logFC	AveExpr	p_value	adj_p_value
BCL2	-2.6	6.41	5.0288e-79	1.4039e-75
ORC1	1.57	1.83	2.91141e-43	6.46532e-41
SKP2	0.97	3.83	4.95664e-42	9.98583e-40
CDC45	1.77	2.49	1.37153e-41	2.65371e-39
NAT1	-3.2	6.38	1.83817e-39	2.52969e-37
MCM10	1.85	2.56	5.16878e-39	6.86344e-37
KYNU	2.57	2.96	9.29488e-39	1.195e-36
N4BP2L1	-1.06	3.72	2.07863e-37	2.34801e-35
MELK	1.68	3.3	4.72138e-37	5.12585e-35
ABAT	-1.91	6.02	1.09674e-35	1.0206e-33
PNP	1.08	5.18	2.26379e-34	1.85101e-32
SYBU	-1.73	5.11	4.01757e-34	3.1786e-32
SULT1E1	3.08	-4.47	3.00488e-29	1.37521e-27
CCNE2	1.34	2.36	6.39307e-28	2.63572e-26
BLM	1.09	2.65	8.7798e-28	3.58194e-26
BIRC5	1.55	4.44	9.94038e-28	4.03018e-26
MCM5	0.74	5.44	1.77351e-27	7.01576e-26
E2F8	1.67	1.62	1.62787e-25	5.26688e-24
MCM4	0.92	6.61	8.21963e-25	2.45234e-23
PITPNC1	0.93	4.42	1.60086e-24	4.64154e-23
CDT1	1.27	3.25	9.77186e-24	2.59459e-22
PIMREG	1.26	1.86	2.80421e-23	7.05276e-22
ASF1B	1.09	4.2	2.37609e-21	4.86225e-20
MCM3	0.54	6.8	2.98141e-20	5.42988e-19
EIF4G1	0.47	8.76	4.13357e-20	7.445e-19
TMEM40	2.47	0.05	8.70663e-19	1.36772e-17
WBP1L	-0.46	6.85	6.98151e-18	9.97315e-17
PPARD	0.54	5.48	2.01891e-17	2.75322e-16
CXCL8	1.92	0.75	4.21458e-17	5.57626e-16
CAVIN2	-1.53	2.81	4.47944e-17	5.89873e-16
ARPC2	0.39	7.83	2.39957e-16	2.90715e-15
SLC26A6	0.74	3.79	3.62967e-16	4.32242e-15
FGF2	-1.45	2.47	9.41216e-16	1.06197e-14
POLE2	0.63	2.39	1.17188e-15	1.30937e-14
TOMM22	0.46	5.97	2.38631e-14	2.29156e-13
H2BC11	1.43	0.65	6.3185e-14	5.78885e-13
ABCC10	0.37	4.47	1.13295e-13	1.00821e-12
SLPI	1.93	3.66	1.31143e-13	1.1565e-12
MARCKS	0.69	7.58	3.2539e-13	2.74203e-12
HNRNPA2B1	0.28	9.59	5.3203e-13	4.39803e-12
DHFR	0.66	3.92	8.29824e-13	6.70377e-12
SRSF7	0.25	6.83	3.17363e-12	2.37621e-11
AIM2	1.27	-0.22	3.59552e-12	2.67467e-11
SLC4A7	-0.92	5.74	4.44025e-12	3.27069e-11
MYC	-0.92	6.05	5.95261e-12	4.31316e-11
NUDT1	0.62	3.62	7.94942e-12	5.68831e-11
NONO	0.3	8.58	1.25981e-11	8.85267e-11
DBP	-0.71	4	1.93486e-11	1.33137e-10
SLC14A1	-1.14	0.82	2.35237e-11	1.59951e-10
SNAI1	0.73	2.2	2.4628e-11	1.66822e-10
TYMS	0.67	4.08	2.704e-11	1.82168e-10
RBMS3	-0.79	3.81	2.90013e-11	1.94357e-10
ACOX1	0.43	6.28	7.33506e-11	4.65093e-10
TSPAN14	0.31	6.93	9.52218e-11	5.96036e-10
NAA15	0.41	5.91	1.07016e-10	6.6581e-10
JAG1	-0.53	6.31	2.55493e-10	1.51024e-09
SEPTIN6	0.52	5.58	2.70157e-10	1.59258e-09
IRF4	1.34	1.51	3.13273e-10	1.83403e-09
JMJD6	0.39	4.42	5.0418e-10	2.88427e-09
PLAU	0.91	6.13	6.76444e-10	3.80514e-09
SOD1	0.48	7.68	9.84406e-10	5.43272e-09
MBD4	0.25	5.53	1.01872e-09	5.60629e-09
TXNIP	-0.6	9.13	1.42785e-09	7.68044e-09
MRM2	0.26	5.17	2.64806e-09	1.37885e-08
PGS1	-0.37	4.65	2.91324e-09	1.5097e-08
CTSA	0.39	7.07	4.09429e-09	2.08195e-08
LIG1	0.38	5.37	5.07896e-09	2.54636e-08
HSP90B1	0.37	9.68	6.76244e-09	3.33295e-08
CLCN6	-0.31	4.1	7.87575e-09	3.84962e-08
CEBPD	-0.85	4.93	1.05785e-08	5.08047e-08
INTS12	-0.27	4.84	1.16098e-08	5.54308e-08
GPR137B	0.58	5.12	1.28507e-08	6.08796e-08
NFATC3	0.45	4.58	1.29527e-08	6.13184e-08
TNFSF9	0.83	-0.39	2.91801e-08	1.31482e-07
FOSB	-1.37	4.76	3.01135e-08	1.35407e-07
TMEM100	-1.12	0.1	3.26911e-08	1.46357e-07
TMC6	0.52	5.47	4.12159e-08	1.81856e-07
AREG	-1.71	3.86	4.80711e-08	2.10299e-07
NUP85	0.33	5.34	7.06066e-08	3.01792e-07
GEM	-0.77	4.7	7.15214e-08	3.05435e-07
LEF1	-0.71	4.54	1.31985e-07	5.41861e-07
CD72	0.59	1.73	1.8204e-07	7.34398e-07
GINS2	0.67	3.78	2.1071e-07	8.43791e-07
GLYR1	-0.29	7.2	2.21425e-07	8.83439e-07
NAP1L3	-0.62	1.76	2.23863e-07	8.92257e-07
NRIP3	-1.29	3.39	2.84375e-07	1.11704e-06
TREM1	0.91	0.77	4.35157e-07	1.66611e-06
B3GNT2	0.34	5.54	5.19764e-07	1.97007e-06
ANXA7	0.25	7.36	6.6794e-07	2.48626e-06
LPAR6	-0.35	4.96	7.77573e-07	2.87029e-06
CUL2	0.24	5.5	8.03463e-07	2.95916e-06
RAB5A	0.24	6.18	9.73753e-07	3.54029e-06
KLRC1	0.92	-2.19	1.12999e-06	4.07649e-06
TP63	-1.18	3.01	1.51035e-06	5.36153e-06
H2BC8	1.15	1.65	1.93215e-06	6.76062e-06
LMAN2L	-0.27	5.38	2.36921e-06	8.17861e-06
REXO5	0.4	3.08	5.90869e-06	1.91203e-05
ZNF331	-0.3	4.48	1.60096e-05	4.84152e-05
H2AC8	0.98	1.27	1.89248e-05	5.66613e-05
MKNK1	0.18	4.72	5.04046e-05	0.000140314
CCN3	-0.56	2.65	6.13549e-05	0.000168387
POLA1	0.26	4.79	6.51526e-05	0.000177906
ABCA6	-0.63	2.37	6.59967e-05	0.000180051
LIPG	0.66	1.02	0.000127024	0.000331107
VASH2	0.56	2.46	0.000152102	0.000391411
TGFB1	-0.3	5.82	0.000160103	0.000410003
STAT4	0.55	1.5	0.000231613	0.000576803
TP53I3	0.32	3.66	0.000260515	0.000642964
EIF4E	0.2	5.2	0.000339603	0.000820844
AGFG2	-0.26	4.33	0.000449441	0.00106139
ANKRD11	0.19	6.15	0.000542361	0.00126101
SPRY2	-0.39	3.3	0.000565735	0.00131115
OASL	0.6	3.32	0.000713621	0.00162271
ANXA3	0.6	4.04	0.000931556	0.00207364
CYP4B1	-0.79	3.92	0.000971496	0.00215347
PAX5	1.05	-1.01	0.0010958	0.00240878
EHD1	0.24	6.16	0.00112728	0.00247226
PEX11B	-0.19	5.84	0.00131254	0.00284113
IRF2	-0.15	5.49	0.00134613	0.00290932
ALDOC	0.55	3.12	0.00141047	0.00303828
CDKN1C	-0.36	3.52	0.00167405	0.00355474
INHBC	0.5	-4.03	0.00179316	0.00378627
ESF1	0.21	4.45	0.00225403	0.00466612
ZEB1	-0.32	5.17	0.00320873	0.00644648
SLCO1B3	0.34	-6.38	0.00466538	0.00905371
SCD5	-0.4	3.54	0.00566487	0.0107908
RALGDS	0.16	6.49	0.006032	0.0112812
PBXIP1	-0.21	7.34	0.00671479	0.0124274
PTGS2	-0.52	0.66	0.00684128	0.0126453
CDKN2D	0.24	3.08	0.00741902	0.01363
MYCBP2	0.26	6.24	0.00759895	0.0139213
IQGAP1	0.19	8.64	0.0106854	0.0188494
TMEM50B	-0.14	5.93	0.0117645	0.020571
KRT6B	-0.89	1.79	0.0132171	0.0228919
CRYBG3	0.44	3.46	0.0150094	0.0256393
ZNF26	-0.13	3.87	0.0160964	0.02731
ECM2	-0.32	4.42	0.0166357	0.0281614
CRK	0.12	6.38	0.0178255	0.0299766
CANX	0.17	9.76	0.0197537	0.0329065
HSPG2	-0.29	8.15	0.0200295	0.0333376
PRKCB	0.41	2.42	0.0213069	0.0351851
KAT5	-0.12	5.02	0.021457	0.0354149
BCKDK	-0.15	6.11	0.0227765	0.0374096
KLHL24	0.16	5.79	0.0234077	0.038311
NDUFAF3	-0.17	5.69	0.0299378	0.0477822
PCDH7	0.33	4.36	0.0326115	0.051511
AUTS2	-0.24	6.44	0.034991	0.0548132
FCAR	0.37	-3.58	0.0382668	0.059449
FOLR1	-0.68	0.03	0.0406446	0.0627837
NOTCH1	0.15	5.55	0.0410299	0.0633039
ASTE1	-0.09	3.45	0.045929	0.0700222
LRP4	-0.27	2.3	0.0496711	0.0750423
ZFPM2	-0.26	2.62	0.0506893	0.0764329
MAK16	0.13	4.3	0.0536963	0.0804518
ARAP2	0.22	3.83	0.0570576	0.0848827
STC1	-0.41	5.52	0.0613856	0.0905562
MBNL2	0.19	6.02	0.0633384	0.0930576
ARHGAP29	-0.21	6.47	0.063969	0.0938641
ACTG1	0.11	11.79	0.0643671	0.0943774
IFI44L	0.33	4.92	0.0674647	0.0984538
H2BC21	-0.28	6	0.0773494	0.111219
PAK2	0.11	7.26	0.0775283	0.111442
TGIF2	-0.14	5.12	0.0874973	0.124093
TBL1XR1	0.11	7.6	0.104502	0.145349
TGFB2	-0.31	3.56	0.108586	0.150336
POPDC3	0.33	-2.97	0.109303	0.151232
HSD11B1	0.29	0.69	0.109695	0.151645
WNK1	-0.12	8.03	0.117019	0.160612
BRD4	0.07	6.76	0.119672	0.163862
COPZ2	-0.18	3.97	0.135812	0.182735
NFKB1	-0.08	6.18	0.188334	0.242452
RYK	0.06	6.02	0.206171	0.261963
PCDH9	-0.26	0.11	0.234355	0.293106
HNRNPA1	-0.06	9.2	0.237442	0.296496
PRR16	-0.17	0.99	0.252904	0.313575
OBSL1	0.1	6.12	0.29812	0.36154
TBC1D3C	0.08	-6.66	0.299856	0.363375
RPS6	-0.08	10.5	0.305594	0.369559
TNPO1	0.06	7.05	0.326588	0.391329
RELA	0.04	6.69	0.334929	0.399622
FAS	0.09	3.62	0.351763	0.416337
ACSM3	0.11	1.53	0.378964	0.443881
GABPB1	-0.03	5.28	0.397002	0.462183
ZIC1	0.28	-2.15	0.397182	0.462311
SPANXC	0.1	-6.35	0.462458	0.52699
SLC1A4	0.07	6.79	0.488435	0.552405
XIAP	-0.04	6.46	0.520765	0.583733
LMAN1	0.05	7.54	0.52113	0.584066
HSPA1A	-0.07	6.82	0.524325	0.586915
SPANXA1	0.05	-6.72	0.533781	0.596577
METTL7A	0.05	6.05	0.539483	0.602054
TBC1D3	0.08	-6.37	0.562966	0.623949
SNX19	0.03	6.57	0.598789	0.657316
TNF	0.08	0.35	0.614848	0.671887
DLL4	-0.04	3.81	0.631521	0.687263
IL1B	-0.07	1.64	0.637417	0.692599
NRN1	-0.05	3.27	0.665287	0.717522
CTBP2	0.03	6.83	0.672564	0.724146
SPANXB1	-0.11	-5.2	0.678208	0.729419
RPL27A	0.03	9.17	0.700464	0.748904
ATF2	-0.02	5.81	0.722021	0.768002
IL6	-0.09	-0.1	0.72907	0.774278
DNAJB6	-0.02	6.78	0.731165	0.776081
SP3	-0.02	6.92	0.749261	0.792191
SLC30A5	-0.02	6.26	0.755892	0.798079
DAB2	0.03	6.22	0.758137	0.799931
KLRC2	0.07	-3.75	0.761791	0.803222
ZMYM5	-0.02	3.91	0.797801	0.833902
SART3	-0.01	5.98	0.807436	0.841854
CTH	-0.02	1.87	0.827194	0.859111
ZNF165	0.02	2.24	0.832774	0.863713
MANSC1	0.02	5.64	0.842496	0.871683
PDE4DIP	0.02	6.36	0.856764	0.88353
TMCO1	-0.01	7.41	0.863359	0.88883
ATP7A	-0.01	4.89	0.913445	0.929715
NRG1	0.02	1.41	0.915094	0.93091
RPL5	-0.01	9.51	0.928163	0.941997
MKNK2	-0.01	7.71	0.931811	0.944474
INHBE	0.01	-2.87	0.940598	0.951849
NEU1	0	6.66	0.98102	0.984648
WDR37	0	4.7	0.987339	0.990024

## Sheet: Her2vsNormal-like
Symbol	logFC	AveExpr	p_value	adj_p_value
FGF2	-3.03	2.2	2.81584e-29	2.75135e-25
CAVIN2	-2.8	2.39	2.21652e-23	1.54698e-20
SPRY2	-1.93	3.59	2.7885e-20	6.64548e-18
GEM	-1.89	4.64	1.67115e-19	3.02385e-17
N4BP2L1	-1.51	3.29	1.08325e-18	1.61595e-16
RBMS3	-1.57	3.64	1.76629e-18	2.50122e-16
TMEM100	-2.71	0.02	1.26195e-17	1.34027e-15
MCM10	2.03	3.51	1.89767e-17	1.91156e-15
MELK	1.97	4.12	7.82241e-16	5.11256e-14
CDC45	1.76	3.45	8.88801e-16	5.65764e-14
TP63	-3.38	3.09	6.66243e-15	3.51884e-13
E2F8	1.9	2.46	1.31506e-14	6.39274e-13
ASF1B	1.51	4.65	6.732e-14	2.80419e-12
CCNE2	1.89	2.91	7.22924e-14	2.98432e-12
BIRC5	1.78	5.2	7.72282e-14	3.15731e-12
ORC1	1.41	2.74	1.58604e-13	6.06472e-12
PTGS2	-2.43	1	3.75504e-13	1.31532e-11
KRT6B	-3.95	2.31	3.55886e-12	1.00357e-10
BLM	1.1	3.24	4.44114e-12	1.22066e-10
PIMREG	1.45	2.48	5.24715e-12	1.40851e-10
MYC	-1.86	5.86	5.87949e-12	1.56963e-10
BCL2	-1.55	4.65	1.35183e-11	3.32296e-10
ABCA6	-1.46	2.3	1.48774e-11	3.62059e-10
JAG1	-0.94	6.15	2.33054e-11	5.39996e-10
LPAR6	-0.86	4.94	3.09512e-11	6.98439e-10
CLCN6	-0.53	4	4.11458e-11	9.01424e-10
DHFR	0.98	4.18	4.70004e-11	1.0149e-09
TXNIP	-1.03	8.95	5.88549e-11	1.24609e-09
HNRNPA2B1	0.47	9.68	6.82857e-11	1.41962e-09
MCM4	1.09	7.06	8.9673e-11	1.81972e-09
CDT1	1.3	3.93	9.7253e-11	1.9593e-09
LRP4	-1.35	2.51	1.55105e-10	2.96872e-09
POLE2	0.89	2.65	3.67594e-10	6.36837e-09
FOSB	-2.46	4.37	5.25487e-10	8.86793e-09
SLC14A1	-1.82	0.43	7.26033e-10	1.17354e-08
NAP1L3	-1.11	1.59	1.13462e-09	1.76957e-08
CCN3	-1.42	2.63	2.21709e-09	3.18577e-08
CEBPD	-1.48	4.68	2.46743e-09	3.48904e-08
REXO5	0.95	3.12	2.52239e-09	3.56159e-08
GINS2	1.2	3.96	4.76536e-09	6.31353e-08
MCM3	0.63	7.07	2.43229e-08	2.73171e-07
FOLR1	-3.6	0.62	3.32048e-08	3.58502e-07
FAS	-0.81	3.96	3.60739e-08	3.84801e-07
SKP2	0.86	4.39	4.35909e-08	4.56758e-07
EIF4G1	0.5	9.01	5.36115e-08	5.50776e-07
CUL2	0.47	5.56	6.75347e-08	6.71294e-07
IL6	-2.05	0.5	7.96128e-08	7.76732e-07
CDKN1C	-1.12	3.57	8.46453e-08	8.2132e-07
NRG1	-1.76	2.01	1.12561e-07	1.06884e-06
TMCO1	0.57	7.21	2.53019e-07	2.18493e-06
MRM2	0.41	5.26	3.54384e-07	2.95703e-06
SCD5	-0.95	3.5	4.97065e-07	4.00397e-06
AREG	-2.17	3.08	1.07691e-06	8.01101e-06
SOD1	0.68	7.87	1.39662e-06	1.01009e-05
GPR137B	0.83	5.36	1.44611e-06	1.04127e-05
ANXA7	0.44	7.44	1.89774e-06	1.33162e-05
LIG1	0.55	5.53	2.38592e-06	1.62742e-05
NAA15	0.55	6.08	4.00999e-06	2.58113e-05
MBD4	0.4	5.62	4.11616e-06	2.64077e-05
LIPG	-1.48	2.09	5.52832e-06	3.42531e-05
SLC1A4	0.9	6.56	5.87754e-06	3.62559e-05
PNP	0.68	5.9	1.07947e-05	6.2393e-05
NONO	0.35	8.73	1.28384e-05	7.25099e-05
TBL1XR1	0.53	7.52	1.41943e-05	7.93664e-05
RPL5	-0.51	9.67	1.49775e-05	8.31982e-05
H2BC8	1.65	2.12	1.83912e-05	9.91449e-05
NOTCH1	-0.58	5.87	1.89321e-05	0.000101557
NRN1	-0.93	3.53	2.82611e-05	0.000144917
METTL7A	-0.71	6.32	3.68491e-05	0.000182583
H2BC11	1.43	1.43	4.39113e-05	0.000213621
TYMS	0.71	4.43	5.87337e-05	0.000276572
POLA1	0.49	4.85	7.71884e-05	0.000352269
TREM1	1.23	1.16	8.02777e-05	0.000365004
SLC30A5	0.38	6.12	9.47896e-05	0.00042157
DAB2	-0.58	6.43	0.000181088	0.000744233
RAB5A	0.33	6.28	0.000198508	0.000809861
PCDH9	-1.09	0.25	0.000254365	0.00100848
H2BC21	0.98	5.43	0.000280197	0.00110218
TOMM22	0.34	6.26	0.000283704	0.00111306
PGS1	-0.4	4.46	0.000334651	0.00128381
ACOX1	0.5	6.49	0.000337981	0.00129456
PEX11B	0.34	5.56	0.000349846	0.00133399
NEU1	0.44	6.52	0.000365619	0.00138817
TNPO1	0.37	6.99	0.00040207	0.00151246
HSP90B1	0.37	9.88	0.000464265	0.00171344
SLC26A6	0.68	4.22	0.000487011	0.00178693
B3GNT2	0.34	5.72	0.00052025	0.00189219
PRR16	-0.57	1.04	0.000546322	0.00197415
SLC4A7	-0.61	5.13	0.000612128	0.00218129
EIF4E	0.34	5.26	0.000655858	0.00231517
ZNF331	-0.38	4.35	0.000685486	0.00240412
PDE4DIP	0.45	6.23	0.00079737	0.00274335
MCM5	0.39	5.96	0.00104663	0.00349211
SYBU	-0.86	3.88	0.00108319	0.00359568
BCKDK	0.29	5.89	0.00116942	0.00385116
PLAU	0.72	6.68	0.00118148	0.00388498
RPS6	-0.46	10.58	0.00150788	0.00480389
CANX	0.36	9.79	0.00153977	0.00489113
ACSM3	-0.8	1.89	0.00175194	0.00545948
PAK2	0.37	7.24	0.00182635	0.00566698
TGFB1	-0.5	5.72	0.00192365	0.00592747
ZEB1	-0.52	5.06	0.0020776	0.00633787
ANXA3	-0.81	4.82	0.00248369	0.00740898
KYNU	1.2	4.81	0.00250842	0.00747819
NUP85	0.36	5.51	0.00258757	0.00768484
CTBP2	0.38	6.73	0.00267189	0.0078909
LEF1	-0.4	4.05	0.00272172	0.00801262
GLYR1	0.22	6.88	0.00289524	0.00846228
SRSF7	0.18	6.99	0.00344504	0.00982531
PITPNC1	0.45	5.07	0.00433036	0.0119949
HSPG2	-0.59	8.09	0.00459928	0.0126288
NUDT1	0.44	4.02	0.00490927	0.0133376
HSPA1A	0.53	6.59	0.00503582	0.0136283
DLL4	-0.44	3.92	0.00525105	0.014121
SPANXB1	0.81	-5.56	0.00558797	0.0148754
CTSA	0.32	7.3	0.00571795	0.0151553
OASL	0.83	3.57	0.00665269	0.0172996
RPL27A	-0.34	9.31	0.00894624	0.0223937
WBP1L	-0.24	6.54	0.0117369	0.0283533
H2AC8	0.97	1.81	0.0133744	0.0317458
WNK1	0.3	7.84	0.0141415	0.0332836
XIAP	0.25	6.35	0.014592	0.0341914
AGFG2	-0.31	4.2	0.0148987	0.0348142
PRKCB	-0.75	3.02	0.0155702	0.0361798
STAT4	-0.47	2.14	0.0169391	0.0388709
TGFB2	-0.78	3.55	0.019432	0.043779
NFATC3	0.28	4.88	0.0214788	0.0477138
TP53I3	-0.34	4.05	0.0222448	0.0491307
CXCL8	0.84	2.14	0.0244638	0.0532816
ESF1	0.24	4.55	0.0265348	0.057058
ZIC1	-1.48	-1.42	0.0271319	0.05815
ANKRD11	-0.2	6.38	0.029369	0.0620398
SART3	0.16	5.92	0.0320142	0.0667751
NRIP3	-0.53	2.44	0.0337523	0.0697681
COPZ2	-0.4	3.95	0.0350577	0.0721232
LMAN1	0.26	7.49	0.0378116	0.0768341
SP3	0.18	6.84	0.0397326	0.080055
ZNF165	0.37	2.13	0.040159	0.0807458
ARPC2	0.17	8.11	0.0409733	0.0821272
INHBC	0.51	-3.76	0.0417261	0.0833327
MKNK2	0.27	7.61	0.0419376	0.0836782
TNFSF9	0.51	0.16	0.0467329	0.0916735
CRYBG3	-0.54	4.02	0.0474767	0.0928625
HSD11B1	-0.58	1.13	0.0497856	0.096586
ECM2	-0.39	4.26	0.0683917	0.126038
PPARD	0.18	5.89	0.0710627	0.130309
IQGAP1	0.22	8.74	0.0791968	0.142839
TMC6	0.28	5.83	0.0793406	0.143059
CRK	0.14	6.44	0.0870504	0.154061
ARAP2	-0.33	4.12	0.0881067	0.155592
ATP7A	0.26	4.8	0.0932385	0.162888
LMAN2L	0.16	5.09	0.100671	0.173468
CDKN2D	0.3	3.19	0.114022	0.192005
ALDOC	-0.44	3.75	0.123682	0.205807
IRF2	-0.11	5.4	0.126011	0.209113
RALGDS	-0.16	6.68	0.131353	0.216378
TMEM50B	0.13	5.76	0.134991	0.221253
POPDC3	-0.55	-2.49	0.136524	0.223301
IL1B	-0.37	1.69	0.14027	0.228468
MANSC1	0.25	5.57	0.144412	0.234024
NFKB1	-0.15	6.16	0.144705	0.234383
INTS12	0.12	4.57	0.156271	0.249253
HNRNPA1	-0.13	9.19	0.15711	0.250183
ZNF26	-0.12	3.8	0.16337	0.258341
KLRC2	-0.5	-3.53	0.166442	0.262201
JMJD6	0.15	4.72	0.173108	0.270435
ATF2	0.11	5.75	0.175145	0.273028
SNX19	0.14	6.55	0.179427	0.27868
KLRC1	-0.41	-1.25	0.187635	0.288858
PBXIP1	-0.16	7.21	0.189116	0.29084
ACTG1	0.13	11.85	0.204048	0.308942
CTH	0.22	1.78	0.212154	0.319092
FCAR	-0.38	-3.14	0.224063	0.332926
VASH2	0.32	2.84	0.224448	0.333421
DBP	-0.22	3.45	0.249564	0.3636
INHBE	-0.28	-2.77	0.257136	0.37243
SEPTIN6	0.15	5.99	0.266961	0.383233
TMEM40	0.4	2.08	0.272298	0.38881
ASTE1	0.08	3.35	0.285649	0.403361
KLHL24	0.14	5.89	0.303354	0.423136
MARCKS	0.15	8.14	0.303764	0.423527
SPANXC	0.2	-6.33	0.368396	0.493433
TSPAN14	0.09	7.18	0.372294	0.497631
AIM2	0.31	0.79	0.379611	0.504952
SLPI	-0.45	5.49	0.387254	0.512581
ABAT	-0.18	4.42	0.392277	0.51751
MBNL2	-0.13	6.23	0.450058	0.57533
ABCC10	0.08	4.77	0.461991	0.587393
AUTS2	-0.13	6.27	0.462169	0.587542
BRD4	-0.06	6.84	0.464283	0.58954
ZMYM5	0.07	3.88	0.466527	0.591698
ZFPM2	-0.13	2.43	0.545771	0.665012
PAX5	-0.31	0	0.556889	0.674312
KAT5	-0.05	4.93	0.566084	0.68278
RELA	-0.04	6.74	0.586553	0.701144
MAK16	0.07	4.39	0.596385	0.709995
WDR37	-0.05	4.71	0.649029	0.755455
MYCBP2	-0.07	6.49	0.653979	0.759489
SLCO1B3	-0.12	-6.04	0.668594	0.771108
MKNK1	0.03	4.87	0.672124	0.774038
ARHGAP29	0.08	6.26	0.682395	0.782224
OBSL1	-0.07	6.23	0.68667	0.785625
GABPB1	-0.02	5.26	0.700055	0.796461
SULT1E1	0.25	-1.87	0.70715	0.802225
CD72	-0.07	2.27	0.726082	0.817488
EHD1	-0.04	6.39	0.747022	0.834
TGIF2	-0.05	5.01	0.755442	0.840661
TNF	0.08	0.39	0.768152	0.850783
NAT1	-0.06	3.61	0.841449	0.892593
IFI44L	0.06	5.19	0.849985	0.898443
TBC1D3C	-0.02	-6.58	0.860152	0.905858
SNAI1	-0.03	2.85	0.870074	0.912923
PCDH7	-0.04	4.66	0.870288	0.912989
RYK	0.01	6.07	0.876609	0.917896
DNAJB6	-0.01	6.76	0.904329	0.937429
IRF4	0.04	2.66	0.908051	0.93999
NDUFAF3	-0.01	5.55	0.919611	0.94804
CYP4B1	0.03	3.22	0.942194	0.963745
STC1	-0.02	5.17	0.944049	0.965087
TBC1D3	0.01	-6.31	0.949934	0.969733
SPANXA1	0	-6.68	0.975856	0.98437

## Sheet: LumBvsLumA
Symbol	logFC	AveExpr	p_value	adj_p_value
MCM10	1.76	2.79	1.65467e-72	1.90209e-69
BIRC5	1.81	4.73	2.60579e-71	2.31465e-68
CCNE2	1.54	2.6	3.8285e-69	2.20049e-66
MELK	1.6	3.52	4.86994e-69	2.64357e-66
CDC45	1.52	2.67	9.18788e-65	2.7623e-62
BLM	1.21	2.84	1.40957e-63	3.57737e-61
ORC1	1.28	1.98	3.05028e-60	6.14521e-58
E2F8	1.82	1.9	1.22341e-58	2.27695e-56
MCM4	1	6.76	6.823e-52	9.00912e-50
PIMREG	1.33	2.06	3.12442e-51	4.02575e-49
TYMS	1.03	4.27	8.74899e-49	1.04252e-46
SKP2	0.75	3.91	1.88561e-48	2.23324e-46
ASF1B	1.13	4.37	1.35751e-47	1.52462e-45
POLE2	0.82	2.53	3.48358e-45	3.5642e-43
MCM3	0.56	6.88	4.34404e-40	3.59709e-38
GINS2	1.17	4.01	5.17382e-39	3.98058e-37
CDT1	1.15	3.4	5.58117e-39	4.26044e-37
DHFR	0.84	4.07	4.52222e-38	3.29751e-36
SPRY2	-0.96	3.09	3.29515e-34	1.92796e-32
NUP85	0.51	5.44	6.60528e-33	3.52679e-31
TP63	-2.02	2.62	3.16472e-32	1.61055e-30
HNRNPA2B1	0.32	9.64	3.08176e-31	1.4653e-29
CAVIN2	-1.46	2.61	4.43505e-31	2.07532e-29
FGF2	-1.42	2.27	1.1819e-29	4.9352e-28
PNP	0.68	5.22	2.30211e-28	8.61835e-27
ANXA3	-1.49	3.56	4.45343e-28	1.6057e-26
CCN3	-1.06	2.44	5.66849e-26	1.72545e-24
REXO5	0.64	3.2	1.90412e-25	5.49635e-24
NAA15	0.46	5.98	1.2704e-24	3.31014e-23
KRT6B	-2.61	1.2	6.33529e-24	1.54562e-22
TMEM100	-1.43	-0.14	8.49413e-24	2.03567e-22
WBP1L	-0.38	6.81	2.32503e-23	5.35799e-22
JMJD6	0.46	4.5	4.01617e-23	9.08089e-22
RBMS3	-0.83	3.69	5.23256e-23	1.1713e-21
CDKN1C	-0.8	3.35	6.00916e-23	1.33596e-21
POLA1	0.45	4.88	1.10858e-22	2.39116e-21
SRSF7	0.24	6.86	7.01694e-21	1.29241e-19
LIG1	0.44	5.44	2.05112e-19	3.28549e-18
N4BP2L1	-0.51	3.72	2.84975e-19	4.4928e-18
ESF1	0.43	4.54	2.8868e-19	4.54584e-18
CDKN2D	0.57	3.21	4.59386e-19	6.96998e-18
PTGS2	-1.21	0.4	5.31889e-19	8.0326e-18
MBD4	0.26	5.57	6.6838e-19	9.9554e-18
ZNF165	0.55	2.38	1.48396e-18	2.12296e-17
HSP90B1	0.38	9.74	2.44167e-18	3.3961e-17
FOSB	-1.47	4.54	4.03103e-18	5.51642e-17
MRM2	0.27	5.21	6.38521e-18	8.51739e-17
NRN1	-0.7	3.08	7.20153e-18	9.54764e-17
SLPI	-1.54	3	8.69918e-18	1.14401e-16
GEM	-0.84	4.57	1.05479e-17	1.36962e-16
EIF4E	0.33	5.26	1.13087e-16	1.31779e-15
NONO	0.26	8.62	1.263e-16	1.46304e-15
MCM5	0.4	5.46	2.69216e-16	3.0063e-15
NAP1L3	-0.72	1.65	3.2304e-16	3.56457e-15
LPAR6	-0.4	4.9	5.50405e-16	5.92617e-15
CUL2	0.28	5.54	5.78306e-16	6.20608e-15
JAG1	-0.49	6.24	6.34019e-16	6.7779e-15
TXNIP	-0.57	9.06	1.03693e-15	1.08652e-14
CTSA	0.37	7.12	1.37209e-14	1.26003e-13
MKNK2	-0.4	7.6	3.48817e-14	3.06639e-13
CEBPD	-0.75	4.84	6.23182e-14	5.32964e-13
SLC14A1	-0.87	0.73	1.03334e-13	8.59667e-13
COPZ2	-0.65	3.82	1.30476e-13	1.07313e-12
EIF4G1	0.27	8.77	2.69921e-13	2.12951e-12
PBXIP1	-0.41	7.25	5.33334e-13	4.05542e-12
SLC26A6	0.42	3.81	7.83693e-13	5.86329e-12
TGIF2	0.43	5.26	1.02562e-12	7.59481e-12
DLL4	-0.43	3.7	1.21549e-12	8.9297e-12
ABCA6	-0.77	2.24	2.0054e-12	1.43868e-11
TGFB1	-0.4	5.75	2.99891e-12	2.10884e-11
NRG1	-1.12	1.1	5.18594e-12	3.55218e-11
ACOX1	0.29	6.3	6.88024e-12	4.63313e-11
SOD1	0.36	7.71	2.21062e-11	1.40625e-10
ACSM3	-0.53	1.37	3.7937e-11	2.34461e-10
HSPG2	-0.56	8.03	1.16678e-10	6.82263e-10
CLCN6	-0.24	4.08	1.36048e-10	7.86816e-10
WNK1	0.32	8.14	3.22026e-10	1.78071e-09
RPS6	-0.34	10.42	3.58109e-10	1.97243e-09
CANX	0.32	9.83	4.13233e-10	2.26328e-09
ECM2	-0.6	4.3	5.812e-10	3.12801e-09
FOLR1	-1.39	-0.26	9.68642e-10	5.0667e-09
LIPG	-0.73	0.74	1.3399e-09	6.89789e-09
PAK2	0.26	7.31	2.17002e-09	1.08596e-08
SART3	0.17	6.02	3.92727e-09	1.90391e-08
BCL2	-0.52	6.6	5.6832e-09	2.69894e-08
OASL	0.73	3.44	6.23957e-09	2.94953e-08
ABAT	-0.63	6.09	6.343e-09	2.99553e-08
RPL5	-0.28	9.44	6.67256e-09	3.13903e-08
H2BC11	0.74	0.66	1.42791e-08	6.46381e-08
LMAN1	0.29	7.61	1.93995e-08	8.62192e-08
TGFB2	-0.76	3.4	2.44399e-08	1.07279e-07
NFATC3	0.3	4.6	2.46511e-08	1.08133e-07
LRP4	-0.55	2.19	3.08578e-08	1.33797e-07
ZEB1	-0.43	5.09	4.25111e-08	1.81744e-07
ANXA7	0.19	7.38	5.67033e-08	2.37891e-07
TOMM22	0.22	5.97	6.96348e-08	2.88795e-07
FAS	-0.39	3.5	1.47589e-07	5.86334e-07
PCDH9	-0.75	-0.06	2.09637e-07	8.17383e-07
MAK16	0.26	4.36	2.87221e-07	1.09391e-06
NOTCH1	-0.25	5.46	4.52318e-07	1.68237e-06
RAB5A	0.17	6.19	4.66205e-07	1.73139e-06
TBL1XR1	0.25	7.65	4.84439e-07	1.79468e-06
IL6	-0.85	-0.32	5.27297e-07	1.94277e-06
CYP4B1	-0.81	3.8	7.57112e-07	2.73434e-06
ZFPM2	-0.46	2.53	1.83853e-06	6.2878e-06
ACTG1	0.2	11.83	1.89683e-06	6.47249e-06
IFI44L	0.61	5.04	2.24349e-06	7.57993e-06
NUDT1	0.29	3.62	3.42277e-06	1.12739e-05
TMCO1	0.2	7.46	3.71829e-06	1.21774e-05
NFKB1	-0.21	6.14	4.48374e-06	1.45116e-05
MBNL2	-0.33	5.91	5.89096e-06	1.87402e-05
INHBC	0.51	-3.96	6.41125e-06	2.02569e-05
ZNF26	0.17	3.93	6.58085e-06	2.07491e-05
NAT1	-0.69	6.6	2.78418e-05	7.99065e-05
GABPB1	0.14	5.32	2.99285e-05	8.54706e-05
PGS1	0.18	4.75	4.15546e-05	0.000116025
KYNU	0.52	2.78	4.70439e-05	0.000130125
VASH2	0.42	2.5	5.06952e-05	0.000139396
SLC30A5	0.17	6.31	5.75979e-05	0.000156809
PCDH7	-0.44	4.2	5.76788e-05	0.000156964
TREM1	0.51	0.79	6.71905e-05	0.000181082
DAB2	-0.27	6.14	9.70661e-05	0.000255298
AGFG2	-0.19	4.31	0.000111995	0.000292049
ZIC1	-0.85	-2.41	0.0001482	0.000378528
PRR16	-0.38	0.91	0.000211866	0.000528839
ALDOC	0.44	3.17	0.000309923	0.00075433
TNPO1	0.16	7.09	0.00042872	0.00101873
DBP	-0.23	4.02	0.00087013	0.00196807
PRKCB	-0.41	2.26	0.000937924	0.0021092
NEU1	0.16	6.71	0.00095365	0.00214308
ATF2	0.12	5.84	0.00112021	0.00248425
SULT1E1	-0.51	-5	0.00130947	0.00286429
TMC6	0.23	5.46	0.00146414	0.00317631
BRD4	0.09	6.78	0.00164798	0.00354093
HSD11B1	-0.39	0.55	0.00176578	0.00377454
TP53I3	-0.2	3.56	0.00179297	0.00382763
ARPC2	0.11	7.8	0.0018328	0.00390626
IL1B	-0.34	1.55	0.00247454	0.0051477
IRF2	-0.1	5.49	0.00301185	0.00616569
GPR137B	0.2	5.1	0.00458776	0.00908716
RALGDS	-0.11	6.44	0.00508205	0.00998025
EHD1	-0.14	6.09	0.00609842	0.0117774
AIM2	0.34	-0.29	0.00651658	0.0125083
SEPTIN6	-0.16	5.47	0.00654088	0.0125488
PPARD	0.12	5.44	0.00703424	0.0134071
HSPA1A	0.21	6.89	0.00755989	0.0143182
LMAN2L	-0.1	5.39	0.00765094	0.0144808
DNAJB6	0.1	6.8	0.0103763	0.019072
SLC1A4	0.18	6.83	0.0140254	0.0250901
SPANXC	0.28	-6.29	0.0155933	0.0275593
AREG	-0.52	3.94	0.0175137	0.0305396
ARHGAP29	-0.19	6.44	0.0181367	0.0314997
CRYBG3	-0.29	3.32	0.0191599	0.0330615
RPL27A	-0.12	9.13	0.0192871	0.0332517
SPANXB1	0.47	-5.06	0.0208446	0.0356289
CTH	-0.15	1.83	0.0241831	0.040186
STAT4	-0.22	1.37	0.0320887	0.0517732
SYBU	-0.2	5.28	0.0378698	0.0599669
OBSL1	-0.14	6.07	0.0428744	0.0669746
MARCKS	0.14	7.53	0.0434213	0.0677152
H2AC8	-0.33	1.06	0.0505505	0.077479
LEF1	-0.19	4.58	0.0519129	0.0793541
XIAP	0.07	6.48	0.064683	0.0960575
TSPAN14	0.06	6.91	0.0675016	0.0996688
METTL7A	-0.11	6.01	0.06755	0.0997327
SCD5	-0.19	3.54	0.0765011	0.111391
NRIP3	-0.3	3.48	0.0921869	0.131421
SLCO1B3	-0.13	-6.45	0.1003	0.141756
IRF4	-0.24	1.27	0.103124	0.145369
TBC1D3C	-0.08	-6.69	0.10589	0.148882
MKNK1	-0.05	4.69	0.106222	0.149219
TBC1D3	-0.15	-6.42	0.112074	0.156517
PLAU	0.16	6.05	0.116949	0.162512
FCAR	0.19	-3.58	0.117489	0.163182
WDR37	-0.06	4.68	0.120384	0.166682
ATP7A	-0.09	4.87	0.141187	0.19127
SPANXA1	0.1	-6.7	0.176016	0.231973
CD72	0.1	1.68	0.202963	0.262217
AUTS2	-0.1	6.44	0.220503	0.281727
RYK	0.04	6.03	0.223718	0.285278
ABCC10	0.04	4.43	0.240399	0.303245
KLHL24	-0.06	5.75	0.240571	0.303404
MANSC1	-0.07	5.61	0.256963	0.321463
MYCBP2	-0.07	6.19	0.260816	0.325491
H2BC21	0.12	6.07	0.262867	0.327694
HNRNPA1	0.04	9.22	0.264054	0.329006
ARAP2	-0.09	3.78	0.271795	0.337448
SLC4A7	-0.1	5.83	0.276615	0.342778
PAX5	-0.23	-1.21	0.293507	0.360691
SP3	0.04	6.93	0.317477	0.385518
KLRC2	0.15	-3.72	0.338885	0.407563
BCKDK	0.04	6.15	0.345844	0.414834
SNAI1	0.07	2.12	0.360129	0.429387
B3GNT2	0.04	5.5	0.378655	0.448221
ANKRD11	0.03	6.13	0.392218	0.461342
CXCL8	0.12	0.54	0.407158	0.476212
ZMYM5	-0.03	3.9	0.445779	0.514433
SNX19	0.03	6.58	0.447201	0.515739
KAT5	-0.02	5.02	0.486716	0.554698
TMEM50B	-0.03	5.94	0.497595	0.565087
POPDC3	0.07	-2.99	0.633782	0.691456
TNF	0.05	0.35	0.64169	0.698719
H2BC8	0.08	1.53	0.660343	0.7156
KLRC1	-0.06	-2.32	0.664357	0.719232
PITPNC1	0.03	4.3	0.677836	0.73095
PEX11B	-0.02	5.86	0.706792	0.756953
RELA	-0.01	6.68	0.717246	0.765966
MYC	0.03	6.18	0.724446	0.772128
INHBE	-0.04	-2.88	0.729768	0.776623
CTBP2	0.02	6.83	0.766585	0.80832
TNFSF9	0.03	-0.49	0.799024	0.835728
IQGAP1	0.01	8.62	0.803781	0.839344
TMEM40	-0.04	-0.28	0.844998	0.873563
ZNF331	-0.01	4.52	0.90907	0.926904
GLYR1	0	7.24	0.911445	0.928599
NDUFAF3	0.01	5.71	0.921955	0.937109
STC1	0.01	5.58	0.955618	0.964701
ASTE1	0	3.47	0.969998	0.976193
INTS12	0	4.88	0.985833	0.988614
CRK	0	6.36	0.992682	0.99426
PDE4DIP	0	6.36	0.994066	0.99534

## Sheet: LumBvsNormal-like
Symbol	logFC	AveExpr	p_value	adj_p_value
SPRY2	-2.5	2.8	8.26217e-46	1.46781e-42
FGF2	-3	1.72	1.43772e-32	2.78177e-30
TP63	-4.22	1.83	1.58651e-30	2.19884e-28
CAVIN2	-2.73	1.98	9.76928e-28	8.92108e-26
MCM10	1.93	3.77	4.28028e-26	3.13278e-24
CCNE2	2.08	3.39	1.22012e-25	8.30785e-24
GEM	-1.96	4.27	4.10488e-25	2.54659e-23
MELK	1.89	4.38	1.24254e-24	7.29182e-23
BIRC5	2.04	5.71	1.29725e-24	7.54487e-23
PTGS2	-3.12	0.02	2.41979e-24	1.37065e-22
TMEM100	-3.03	-0.7	7.10224e-24	3.7613e-22
ASF1B	1.56	4.95	1.1894e-23	6.05294e-22
KRT6B	-5.67	0.21	3.24139e-23	1.53746e-21
GINS2	1.71	4.58	1.81826e-22	7.75816e-21
LIPG	-2.87	0.67	2.42697e-22	1.01638e-20
E2F8	2.04	2.89	7.34498e-22	2.88804e-20
ANXA3	-2.9	2.94	4.98849e-20	1.49517e-18
RBMS3	-1.61	3.34	2.79966e-19	7.57771e-18
NRN1	-1.57	2.83	7.50367e-19	1.93197e-17
CDC45	1.51	3.54	1.02232e-18	2.58116e-17
PIMREG	1.51	2.78	1.53576e-18	3.77981e-17
DHFR	1.16	4.5	3.7792e-18	8.86593e-17
SLPI	-3.92	2.51	6.2204e-18	1.40531e-16
REXO5	1.2	3.48	1.02344e-17	2.23464e-16
CCN3	-1.92	1.98	1.28623e-17	2.76214e-16
BLM	1.23	3.52	2.20416e-17	4.61175e-16
CDKN1C	-1.56	3.02	2.42059e-17	5.04837e-16
HNRNPA2B1	0.51	9.79	8.70148e-17	1.67367e-15
NOTCH1	-0.98	5.44	1.89302e-16	3.47682e-15
ACSM3	-1.44	1.22	2.10705e-16	3.83747e-15
IL6	-2.82	-0.48	2.73891e-16	4.9697e-15
FOLR1	-4.31	-0.57	3.18431e-16	5.71946e-15
LPAR6	-0.91	4.75	6.36697e-16	1.09239e-14
POLE2	1.09	2.96	1.33463e-15	2.18621e-14
SULT1E1	-3.34	-4.84	2.06793e-15	3.28282e-14
TMCO1	0.79	7.48	5.34216e-15	7.96919e-14
MCM4	1.16	7.3	1.50462e-14	2.11992e-13
TYMS	1.07	4.85	2.23542e-14	3.07638e-13
FOSB	-2.56	3.88	5.43225e-14	7.08185e-13
RPL5	-0.78	9.36	5.82731e-14	7.5666e-13
NRG1	-2.91	0.75	1.12991e-13	1.41091e-12
ABCA6	-1.61	1.93	2.92784e-13	3.43021e-12
ORC1	1.12	2.73	5.24108e-13	5.93746e-12
LRP4	-1.63	2.06	8.17109e-13	8.99996e-12
FAS	-1.3	3.42	4.38671e-12	4.37596e-11
N4BP2L1	-0.96	3.5	9.90827e-12	9.34495e-11
WNK1	0.74	8.25	1.27619e-11	1.18196e-10
CEBPD	-1.39	4.51	1.6273e-11	1.48048e-10
MCM3	0.64	7.18	2.14935e-11	1.90574e-10
CDT1	1.18	4.05	2.51783e-11	2.20544e-10
GLYR1	0.5	7.15	5.22948e-11	4.38227e-10
POLA1	0.68	5.09	5.37077e-11	4.49489e-10
CUL2	0.5	5.67	5.42614e-11	4.5354e-10
NAT1	2.45	5.7	5.85034e-11	4.87121e-10
TXNIP	-1	8.81	8.96393e-11	7.27765e-10
ZNF165	0.9	2.64	1.3646e-10	1.07745e-09
JAG1	-0.9	6.03	1.56073e-10	1.22097e-09
SLC1A4	1	6.79	1.76263e-10	1.36713e-09
METTL7A	-0.87	6.07	2.19929e-10	1.68213e-09
SLC14A1	-1.55	0.35	4.77463e-10	3.46991e-09
PCDH9	-1.58	-0.35	1.86353e-09	1.23197e-08
NAA15	0.6	6.21	2.53233e-09	1.63485e-08
DLL4	-0.83	3.52	3.54457e-09	2.23301e-08
PEX11B	0.52	5.77	3.55306e-09	2.23764e-08
NAP1L3	-1.22	1.32	4.14583e-09	2.57526e-08
RPS6	-0.72	10.29	5.50132e-09	3.34912e-08
TP53I3	-0.86	3.56	5.85992e-09	3.54644e-08
CLCN6	-0.47	3.97	6.41194e-09	3.85663e-08
STAT4	-1.25	1.41	6.92046e-09	4.13957e-08
PAK2	0.51	7.42	1.10641e-08	6.36862e-08
TBL1XR1	0.67	7.73	1.30306e-08	7.40892e-08
MRM2	0.43	5.34	1.43295e-08	8.06764e-08
NUP85	0.55	5.72	1.76548e-08	9.82935e-08
SLC30A5	0.56	6.34	1.79874e-08	9.99175e-08
DAB2	-0.88	6.09	3.03586e-08	1.61742e-07
MBD4	0.41	5.7	3.1804e-08	1.68844e-07
H2BC21	1.38	5.93	3.41787e-08	1.80519e-07
PRKCB	-1.56	2.22	3.93766e-08	2.06079e-07
BCKDK	0.48	6.1	6.7866e-08	3.4155e-07
INTS12	0.39	4.81	1.66987e-07	7.909e-07
LIG1	0.6	5.66	2.38547e-07	1.10153e-06
EIF4E	0.47	5.43	2.82565e-07	1.28356e-06
NEU1	0.6	6.73	3.09442e-07	1.39624e-06
RALGDS	-0.44	6.43	5.90287e-07	2.55377e-06
CRYBG3	-1.28	3.31	7.53722e-07	3.20899e-06
ZIC1	-2.6	-2.61	8.30101e-07	3.50591e-06
SKP2	0.64	4.35	9.20803e-07	3.84741e-06
TMEM40	-2.11	0.04	1.22473e-06	4.99452e-06
SART3	0.34	6.09	1.38316e-06	5.59505e-06
SOD1	0.56	7.88	1.76655e-06	7.01097e-06
CANX	0.51	9.98	1.86165e-06	7.35622e-06
HSD11B1	-1.25	0.47	2.24288e-06	8.73117e-06
TNPO1	0.46	7.13	4.90157e-06	1.79982e-05
HSPG2	-0.86	7.77	5.31016e-06	1.935e-05
ANXA7	0.38	7.46	5.92328e-06	2.13882e-05
IRF4	-1.54	1.34	6.10656e-06	2.19728e-05
ESF1	0.47	4.78	6.71577e-06	2.40718e-05
KLRC1	-1.39	-2.14	9.77825e-06	3.40254e-05
MYC	-0.91	6.35	1.22786e-05	4.2133e-05
NONO	0.31	8.75	1.25432e-05	4.2965e-05
ABAT	1.1	5.46	1.71481e-05	5.73519e-05
COPZ2	-0.88	3.48	1.8655e-05	6.19573e-05
HSP90B1	0.38	9.95	2.53488e-05	8.21365e-05
LMAN1	0.51	7.74	2.67423e-05	8.62231e-05
HSPA1A	0.81	6.91	2.75749e-05	8.86152e-05
TGFB1	-0.6	5.55	3.07974e-05	9.8276e-05
LMAN2L	0.34	5.26	3.66056e-05	0.000115026
RPL27A	-0.5	9.12	3.94759e-05	0.000123154
TGFB2	-1.22	3.04	4.09577e-05	0.000127168
XIAP	0.36	6.48	5.22787e-05	0.000159555
CDKN2D	0.63	3.52	7.2386e-05	0.000215307
PRR16	-0.78	0.76	9.26603e-05	0.00026954
SNAI1	-0.7	2.28	9.64799e-05	0.00027958
SEPTIN6	-0.53	5.44	0.000127063	0.000359761
ACOX1	0.36	6.46	0.00014742	0.000412084
ZEB1	-0.63	4.88	0.000227048	0.000612273
TGIF2	0.52	5.48	0.000230378	0.000620116
MBNL2	-0.65	5.77	0.000288377	0.00076289
ANKRD11	-0.35	6.22	0.000313282	0.000822538
EHD1	-0.42	6.06	0.000483195	0.00121903
PAX5	-1.59	-1.12	0.000557597	0.00138863
ARAP2	-0.63	3.81	0.000598834	0.00148151
PDE4DIP	0.43	6.29	0.000658286	0.00161469
OASL	0.95	3.81	0.000661182	0.0016214
RAB5A	0.26	6.28	0.000769014	0.00185807
PCDH7	-0.81	4.01	0.00088407	0.00210535
EIF4G1	0.3	8.92	0.00111431	0.00259083
ATF2	0.25	5.89	0.00156705	0.0034732
SLCO1B3	-0.59	-6.45	0.00165331	0.00364396
ECM2	-0.66	3.97	0.00169975	0.00373345
SRSF7	0.17	7.01	0.00255929	0.00540747
MYCBP2	-0.41	6.2	0.0026438	0.00556436
SCD5	-0.74	3.52	0.00265261	0.0055811
ABCC10	-0.26	4.51	0.00269543	0.00566388
CXCL8	-0.95	0.78	0.00276304	0.00579038
SPANXB1	1.39	-4.94	0.00281708	0.00588847
CD72	-0.57	1.85	0.00355658	0.00725813
CTBP2	0.36	6.78	0.00378656	0.0076816
SYBU	0.67	5.02	0.00413743	0.00831386
GPR137B	0.45	5.18	0.00438049	0.00875739
PBXIP1	-0.36	7.01	0.00521082	0.0102486
TREM1	0.82	1.03	0.00536095	0.01051
MARCKS	-0.41	7.69	0.0065482	0.0125554
NFKB1	-0.27	6.03	0.00681017	0.0130105
CTSA	0.3	7.34	0.00703656	0.0134011
SLC26A6	0.35	4.06	0.0070634	0.0134443
KYNU	-0.85	3.29	0.00715879	0.0136085
PITPNC1	-0.44	4.4	0.00743923	0.0140924
SP3	0.24	6.92	0.00746891	0.014139
MKNK1	-0.2	4.68	0.00762308	0.0143995
TMEM50B	0.25	5.88	0.00853965	0.0159634
H2BC11	0.73	1.08	0.0123009	0.0221511
IL1B	-0.63	1.41	0.0132093	0.0236173
AGFG2	-0.25	4.21	0.0174549	0.0302962
ACTG1	0.22	11.94	0.017492	0.0303551
PPARD	-0.24	5.57	0.0179323	0.0310146
BCL2	0.52	6.13	0.018371	0.0316864
POPDC3	-0.81	-2.81	0.0234621	0.0393931
ASTE1	0.17	3.44	0.0246987	0.0412496
AREG	-0.98	3.72	0.0286639	0.0471308
INHBC	0.52	-3.67	0.0335789	0.0542835
AIM2	-0.62	0.06	0.0363305	0.0582898
FCAR	-0.55	-3.35	0.0423316	0.0666433
PNP	0.27	5.67	0.0456778	0.0713367
JMJD6	0.21	4.8	0.0461911	0.0720692
ALDOC	-0.55	3.58	0.0468194	0.0729156
ZNF26	0.18	4.03	0.0484888	0.0752696
TSPAN14	-0.16	6.98	0.0696329	0.103836
WBP1L	-0.16	6.56	0.0711534	0.105817
OBSL1	-0.31	6.01	0.0829203	0.120909
GABPB1	0.15	5.39	0.0876251	0.126842
TBC1D3C	-0.18	-6.72	0.0994282	0.141796
DBP	0.25	3.81	0.114063	0.159786
MAK16	0.2	4.51	0.125568	0.17397
ZFPM2	-0.33	2.25	0.1271	0.175818
ARPC2	-0.12	7.9	0.146266	0.198841
SNX19	0.15	6.58	0.156184	0.210667
H2BC8	0.57	1.49	0.169218	0.225862
PGS1	0.15	4.86	0.171188	0.228196
RELA	-0.09	6.69	0.179546	0.23791
STC1	0.4	5.52	0.182897	0.241628
NRIP3	0.46	3.18	0.184458	0.243395
NDUFAF3	0.16	5.69	0.184545	0.243476
ATP7A	0.17	4.77	0.200097	0.261208
DNAJB6	0.11	6.86	0.206133	0.267872
KLRC2	-0.42	-3.54	0.209628	0.271637
TOMM22	0.1	6.11	0.217926	0.28088
SPANXC	0.38	-6.15	0.22504	0.28897
INHBE	-0.33	-2.85	0.228969	0.293353
NFATC3	0.12	4.8	0.239118	0.304161
TNFSF9	-0.29	-0.42	0.243856	0.30909
WDR37	-0.11	4.65	0.245457	0.310809
IFI44L	0.34	5.43	0.250758	0.316496
TBC1D3	-0.21	-6.49	0.25149	0.317276
MKNK2	-0.12	7.33	0.278797	0.347045
MANSC1	0.15	5.53	0.305211	0.374862
SLC4A7	0.21	5.72	0.320193	0.39071
H2AC8	-0.34	0.87	0.397174	0.469062
IRF2	-0.06	5.42	0.410053	0.482233
NUDT1	0.11	3.82	0.434977	0.50733
VASH2	0.18	2.78	0.446592	0.518864
ZNF331	-0.08	4.53	0.455784	0.527319
KLHL24	-0.08	5.72	0.488394	0.558434
LEF1	0.13	4.43	0.535082	0.603266
ZMYM5	0.05	3.87	0.584152	0.648093
CTH	0.09	1.71	0.594038	0.6566
ARHGAP29	0.1	6.29	0.595118	0.657683
KAT5	0.04	5	0.601394	0.663342
BRD4	-0.04	6.85	0.613878	0.67441
HNRNPA1	-0.03	9.25	0.644553	0.702502
MCM5	0.05	5.74	0.659325	0.71533
B3GNT2	0.04	5.53	0.688498	0.741547
IQGAP1	0.04	8.63	0.72536	0.773406
SPANXA1	0.05	-6.64	0.801555	0.839037
TNF	0.05	0.38	0.836994	0.868817
CRK	0.02	6.36	0.860641	0.888747
PLAU	-0.03	6.18	0.914307	0.931904
TMC6	-0.01	5.63	0.940648	0.952097
AUTS2	0.01	6.36	0.954625	0.96335
RYK	0	6.05	0.961074	0.968408
CYP4B1	0.01	3.21	0.979042	0.983016

[truncated: 1 more sheets: LumAvsNormal-like]
