# Supplementary material for: Adaptive stress response genes associated with breast cancer subtypes and survival outcomes reveal race-related differences
Source: NPJ Breast Cancer. 2022 Jun 13;8:73. doi: 10.1038/s41523-022-00431-z (PMC9192737; doi:10.1038/s41523-022-00431-z)
Supplement: Supplementary file 5 — Supplementary Table 4 [file 41523_2022_431_MOESM5_ESM.xlsx]

## Sheet: Title
	Supplementary Table 4 : List of AA- or W- DE-SN among ASR in the indicated PAM50 subtype
	AA- or W- DE-SN exhibiting 2-fold change and adjusted p-value < 0.05 are highlighted in purple
	Number of sheets= 11

## Sheet: BasalRaceAA
Symbol	logFC	AveExpr	p_value	adj_p_value
BIRC5	4.66	6.14	3.74948e-20	1.56065e-16
CDC45	3.78	4.13	3.03298e-19	4.9392e-16
MELK	4.44	5.03	1.29949e-17	9.76715e-15
PIMREG	4.15	3.9	1.3803e-17	9.9903e-15
MCM10	3.65	4.38	3.21821e-14	8.38993e-12
CDT1	3.45	5.01	5.25927e-14	1.31765e-11
ASF1B	3.2	4.9	6.65035e-13	1.29961e-10
ORC1	2.82	3.55	1.01708e-12	1.94861e-10
CAVIN2	-5.15	1.56	5.98306e-11	7.40007e-09
BLM	2.33	3.82	1.66282e-10	1.87832e-08
E2F8	3.21	2.87	1.12802e-09	9.6683e-08
MCM4	2.23	7.74	1.62653e-08	8.61399e-07
GINS2	2.19	4.37	4.40754e-08	1.93121e-06
ABCA6	-3.91	1.14	6.35335e-08	2.59743e-06
CDKN2D	1.97	3.88	8.55141e-08	3.3026e-06
MCM5	1.62	6.54	9.20498e-08	3.50651e-06
TYMS	2.47	5.35	2.2613e-07	7.46457e-06
H2BC11	3.04	1.85	3.63534e-07	1.09295e-05
RBMS3	-2.91	2.97	3.81101e-07	1.1233e-05
MCM3	1.5	7.62	7.71838e-07	1.98725e-05
FOSB	-4.47	4.26	7.76644e-07	1.99395e-05
TXNIP	-2.25	8.51	1.12052e-06	2.6478e-05
ABAT	-2.36	2.44	1.18256e-06	2.761e-05
LPAR6	-1.94	4.3	1.99613e-06	4.18546e-05
NUDT1	1.93	4.47	2.37913e-06	4.79455e-05
POLE2	1.41	2.69	2.66598e-06	5.27314e-05
TP63	-4.96	1.88	3.87601e-06	7.00694e-05
NUP85	1.04	6.01	4.20907e-06	7.40357e-05
SLC14A1	-3.58	-0.19	4.25833e-06	7.45035e-05
TMC6	1.33	6.06	7.74653e-06	0.00011967
EIF4G1	0.88	9.11	8.62191e-06	0.000129154
BCL2	-2.69	4.08	8.67411e-06	0.000129693
N4BP2L1	-1.74	3.48	1.08338e-05	0.00015375
H2AC8	3.16	1.58	1.54365e-05	0.000201779
PCDH9	-3.13	0.45	1.70092e-05	0.000216968
LIG1	1.24	5.7	1.75216e-05	0.000221766
ACTG1	0.95	12.03	2.10524e-05	0.000256059
SPRY2	-2.23	3.66	2.42812e-05	0.000286882
SLC26A6	1.26	4.13	2.50571e-05	0.000293213
CTSA	1.1	7.37	4.06701e-05	0.000432884
ABCC10	0.91	5.13	4.26011e-05	0.000449035
ECM2	-2.7	3.36	5.08715e-05	0.000518857
PNP	1.27	5.89	5.98703e-05	0.000592998
PPARD	0.85	6.12	0.000104528	0.000921793
CCNE2	2.03	2.75	0.000125638	0.00106563
CYP4B1	-3.8	-0.42	0.000137461	0.00114163
SLC4A7	-1.58	4.75	0.000153606	0.00124865
EHD1	0.95	6.63	0.000155984	0.00126273
ZIC1	3.6	2.79	0.000164015	0.00131467
TREM1	2.46	1.57	0.000168863	0.00134416
JMJD6	0.89	5.19	0.000170825	0.00135426
NRG1	-3.85	1.03	0.000185631	0.0014493
MYCBP2	-1.51	5.85	0.000292381	0.00207863
MBNL2	-1.27	5.98	0.000294221	0.00208775
CLCN6	-0.97	3.78	0.000322137	0.00223631
CRYBG3	-2.69	3.11	0.000348144	0.00238132
METTL7A	-1.85	5.83	0.000393163	0.00261689
HNRNPA2B1	0.6	9.65	0.000437233	0.00283867
ATP7A	-1.21	3.93	0.000557328	0.00343033
ZEB1	-1.92	3.93	0.000589322	0.00359421
TOMM22	0.83	6.4	0.000621174	0.00374898
SKP2	1.19	5.07	0.000725559	0.00423123
AREG	-2.46	2.2	0.000945285	0.00520067
NAT1	-1.32	1.6	0.0009472	0.00520534
NEU1	0.79	6.56	0.000972432	0.00531709
GEM	-1.85	4.31	0.00115416	0.00608502
DAB2	-1.25	5.86	0.00119975	0.00628321
H2BC8	2.18	1.48	0.00128576	0.00663311
TNFSF9	1.9	0.72	0.00174597	0.00839051
FGF2	-2.61	2.82	0.00190638	0.00895971
ZNF331	-0.97	4.25	0.00211288	0.00971072
NONO	0.61	8.82	0.00286101	0.0123367
SNAI1	1.3	3.45	0.00348423	0.014392
SYBU	-2.09	2.84	0.00351304	0.0144866
NAP1L3	-1.75	0.94	0.00370665	0.0151372
ARHGAP29	-1.5	5.79	0.00383341	0.0155646
NRIP3	-1.26	2.15	0.00451566	0.0176633
LRP4	-1.85	2	0.0045635	0.0178075
PCDH7	-1.9	2.93	0.00590579	0.0218747
SOD1	0.87	7.72	0.00685747	0.0246929
PGS1	0.58	5.12	0.00821197	0.0285752
IL6	-2.21	1.27	0.00823037	0.0286086
ARPC2	0.56	8.08	0.00826876	0.0287064
DLL4	-0.91	3.39	0.00854456	0.0294542
XIAP	-0.6	5.85	0.00871297	0.029856
NDUFAF3	0.67	5.56	0.0096642	0.0324721
ACSM3	-1.49	1.93	0.011455	0.0370801
BCKDK	0.58	5.73	0.0115653	0.0373385
ZNF165	0.88	2.83	0.0119374	0.0381925
HSP90B1	0.58	10.05	0.0123436	0.0392227
WBP1L	-0.53	6.01	0.012682	0.040031
HSD11B1	-1.5	0.92	0.0127772	0.0402405
NFATC3	-0.77	4.47	0.0135913	0.0423742
AGFG2	-0.71	3.9	0.015098	0.0461225
CUL2	0.53	5.71	0.0151044	0.0461281
OASL	1.82	4.19	0.0151283	0.0461932
TMEM100	-2.63	0.52	0.0162281	0.0487965
KLRC1	-2.09	-1.79	0.0188175	0.0547871
NOTCH1	0.85	6.95	0.0191142	0.0554856
CCN3	-1.45	3.27	0.0193297	0.0559947
NRN1	-1.36	3.98	0.0246748	0.0676669
TMCO1	0.62	7.04	0.025861	0.0701575
ATF2	-0.55	5.43	0.0261506	0.0707314
PDE4DIP	0.63	6.4	0.0299827	0.0789228
TNPO1	-0.5	6.58	0.029993	0.0789286
CD72	0.94	2.68	0.0368727	0.0924869
DNAJB6	0.55	7.04	0.0391161	0.0968252
CXCL8	1.59	2.2	0.044658	0.107154
SNX19	-0.49	6.02	0.0449973	0.107736
ZMYM5	-0.48	3.67	0.0459184	0.109405
MBD4	0.44	5.73	0.0464395	0.11031
SLC30A5	-0.4	5.65	0.0488531	0.11485
MRM2	0.45	5.22	0.0488653	0.114855
PLAU	0.99	6.18	0.0499255	0.116662
PTGS2	-2.06	2.4	0.0511343	0.118904
PEX11B	0.52	5.58	0.0514987	0.119498
TGFB1	0.77	5.56	0.0523632	0.120884
AIM2	1.64	1.32	0.0533364	0.122691
H2BC21	1.04	5.12	0.0556503	0.126691
ARAP2	-0.68	4.13	0.0574114	0.129778
PITPNC1	-0.54	4.43	0.0580507	0.130755
RELA	0.34	6.87	0.0593662	0.132997
ZFPM2	-1.5	1.5	0.0616415	0.136964
CDKN1C	-0.94	3.96	0.0640353	0.141223
ASTE1	-0.36	3.3	0.0642929	0.141647
NFKB1	-0.52	5.91	0.0711171	0.153225
TNF	1.24	2.06	0.0724788	0.155373
BRD4	0.44	6.99	0.0725007	0.155403
REXO5	0.57	2.8	0.0726149	0.155497
TGIF2	0.48	5.74	0.0794841	0.166393
TMEM50B	-0.38	5.42	0.0870775	0.178353
IQGAP1	-0.54	8.41	0.0942908	0.189298
SPANXB1	1.19	-5.6	0.103986	0.202523
IRF2	-0.38	5.29	0.11242	0.214627
KRT6B	1.59	6.64	0.124473	0.227896
SPANXA1	0.24	-6.73	0.127488	0.227896
HSPG2	-0.98	7.54	0.129	0.229779
B3GNT2	-0.38	5.41	0.132698	0.234487
TBC1D3C	0.48	-6.51	0.142703	0.247312
AUTS2	-0.42	6.32	0.15119	0.257276
FCAR	0.89	-2.62	0.157286	0.264539
LEF1	0.74	3.34	0.16175	0.269911
STC1	-0.79	4.14	0.171053	0.281231
SULT1E1	1.72	-3.06	0.175799	0.286791
STAT4	-0.76	1.79	0.182564	0.295117
HSPA1A	0.69	6.58	0.1832	0.29585
TP53I3	0.45	4.36	0.18586	0.299231
CRK	-0.25	6.35	0.187362	0.300955
SPANXC	0.54	-6.46	0.192684	0.307129
INHBE	0.61	-2.07	0.197921	0.31323
SP3	-0.32	6.59	0.20208	0.318266
CTH	-0.5	1.36	0.221979	0.341219
ALDOC	-0.72	4.35	0.222658	0.3421
JAG1	-0.68	6.37	0.226106	0.346094
INTS12	-0.31	4.26	0.226249	0.346257
OBSL1	0.46	6.58	0.237998	0.359564
SRSF7	0.2	7.11	0.245207	0.367585
FAS	-0.52	3.99	0.247758	0.370557
ANXA3	-0.68	5.34	0.277675	0.403474
MANSC1	-0.53	5.31	0.278675	0.404536
IL1B	-0.66	2.17	0.279025	0.404863
WDR37	-0.27	4.84	0.284339	0.410604
EIF4E	-0.26	4.78	0.296554	0.423568
RALGDS	-0.27	6.62	0.312174	0.439898
IRF4	-0.94	2.44	0.319434	0.446867
NAA15	0.23	6.01	0.319457	0.446867
MYC	-0.43	7.6	0.319756	0.447133
PRKCB	-0.81	2.41	0.329499	0.457418
DHFR	0.33	3.8	0.337292	0.466051
CEBPD	0.42	5.78	0.343004	0.471708
COPZ2	-0.46	3.43	0.366311	0.495532
DBP	0.31	3.64	0.371734	0.50107
KLRC2	-0.72	-4.1	0.376502	0.505607
TGFB2	-0.73	3.68	0.386341	0.515245
PBXIP1	0.25	7.38	0.386513	0.515403
ESF1	-0.25	4.49	0.39789	0.525909
RPL5	-0.26	9.91	0.39999	0.527649
VASH2	0.52	3.57	0.40542	0.532943
MKNK2	-0.26	6.86	0.411141	0.538254
RYK	-0.16	6.3	0.421145	0.548302
TBL1XR1	0.16	7.32	0.427151	0.554276
KYNU	-0.48	3.42	0.442666	0.569157
ZNF26	-0.17	3.94	0.452492	0.57844
FOLR1	-0.85	3.5	0.476835	0.60122
GPR137B	0.22	4.53	0.492097	0.61546
ACOX1	-0.19	6.17	0.510092	0.63174
RAB5A	-0.15	6	0.514358	0.635613
KLHL24	-0.2	6.04	0.519854	0.640339
TSPAN14	-0.16	7.02	0.520946	0.64132
RPL27A	0.2	9.49	0.5365	0.655432
PAK2	0.14	7.07	0.543656	0.661404
MARCKS	-0.16	7.89	0.580062	0.693095
SART3	0.09	5.84	0.618656	0.724251
POLA1	0.11	4.73	0.621362	0.7262
TMEM40	0.39	1.48	0.63995	0.741355
LMAN1	0.13	7.48	0.646737	0.746385
CANX	-0.09	9.47	0.66636	0.762412
TBC1D3	0.28	-5.97	0.672739	0.76742
PRR16	-0.24	1.33	0.699532	0.789003
SCD5	-0.28	4.12	0.705719	0.794147
GABPB1	-0.06	5.21	0.716204	0.801607
PAX5	0.36	0.6	0.739656	0.819963
INHBC	0.18	-3.81	0.745241	0.823969
RPS6	-0.12	10.84	0.755897	0.832398
POPDC3	0.3	-0.49	0.759251	0.834962
LMAN2L	0.07	4.91	0.774726	0.846124
KAT5	-0.05	4.82	0.785816	0.854986
LIPG	-0.2	2.53	0.78716	0.856116
HNRNPA1	0.06	9.26	0.790747	0.85906
GLYR1	-0.06	6.56	0.796043	0.862637
SLCO1B3	0.19	-5.8	0.835618	0.8916
SLC1A4	0.07	5.47	0.863396	0.912018
MKNK1	0.03	4.86	0.876856	0.921561
ANXA7	0.03	7.07	0.885095	0.925789
ANKRD11	0.03	6.68	0.920551	0.947706
WNK1	-0.03	7.89	0.925357	0.950919
SEPTIN6	-0.03	5.62	0.927343	0.952043
SLPI	0.06	6.81	0.946552	0.96497
IFI44L	0.05	5.81	0.948328	0.96616
MAK16	0.01	4.59	0.98176	0.988182
CTBP2	-0.01	6.49	0.98416	0.989782

## Sheet: BasalRaceW
Symbol	logFC	AveExpr	p_value	adj_p_value
MELK	5.07	2.95	1.558e-93	1.39602e-90
MCM10	4.53	2.74	7.08907e-88	3.14851e-85
CAVIN2	-5.71	4.04	1.31329e-83	3.94834e-81
ASF1B	3.79	3.37	2.87504e-83	8.38569e-81
CDC45	4.15	2.32	3.21898e-83	9.22229e-81
PIMREG	4.65	1.73	1.56215e-82	4.29965e-80
BIRC5	5.15	3.85	1.23508e-80	2.94341e-78
BLM	3.02	2.84	8.98715e-75	1.46356e-72
ORC1	3.59	2.08	3.63176e-73	5.03346e-71
E2F8	4.48	1.1	1.75492e-69	2.1301e-67
MCM4	2.49	6.61	5.40375e-68	6.13954e-66
CDT1	3.66	3.06	1.40564e-64	1.30185e-62
TYMS	2.89	4.11	1.8791e-64	1.70797e-62
RBMS3	-2.94	4.45	6.36833e-63	5.48238e-61
FOSB	-5.22	5.89	1.07121e-57	7.16905e-56
TXNIP	-2.54	9.69	5.45918e-57	3.46374e-55
ABCA6	-3.56	3.21	1.96438e-54	9.86838e-53
POLE2	1.81	2.06	6.21641e-52	2.60131e-50
CCNE2	2.53	1.93	2.99675e-51	1.1736e-49
SPRY2	-2.21	4.88	7.14598e-51	2.73281e-49
ECM2	-3.25	4.85	6.90887e-49	2.28836e-47
GINS2	2.45	3.25	9.58814e-49	3.12807e-47
MCM3	1.48	6.99	1.04185e-47	3.15656e-46
CYP4B1	-4.96	1.68	1.32117e-45	3.52228e-44
SYBU	-2.85	3.75	3.33884e-45	8.67655e-44
CLCN6	-1.27	4.33	1.07278e-44	2.67744e-43
H2BC11	2.86	0.49	1.16617e-41	2.39383e-40
MCM5	1.42	5.78	2.94125e-41	5.87109e-40
BCL2	-2.29	5.58	4.20418e-41	8.29042e-40
SKP2	1.62	4.71	9.39512e-41	1.80353e-39
PNP	1.51	5.26	1.88444e-38	3.15559e-37
NUP85	0.85	5.38	3.11672e-38	5.12684e-37
N4BP2L1	-1.6	4.2	8.29595e-38	1.3245e-36
LPAR6	-1.6	5.08	8.52614e-37	1.28662e-35
METTL7A	-2.05	6.77	1.41738e-35	1.95494e-34
FGF2	-2.96	4.33	4.26445e-34	5.37651e-33
ABAT	-1.77	3.77	6.20009e-34	7.71243e-33
NUDT1	1.51	3.6	3.59478e-33	4.25237e-32
HNRNPA2B1	0.7	9.38	1.71163e-32	1.92347e-31
HSP90B1	0.88	9.86	6.27645e-31	6.41162e-30
CDKN1C	-2.19	4.51	8.96436e-31	9.04396e-30
TMEM100	-3.64	2.04	3.66642e-30	3.54172e-29
PPARD	0.87	5.75	1.42762e-29	1.32787e-28
NONO	0.71	8.55	1.02292e-28	8.99232e-28
CDKN2D	1.49	2.94	1.3573e-28	1.18518e-27
GEM	-1.65	4.96	3.04964e-28	2.61846e-27
BRD4	0.69	6.83	7.08601e-28	5.91267e-27
WBP1L	-0.78	6.39	2.41972e-27	1.9629e-26
ZIC1	4.24	0.79	2.59895e-27	2.10392e-26
EIF4G1	0.83	8.76	2.79499e-27	2.25608e-26
PCDH9	-3.03	2.03	3.93458e-27	3.15122e-26
ZEB1	-1.7	5.02	4.97846e-27	3.95806e-26
TP63	-3.59	3.94	6.1589e-26	4.53494e-25
LRP4	-1.74	3	9.89306e-26	7.14714e-25
LIG1	1.22	4.88	1.32983e-25	9.51225e-25
NAP1L3	-1.61	1.62	1.78264e-25	1.26173e-24
ABCC10	0.77	4.61	1.30508e-24	8.72222e-24
CD72	1.37	1.71	1.0651e-23	6.71643e-23
TGIF2	1.04	5.47	1.36491e-23	8.54906e-23
TREM1	2.4	0.95	1.54978e-22	8.99221e-22
OASL	2.18	2.89	2.24538e-22	1.28791e-21
MYCBP2	-1.19	6.78	2.35788e-22	1.35046e-21
SLC14A1	-2.39	0.97	5.10845e-22	2.85227e-21
CRYBG3	-1.83	4.7	5.50927e-22	3.06992e-21
H2AC8	2.44	0.33	8.96852e-22	4.93837e-21
ACTG1	0.77	11.56	9.13146e-22	5.02243e-21
NAT1	-1.77	2.44	1.01381e-21	5.56203e-21
H2BC8	2.49	0.37	1.59745e-21	8.67148e-21
ZFPM2	-1.73	2.76	3.7586e-21	1.99594e-20
NAA15	0.76	6.02	5.62816e-21	2.95343e-20
MRM2	0.66	5.05	7.62882e-21	3.97765e-20
AIM2	2.38	0.23	2.31479e-20	1.17252e-19
MBNL2	-0.89	6.77	1.12587e-19	5.46085e-19
TMCO1	0.67	6.84	8.30305e-19	3.81515e-18
TOMM22	0.68	6.14	1.03535e-18	4.72617e-18
DAB2	-1.08	6.56	1.86283e-18	8.39563e-18
ALDOC	-1.69	4.85	2.26125e-17	9.51128e-17
DLL4	-1.08	3.88	2.52609e-17	1.0591e-16
NEU1	0.67	6.24	3.17098e-17	1.32098e-16
NRN1	-1.7	4.77	4.49362e-17	1.85693e-16
PEX11B	0.66	5.35	1.09393e-16	4.40231e-16
PLAU	1.13	5.74	1.44791e-16	5.77216e-16
ARHGAP29	-1.24	6.55	2.15003e-16	8.48291e-16
ARPC2	0.58	7.89	2.43306e-16	9.55523e-16
TBL1XR1	0.56	7.47	3.07029e-16	1.19999e-15
LEF1	1.34	3.09	3.81348e-16	1.48304e-15
AREG	-2.38	3.25	7.75756e-16	2.95686e-15
AGFG2	-0.74	4.19	8.22454e-16	3.12997e-15
ZNF331	-0.71	4.65	8.88553e-16	3.37167e-15
MBD4	0.53	5.47	9.76948e-16	3.69561e-15
COPZ2	-1.4	3.91	1.07527e-15	4.0542e-15
ATP7A	-0.77	4.66	1.30133e-15	4.87268e-15
CUL2	0.63	5.69	6.21059e-15	2.23966e-14
CCN3	-1.49	3.51	1.04532e-14	3.7202e-14
SLC4A7	-1.05	5.37	1.3289e-14	4.6944e-14
TMC6	0.9	5.1	2.99813e-14	1.03442e-13
IL6	-2.05	1.92	3.32559e-13	1.07776e-12
TMEM50B	-0.52	5.66	5.67044e-13	1.81154e-12
HSD11B1	-1.74	2.18	1.30257e-12	4.06952e-12
JMJD6	0.51	4.72	2.23472e-12	6.86649e-12
NRG1	-2.32	2.59	3.35407e-12	1.01841e-11
VASH2	1.28	3.26	3.6417e-12	1.10318e-11
EHD1	0.66	6.23	5.60869e-12	1.67804e-11
SLC26A6	0.65	3.35	2.44492e-11	7.01285e-11
DNAJB6	0.45	6.96	3.79201e-11	1.07272e-10
SNX19	-0.51	6.51	1.05221e-10	2.88958e-10
MKNK2	-0.6	7.16	1.89325e-10	5.11233e-10
LIPG	1.36	2.24	2.08094e-10	5.6052e-10
HSPG2	-1.01	8.22	3.13456e-10	8.34204e-10
PAK2	0.44	7.2	6.9201e-10	1.79711e-09
LMAN1	0.5	7.56	7.76864e-10	2.00946e-09
CTSA	0.62	6.91	9.33317e-10	2.40333e-09
POLA1	0.47	4.83	3.29632e-09	8.15092e-09
SNAI1	0.8	2.75	7.94344e-09	1.90748e-08
H2BC21	0.86	4.65	1.10776e-08	2.63196e-08
PGS1	0.33	4.71	1.20064e-08	2.84399e-08
CEBPD	-0.9	5.19	1.67352e-08	3.92368e-08
ZNF165	0.88	2.09	1.98931e-08	4.63903e-08
PCDH7	-0.86	3.92	9.23377e-08	2.05309e-07
ASTE1	-0.3	3.43	1.41646e-07	3.10632e-07
FCAR	1.24	-2.65	2.44507e-07	5.271e-07
ANXA3	-0.92	5.51	3.02525e-07	6.47741e-07
JAG1	-0.62	6.5	4.62505e-07	9.77534e-07
CXCL8	1.28	1.86	8.00251e-07	1.66102e-06
KAT5	-0.27	4.94	1.44051e-06	2.93449e-06
CTH	-0.54	1.93	2.4863e-06	4.97057e-06
RALGDS	-0.31	6.54	4.07062e-06	7.98435e-06
SEPTIN6	0.45	5.48	5.26021e-06	1.02284e-05
ACOX1	-0.41	6.59	5.39163e-06	1.04756e-05
ACSM3	-0.94	2.62	5.4097e-06	1.05065e-05
BCKDK	0.34	5.62	8.57821e-06	1.63886e-05
MAK16	0.32	4.61	1.08399e-05	2.05563e-05
CANX	0.28	9.66	1.16051e-05	2.1952e-05
IFI44L	0.99	5.18	1.2794e-05	2.41308e-05
SPANXB1	1.04	-6.01	1.50893e-05	2.82555e-05
CRK	-0.26	6.66	1.64392e-05	3.06893e-05
REXO5	0.37	2.81	1.82151e-05	3.38751e-05
SRSF7	0.22	6.93	2.29084e-05	4.22336e-05
TNF	0.98	0.96	2.58533e-05	4.74791e-05
RELA	0.24	6.7	3.33978e-05	6.07351e-05
PAX5	1.23	-0.5	5.25646e-05	9.4102e-05
SLC30A5	-0.22	5.92	5.67833e-05	0.000101367
ZMYM5	-0.28	3.96	7.13178e-05	0.000126343
KRT6B	1.78	5.06	7.51397e-05	0.000132909
DBP	-0.47	3.54	8.36056e-05	0.000147218
SOD1	0.34	7.47	0.000159392	0.000273496
TMEM40	1.03	1.09	0.000168348	0.000288406
PBXIP1	-0.37	7.24	0.000177559	0.000303599
CTBP2	0.29	6.42	0.000221972	0.000376216
TNFSF9	0.72	-0.18	0.000286688	0.000480773
TGFB1	0.43	5.06	0.000305367	0.000511133
PTGS2	-0.98	3.24	0.000343916	0.000572812
SART3	0.2	5.87	0.000347132	0.000577971
MKNK1	-0.23	4.88	0.00043893	0.000724701
ESF1	0.24	4.69	0.000676443	0.00109775
EIF4E	0.22	5.02	0.00094716	0.00151629
HNRNPA1	0.24	9.16	0.000963459	0.0015415
SLCO1B3	0.9	-5.82	0.00104541	0.0016669
TP53I3	0.3	4.05	0.00118745	0.00188293
XIAP	-0.19	6.16	0.00133291	0.00210368
KLRC1	-0.76	-1.27	0.0014979	0.00235437
INHBE	0.56	-2.52	0.00164268	0.00256892
SPANXC	0.51	-6.47	0.0018818	0.00292253
STAT4	-0.46	2.07	0.00191576	0.0029729
MYC	-0.36	7.31	0.00512607	0.00761372
ANKRD11	0.19	6.71	0.00540553	0.00800932
NRIP3	-0.51	2.59	0.00562714	0.00832316
ANXA7	-0.18	7.2	0.00634436	0.00931842
GPR137B	0.25	4.5	0.00642842	0.00943486
DHFR	0.27	4	0.00677627	0.00991256
STC1	-0.43	5.07	0.007175	0.0104661
RPL5	-0.23	10.02	0.00777922	0.011306
ARAP2	0.35	4.19	0.00869537	0.0125824
NOTCH1	0.28	6.41	0.00894866	0.0129288
TBC1D3C	0.2	-6.65	0.0117537	0.0167756
PITPNC1	-0.24	4.66	0.0119187	0.0169912
GLYR1	0.14	6.66	0.0139963	0.0197913
SCD5	-0.36	4.05	0.0222376	0.0307288
WNK1	0.24	8.21	0.0332186	0.0448716
IRF2	-0.13	5.45	0.033728	0.0455252
MARCKS	0.18	7.87	0.0366698	0.0491935
MANSC1	0.28	5.63	0.0370005	0.0496132
NFATC3	-0.16	5.19	0.0407531	0.0543653
ATF2	-0.14	5.86	0.0475002	0.0626898
RPL27A	0.2	9.38	0.049467	0.0651054
OBSL1	0.22	6.34	0.0509903	0.0669479
ZNF26	0.14	3.88	0.0602173	0.0782945
TNPO1	-0.12	6.95	0.068036	0.087644
TBC1D3	0.2	-6.55	0.09159	0.115691
PDE4DIP	0.18	6.4	0.118725	0.146872
RYK	-0.09	6.44	0.151254	0.183545
FAS	-0.17	4.32	0.189306	0.22361
IL1B	0.26	2.23	0.19408	0.228765
SULT1E1	0.42	-3.37	0.237958	0.275729
TSPAN14	-0.07	7.3	0.313276	0.354593
LMAN2L	-0.07	5.09	0.318554	0.359983
FOLR1	-0.37	3.08	0.343204	0.3851
INHBC	0.16	-3.89	0.388778	0.431456
NFKB1	-0.06	6.18	0.407407	0.450237
SLPI	0.25	6.05	0.423861	0.466841
KYNU	0.16	3.39	0.43368	0.476497
IQGAP1	-0.06	8.71	0.494152	0.535562
TGFB2	-0.13	4.03	0.51048	0.551424
RPS6	-0.07	10.83	0.526667	0.567145
AUTS2	0.05	6.53	0.557337	0.596433
WDR37	-0.04	4.93	0.575073	0.613533
INTS12	-0.04	4.54	0.579864	0.618239
PRR16	0.07	1.24	0.622493	0.659077
KLRC2	0.12	-3.51	0.637608	0.673784
IRF4	-0.1	2.57	0.674994	0.708646
PRKCB	0.08	2.75	0.677795	0.711319
POPDC3	0.09	-0.67	0.726829	0.756723
RAB5A	0.02	6.14	0.760744	0.787002
GABPB1	-0.01	5.3	0.776408	0.801382
SP3	0.02	6.88	0.777749	0.802682
NDUFAF3	-0.02	5.31	0.792367	0.815615
B3GNT2	0	5.55	0.953927	0.960217
KLHL24	0	6.33	0.958052	0.963723
HSPA1A	-0.01	6.19	0.967025	0.9712
SPANXA1	0	-6.76	0.987266	0.988886
SLC1A4	0	5.63	0.995684	0.996244

## Sheet: Her2RaceAA
Symbol	logFC	AveExpr	p_value	adj_p_value
CAVIN2	-5.11	2.55	2.35392e-12	4.60002e-08
FGF2	-4.57	1.87	8.00024e-10	4.85613e-07
BIRC5	3.98	4.77	1.13038e-08	2.37526e-06
CDC45	3.3	3.07	2.81183e-08	4.21792e-06
TMEM100	-4.14	-0.09	3.88204e-08	5.19609e-06
ASF1B	3.12	4.24	6.08502e-08	6.88602e-06
N4BP2L1	-2.23	3.45	1.23454e-07	1.08186e-05
PTGS2	-4.65	0.9	1.24089e-07	1.08256e-05
RBMS3	-2.73	3.64	3.16249e-07	2.00654e-05
SPRY2	-2.96	3.54	5.10761e-07	2.68314e-05
TXNIP	-2.08	9.06	8.14486e-07	3.59293e-05
MCM10	2.66	2.98	1.04247e-06	4.21781e-05
PCDH9	-3.97	0.42	1.12818e-06	4.47198e-05
ABCA6	-3.26	2.34	1.93047e-06	6.41587e-05
MELK	3.09	3.21	1.94224e-06	6.4331e-05
MYC	-2.99	5.82	2.69487e-06	8.19024e-05
CDT1	2.86	3.94	3.19006e-06	9.23557e-05
NUDT1	1.96	4.13	4.08004e-06	0.000110748
SLC14A1	-3.21	0.74	6.57631e-06	0.000152268
CCN3	-3.12	2.32	7.30116e-06	0.000163677
LPAR6	-1.29	5.14	7.70745e-06	0.000169267
TP63	-5.68	2.29	9.69203e-06	0.000197088
ORC1	2.04	2.46	1.25197e-05	0.000235025
GEM	-2.38	4.27	1.37486e-05	0.000251099
PIMREG	2.73	2.1	1.59478e-05	0.000279082
FOSB	-4.56	5.03	1.66054e-05	0.000287426
H2AC8	4.18	1.74	3.60689e-05	0.00051638
H2BC8	3.39	1.95	3.62317e-05	0.000517195
BCL2	-2.48	4.73	4.16809e-05	0.000574881
KRT6B	-4.77	1.72	4.29586e-05	0.000589121
ZNF331	-1.06	4.37	5.94588e-05	0.000750125
POLE2	1.3	2.34	6.31573e-05	0.000785626
TYMS	1.6	4.26	8.51655e-05	0.000957047
E2F8	2.53	1.78	0.000120731	0.00124372
GINS2	2.09	3.88	0.000124824	0.00126783
EHD1	0.87	6.39	0.000128919	0.00129729
SLC4A7	-1.59	5.04	0.000139585	0.00137906
LIG1	1.39	5.57	0.00014601	0.00142027
CRYBG3	-3.12	3.3	0.000151228	0.00144939
CTSA	1.01	7.1	0.000160519	0.00151895
EIF4G1	0.83	8.91	0.000184678	0.00168251
IL6	-3.39	0.82	0.000190527	0.00172264
SLC26A6	2.01	4.44	0.000236758	0.002016
CLCN6	-0.84	4.05	0.000251951	0.00211086
H2BC11	2.97	1.23	0.000279799	0.00228588
MRM2	0.74	5.34	0.000306193	0.00244529
MCM5	0.99	5.78	0.000314864	0.00249415
JAG1	-1.49	5.9	0.0003655	0.00278464
BLM	1.44	2.74	0.000395938	0.00295096
HNRNPA2B1	0.75	9.65	0.000459729	0.00332249
NEU1	1.16	6.67	0.000467606	0.00336573
ACSM3	-2.01	1.83	0.000571089	0.00390354
CDKN2D	1.45	3.13	0.0005815	0.00395533
PNP	1.45	5.79	0.000590505	0.0039971
BCKDK	0.89	5.85	0.000713437	0.00459828
SOD1	1.31	7.87	0.000747074	0.00477102
NDUFAF3	1.06	5.72	0.00075141	0.00479162
MBNL2	-1.58	5.99	0.000978792	0.00584736
NRN1	-1.91	3.83	0.00125726	0.00705005
REXO5	1.11	3.08	0.00146372	0.00790386
FOLR1	-4.62	0.91	0.00150224	0.00805838
NRG1	-3.14	2.26	0.00158475	0.00840413
TMC6	1.63	6.03	0.00185763	0.00942906
LRP4	-1.76	2.42	0.00219148	0.0107065
METTL7A	-1.52	6.41	0.00247003	0.0117159
POPDC3	-2.57	-2.64	0.00300439	0.0135844
SCD5	-1.62	3.2	0.00330356	0.0146424
MCM3	0.9	6.9	0.00360951	0.0156297
CCNE2	1.67	2.12	0.00367279	0.0158196
AREG	-2.67	2.52	0.00393154	0.0166877
ARAP2	-1.06	3.98	0.00421807	0.0176385
RYK	-0.71	5.93	0.00645352	0.0243794
WDR37	-0.54	4.69	0.00692323	0.0257506
HSPA1A	1.07	6.73	0.00693031	0.0257721
TMCO1	0.7	6.99	0.00734803	0.0269815
ECM2	-1.83	4.5	0.00770517	0.0280169
ACTG1	0.68	11.65	0.0085484	0.0303843
DAB2	-1.02	6.25	0.00881985	0.0311396
MCM4	1.04	6.45	0.0101415	0.0348305
H2BC21	1.6	5.33	0.0111258	0.0374164
MKNK2	0.84	7.7	0.0114373	0.0382157
TOMM22	0.65	6.11	0.0120817	0.0399087
TGFB1	0.97	5.57	0.0128004	0.0416747
ARPC2	0.6	8	0.0129871	0.0421235
TREM1	1.8	0.63	0.014827	0.0466358
SYBU	-1.73	3.5	0.0161845	0.0499097
LEF1	1.22	3.55	0.0164196	0.050515
PEX11B	0.53	5.49	0.016468	0.0506161
ZEB1	-1.24	4.79	0.016585	0.0508958
ARHGAP29	-1.29	6.23	0.0166594	0.0510598
NRIP3	-1.52	2.2	0.0174842	0.0529322
CDKN1C	-1.28	3.89	0.0179209	0.0539283
NAP1L3	-1.32	1.58	0.0193614	0.0572513
PLAU	1.54	6.4	0.0197871	0.058156
ANXA3	-1.65	4.76	0.0222719	0.063846
PRR16	-0.94	0.87	0.0227512	0.0649246
ABCC10	0.67	4.78	0.023	0.065472
NFATC3	-0.69	4.67	0.0231116	0.0656846
PPARD	0.49	5.7	0.023664	0.0669126
KLHL24	-0.75	5.67	0.0265914	0.0729231
ALDOC	-1.57	3.86	0.0282681	0.0764552
LIPG	-1.33	1.75	0.0319102	0.0839173
NUP85	0.65	5.54	0.0330125	0.0860676
GPR137B	0.95	5.02	0.0337317	0.087293
TGFB2	-1.71	3.11	0.0351371	0.0900053
SLC1A4	1.31	6.36	0.0358855	0.0912998
JMJD6	0.62	4.83	0.0379373	0.09141
TNFSF9	1.58	0.13	0.0384737	0.09141
SPANXA1	0.44	-6.63	0.0389505	0.09141
TBC1D3C	0.44	-6.63	0.0389505	0.09141
ZNF26	-0.49	3.74	0.039554	0.092471
MBD4	0.41	5.63	0.0396129	0.0925532
SPANXB1	1.51	-5.59	0.0398032	0.0928758
IQGAP1	-0.6	8.46	0.0405533	0.0943219
ATP7A	-0.76	4.48	0.0410471	0.0951562
HSD11B1	-1.77	1.01	0.0411827	0.0954114
SPANXC	1.13	-6.13	0.0417671	0.0963879
SULT1E1	3.28	-2.24	0.0420334	0.0968651
ASTE1	-0.33	3.39	0.0423177	0.0973267
ATF2	-0.43	5.62	0.0442466	0.100843
DHFR	0.64	3.96	0.0496008	0.109736
ANXA7	0.41	7.34	0.0525347	0.114887
IL1B	-1.4	1.76	0.0535312	0.116421
WNK1	-0.59	7.48	0.0549194	0.118576
NOTCH1	-0.54	5.78	0.0557077	0.119921
MYCBP2	-0.86	6.61	0.0605966	0.127661
MAK16	-0.49	4.22	0.0643948	0.133678
TP53I3	0.51	4.33	0.0678488	0.139321
NONO	0.39	8.55	0.0813748	0.159677
FAS	-0.78	3.9	0.0864576	0.166952
NFKB1	-0.41	6.09	0.0915606	0.174461
TNPO1	-0.36	6.78	0.0926996	0.176099
XIAP	-0.44	6.08	0.0974886	0.182833
RPL5	-0.59	9.72	0.0976798	0.183086
OASL	1.42	3.56	0.100916	0.187748
CRK	-0.33	6.34	0.105344	0.193975
RPS6	-0.53	10.56	0.107894	0.197517
AUTS2	-0.59	6.27	0.110326	0.200827
ESF1	-0.48	4.38	0.116422	0.209243
KLRC1	-1.15	-0.72	0.119867	0.21402
GLYR1	0.41	6.91	0.124882	0.220995
ZMYM5	-0.38	3.83	0.130109	0.228117
CD72	0.84	2.42	0.130786	0.229017
HSPG2	-0.92	7.77	0.130927	0.22918
KYNU	1.66	5.07	0.135429	0.235494
SNX19	-0.41	6.16	0.138595	0.239662
DBP	0.66	3.83	0.139266	0.24044
SEPTIN6	0.43	5.97	0.143127	0.245662
TMEM40	0.95	1.81	0.146063	0.249365
IRF2	-0.3	5.42	0.152531	0.257562
HSP90B1	0.4	9.81	0.168079	0.276551
SP3	-0.34	6.63	0.173421	0.283053
PITPNC1	0.42	5.23	0.184886	0.297309
ZFPM2	-0.87	2.23	0.186802	0.299726
B3GNT2	-0.28	5.55	0.221282	0.341328
STAT4	-0.65	2	0.227528	0.348461
ANKRD11	-0.29	6.44	0.228099	0.349165
TBC1D3	0.82	-5.62	0.236286	0.358308
VASH2	-0.81	2.51	0.242506	0.365104
AIM2	1.02	0.57	0.256755	0.380864
SNAI1	0.46	2.6	0.270373	0.396015
RELA	0.2	6.71	0.273676	0.399565
BRD4	0.19	6.73	0.290269	0.417705
SLPI	-1.85	5.41	0.291609	0.419139
SKP2	0.33	4.23	0.299135	0.427201
CXCL8	0.75	1.3	0.306921	0.434753
OBSL1	0.4	6.46	0.308911	0.436811
PBXIP1	0.22	7.31	0.309925	0.437928
DLL4	-0.34	3.98	0.320911	0.44939
STC1	-0.67	4.37	0.322173	0.450576
CUL2	0.21	5.37	0.33913	0.46783
ZIC1	-1.26	-1.42	0.352351	0.481475
RALGDS	-0.24	6.69	0.372861	0.501887
CEBPD	-0.53	5.01	0.379011	0.507519
TSPAN14	-0.2	7.02	0.379516	0.508014
IRF4	-0.74	2.76	0.379654	0.508095
TBL1XR1	0.27	7.37	0.389992	0.51844
AGFG2	-0.23	4.38	0.40818	0.535885
INHBE	0.4	-2.33	0.40906	0.536747
TGIF2	-0.35	5.05	0.460859	0.58466
IFI44L	-0.58	5.34	0.471053	0.593853
RAB5A	-0.11	6.05	0.4896	0.610656
LMAN2L	0.19	4.98	0.495164	0.616037
PRKCB	-0.58	2.73	0.495168	0.616037
COPZ2	0.36	4.12	0.519791	0.63717
SRSF7	0.11	7.01	0.521657	0.638464
LMAN1	-0.2	7.21	0.53168	0.64756
KLRC2	-0.54	-3.83	0.53485	0.650164
PDE4DIP	0.23	5.99	0.539957	0.654743
PAX5	-0.92	-0.4	0.553518	0.666432
SLCO1B3	0.6	-5.53	0.566864	0.677781
CANX	0.13	9.65	0.618723	0.722212
PCDH7	-0.29	4.45	0.621639	0.724781
RPL27A	0.17	9.43	0.642484	0.742573
NAT1	0.3	3.02	0.649327	0.748358
MANSC1	-0.19	5.65	0.653738	0.751668
SART3	0.08	5.81	0.669329	0.764333
KAT5	0.08	4.93	0.674926	0.769151
GABPB1	-0.07	5.21	0.688911	0.780947
INTS12	-0.09	4.47	0.689143	0.781072
ABAT	-0.17	4.47	0.690843	0.782136
NAA15	-0.09	5.74	0.691715	0.782752
FCAR	-0.3	-3.66	0.696009	0.786254
POLA1	-0.11	4.54	0.700315	0.78984
DNAJB6	0.07	6.59	0.720757	0.805273
TNF	-0.27	0.74	0.725528	0.80903
ACOX1	0.13	6.44	0.728062	0.810891
MARCKS	0.1	8.11	0.758876	0.833433
TMEM50B	-0.06	5.71	0.782142	0.850468
HNRNPA1	-0.06	9.16	0.797119	0.861697
WBP1L	0.06	6.54	0.806308	0.867813
ZNF165	0.12	2.11	0.809336	0.869612
INHBC	0.1	-3.91	0.865771	0.910941
CTBP2	0.04	6.53	0.897524	0.93204
CYP4B1	-0.12	2.96	0.90262	0.935435
PGS1	0.03	4.61	0.91894	0.946533
SLC30A5	0.02	6.03	0.931462	0.954612
PAK2	-0.02	6.93	0.939712	0.96
MKNK1	-0.01	4.82	0.966429	0.97799
CTH	0.02	1.82	0.97317	0.982573
EIF4E	0	5.01	0.998613	0.999241

## Sheet: Her2RaceW
Symbol	logFC	AveExpr	p_value	adj_p_value
CAVIN2	-5.29	5.54	5.83164e-57	3.67619e-54
SPRY2	-2.81	5.26	7.51188e-55	3.49517e-52
FGF2	-4.41	4.65	1.49382e-51	3.51713e-49
MCM10	3.89	1.46	4.4281e-49	6.97854e-47
MELK	4.61	1.59	5.24253e-49	8.06689e-47
RBMS3	-2.77	5.22	5.43993e-47	6.18064e-45
ASF1B	3.74	2.44	5.91275e-47	6.67901e-45
BLM	2.49	1.97	6.61204e-47	7.38357e-45
N4BP2L1	-2.19	4.43	3.01104e-46	3.12988e-44
CCNE2	2.97	1.44	6.18619e-45	5.49502e-43
CDC45	3.83	1.22	4.5627e-44	3.69976e-42
MCM4	2.17	5.92	5.33094e-40	2.8309e-38
ORC1	3.01	1.05	6.04206e-39	2.95925e-37
BIRC5	4.56	2.44	1.0004e-38	4.81521e-37
BCL2	-2.54	6.07	3.90205e-38	1.76514e-36
TMEM100	-4.62	2.65	5.25694e-38	2.34546e-36
E2F8	4.41	0	5.31173e-37	2.14025e-35
PIMREG	3.65	0.34	9.16049e-36	3.2548e-34
CLCN6	-1.19	4.66	5.2312e-35	1.73268e-33
ABCA6	-3.14	4.19	1.08267e-34	3.4571e-33
POLE2	1.9	1.65	4.16604e-34	1.26614e-32
HNRNPA2B1	0.82	9.25	1.0976e-31	2.62537e-30
TXNIP	-2.24	10.39	2.52436e-31	5.85183e-30
MCM3	1.07	6.52	6.08498e-31	1.34517e-29
TMCO1	1.12	6.8	6.89933e-31	1.50644e-29
CDKN1C	-2.4	4.99	7.83149e-30	1.51828e-28
NONO	0.78	8.39	8.70463e-30	1.68089e-28
CDT1	2.99	1.99	4.42036e-28	7.22868e-27
FOSB	-4.64	7.31	7.34798e-28	1.1722e-26
PNP	1.62	4.92	1.64121e-27	2.53738e-26
PLAU	1.65	5.61	2.83694e-27	4.29098e-26
LPAR6	-1.28	5.55	4.25101e-27	6.31255e-26
METTL7A	-1.73	7.35	7.80369e-27	1.13636e-25
TYMS	1.99	3.16	9.32159e-27	1.34338e-25
GINS2	2.44	2.65	3.80416e-26	5.1447e-25
SLC14A1	-2.45	1.54	2.54817e-25	3.18798e-24
PCDH9	-3.65	2.6	1.29117e-23	1.37804e-22
PEX11B	0.8	5.23	3.44143e-22	3.20555e-21
PTGS2	-3.24	2.87	5.17039e-22	4.75705e-21
NAA15	0.89	5.87	7.38847e-22	6.7156e-21
LRP4	-1.8	3.41	9.3265e-22	8.38741e-21
MRM2	0.67	4.9	1.12601e-21	1.00385e-20
NAP1L3	-1.26	2.1	1.3676e-21	1.2104e-20
NRN1	-2.37	5	2.23264e-21	1.93396e-20
GEM	-1.58	5.38	4.405e-21	3.71526e-20
MYC	-2.08	6.93	1.22199e-20	9.88412e-20
MCM5	1.06	5.34	6.14878e-20	4.6682e-19
EIF4G1	0.9	8.58	1.57515e-19	1.1559e-18
HSP90B1	0.62	9.58	1.79667e-19	1.31255e-18
PPARD	0.73	5.5	2.19504e-19	1.59049e-18
NUDT1	1.25	3.16	3.20576e-19	2.28889e-18
SYBU	-1.64	4.78	4.11794e-19	2.91568e-18
CCN3	-1.97	3.74	4.52797e-19	3.19558e-18
OASL	1.99	2.31	4.75601e-19	3.35047e-18
MBD4	0.58	5.36	6.95509e-19	4.83688e-18
GPR137B	1.32	4.73	1.10108e-18	7.4921e-18
H2BC11	2.53	-0.3	1.19556e-18	8.11516e-18
JAG1	-0.9	6.57	1.50708e-17	9.34965e-17
ALDOC	-2.28	5.11	4.22019e-17	2.52746e-16
ECM2	-2.45	5.85	4.75665e-17	2.83917e-16
NEU1	0.79	6.11	5.10885e-17	3.04196e-16
SLC26A6	1.26	3.36	1.04245e-16	6.07021e-16
LIG1	1.37	4.62	1.13128e-16	6.56593e-16
CEBPD	-1.65	5.21	2.90434e-16	1.62766e-15
H2BC8	3.39	0.01	3.79581e-16	2.10135e-15
EIF4E	0.64	5.08	4.39811e-16	2.41427e-15
TMC6	1.08	4.93	1.70826e-15	8.93786e-15
TP63	-3.34	4.88	1.96535e-14	9.37438e-14
NUP85	0.63	5.11	2.02099e-14	9.6309e-14
ACTG1	0.74	11.36	6.82894e-14	3.09631e-13
TBL1XR1	0.65	7.36	9.48871e-14	4.24807e-13
ARPC2	0.6	7.75	9.5213e-14	4.26169e-13
ZNF331	-0.73	4.82	1.00639e-13	4.49323e-13
CD72	1.09	1.3	1.17022e-13	5.19384e-13
SKP2	0.9	4.13	2.36054e-13	1.0226e-12
MBNL2	-0.86	7	3.0135e-13	1.29258e-12
CTBP2	0.78	6.48	3.39218e-13	1.44643e-12
TOMM22	0.64	5.96	4.85552e-13	2.03532e-12
CANX	0.54	9.66	5.0999e-13	2.13273e-12
LEF1	1.48	2.8	1.03008e-12	4.19547e-12
H2BC21	1.42	4.59	2.37389e-12	9.36049e-12
FAS	-0.75	4.2	4.09468e-12	1.57796e-11
SEPTIN6	0.73	5.45	4.42771e-12	1.69993e-11
H2AC8	2.69	-0.2	5.69215e-12	2.16328e-11
SOD1	0.77	7.51	8.32143e-12	3.12365e-11
ANXA3	-1.17	5.67	9.4162e-12	3.51838e-11
ABCC10	0.55	4.36	1.25035e-11	4.63473e-11
AIM2	1.71	-0.53	1.53462e-11	5.64881e-11
IL6	-2.74	2.23	3.51335e-11	1.25471e-10
CRYBG3	-1.45	5.25	6.34961e-11	2.22134e-10
FOLR1	-3.89	2.21	8.40258e-11	2.91709e-10
POLA1	0.57	4.74	1.25427e-10	4.29188e-10
SLC1A4	1.14	5.94	1.40945e-10	4.79518e-10
CUL2	0.46	5.49	1.49295e-10	5.06866e-10
CDKN2D	0.92	2.42	1.6324e-10	5.52483e-10
REXO5	0.71	2.81	2.80586e-10	9.27786e-10
GLYR1	0.36	6.68	2.82948e-10	9.35438e-10
SCD5	-0.98	3.97	5.30745e-10	1.71322e-09
NOTCH1	-0.68	6.09	8.06092e-10	2.56224e-09
HSD11B1	-2.23	2.47	8.91719e-10	2.82019e-09
CXCL8	1.86	1.71	1.64903e-09	5.09734e-09
DAB2	-0.89	6.88	2.70176e-09	8.20351e-09
CTSA	0.74	6.79	4.92962e-09	1.46006e-08
KYNU	1.84	3.8	5.33086e-09	1.57341e-08
BRD4	0.36	6.57	5.77266e-09	1.69511e-08
AGFG2	-0.5	4.44	6.00854e-09	1.76172e-08
PAK2	0.6	7.14	8.33139e-09	2.41668e-08
POPDC3	-1.89	-1.23	9.54626e-09	2.75844e-08
RPL5	-0.54	9.99	9.60608e-09	2.77449e-08
MYCBP2	-0.87	7.16	3.11469e-08	8.56804e-08
TREM1	1.86	0.22	3.41759e-08	9.35905e-08
BCKDK	0.44	5.56	4.80701e-08	1.2975e-07
NRG1	-2.37	3.13	5.617e-08	1.50924e-07
ZFPM2	-1.21	3.32	6.74676e-08	1.79772e-07
RAB5A	0.39	6.24	7.39177e-08	1.96184e-07
AREG	-2.13	3.9	9.35165e-08	2.45632e-07
DHFR	0.67	4.04	1.82552e-07	4.66574e-07
SPANXB1	1.17	-6.22	2.18327e-07	5.5424e-07
ARHGAP29	-0.69	7	9.38696e-07	2.24804e-06
ZEB1	-0.93	5.64	1.14562e-06	2.71926e-06
XIAP	0.35	6.35	1.9847e-06	4.62056e-06
LMAN1	0.4	7.41	3.20197e-06	7.32447e-06
ANXA7	0.37	7.4	3.43452e-06	7.82711e-06
DLL4	-0.76	4.23	4.11519e-06	9.30776e-06
WBP1L	-0.35	6.7	5.99186e-06	1.33257e-05
ACSM3	-1.36	2.74	6.47315e-06	1.43503e-05
COPZ2	-0.93	4.38	6.99352e-06	1.54706e-05
B3GNT2	0.41	5.66	9.48685e-06	2.07142e-05
KRT6B	-2.86	3.37	9.77258e-06	2.12953e-05
TMEM40	1.41	0.94	9.80556e-06	2.13624e-05
SLC30A5	0.3	6.11	1.37231e-05	2.94408e-05
DBP	-0.65	3.6	2.5178e-05	5.25279e-05
SRSF7	0.24	6.89	2.676e-05	5.5656e-05
WDR37	-0.26	4.88	3.20729e-05	6.61568e-05
PGS1	-0.33	4.46	3.49813e-05	7.18978e-05
PITPNC1	0.5	4.92	4.95473e-05	0.000100233
SLC4A7	-0.78	5.69	6.60327e-05	0.000131971
RYK	-0.26	6.41	7.68042e-05	0.000152438
HSPG2	-0.85	8.51	7.7062e-05	0.000152919
TGFB1	0.51	4.98	9.68829e-05	0.000190098
SART3	0.23	5.83	0.000111229	0.000217032
MARCKS	0.4	7.88	0.000176016	0.000334992
ANKRD11	-0.28	6.54	0.000297274	0.000551798
VASH2	0.62	2.77	0.000373132	0.000684413
SP3	0.23	6.94	0.000818118	0.00144267
KAT5	-0.21	5.02	0.0010468	0.00182177
RPS6	-0.37	10.77	0.00130611	0.00224921
CRK	-0.23	6.74	0.00150476	0.00257451
SULT1E1	1.82	-3.09	0.00166433	0.00283387
IQGAP1	0.26	8.81	0.00288321	0.00476682
MANSC1	0.31	5.56	0.00353099	0.00577718
CYP4B1	-1.03	3.94	0.00378785	0.00617212
ZNF165	0.56	1.79	0.00384609	0.00626128
PAX5	0.99	-0.87	0.00581379	0.00926168
TNFSF9	0.75	-0.34	0.0066107	0.0104511
INHBC	0.68	-3.79	0.00723878	0.0113934
KLRC1	-0.67	-1.05	0.00753503	0.0118244
IRF2	-0.15	5.48	0.00754747	0.011843
EHD1	0.31	5.98	0.00886846	0.0137962
TNPO1	0.21	7.07	0.00906167	0.0140732
PCDH7	0.5	4.5	0.0102359	0.0157752
ASTE1	-0.16	3.54	0.0108817	0.0167191
STAT4	-0.36	2.21	0.0139217	0.0210962
SNAI1	0.46	2.47	0.0144745	0.0218763
INTS12	0.15	4.6	0.0155962	0.0234591
PRR16	-0.32	1.11	0.0164653	0.0246923
RELA	0.12	6.6	0.0201732	0.029861
PBXIP1	-0.27	7.36	0.0212465	0.0313452
ESF1	0.18	4.62	0.0226944	0.0333404
ZMYM5	-0.18	4.05	0.027172	0.039365
IFI44L	0.51	4.81	0.0282432	0.0408262
TGFB2	-0.5	3.96	0.0296283	0.0427003
SPANXC	0.41	-6.62	0.0343863	0.0491067
ABAT	-0.35	4.58	0.0359195	0.0510984
IL1B	-0.5	1.96	0.0477612	0.0666466
JMJD6	0.18	4.5	0.0498046	0.0693566
HSPA1A	0.32	6.28	0.0537135	0.0744446
MKNK1	-0.14	4.96	0.0634624	0.0869266
TGIF2	0.2	4.99	0.0823595	0.110548
CTH	-0.23	2.15	0.084274	0.112939
AUTS2	-0.23	6.44	0.0865078	0.115727
SLPI	-0.51	5.79	0.112821	0.147604
MKNK2	0.17	7.52	0.118222	0.154041
IRF4	-0.38	2.52	0.119633	0.155681
NRIP3	-0.41	2.75	0.129116	0.166988
HNRNPA1	0.11	9.07	0.13099	0.16921
RALGDS	-0.12	6.67	0.158447	0.201108
NDUFAF3	0.14	5.36	0.182781	0.228715
ZIC1	-0.63	-1.56	0.182956	0.228894
TNF	-0.28	0.39	0.187524	0.234024
LMAN2L	0.08	5.14	0.193436	0.240711
STC1	0.27	5.36	0.210243	0.259756
KLHL24	-0.14	6.29	0.214412	0.264455
MAK16	0.11	4.47	0.219859	0.270475
TBC1D3C	0.13	-6.72	0.220222	0.270853
TMEM50B	-0.08	5.91	0.222002	0.272818
RPL27A	-0.12	9.24	0.227066	0.278464
NFATC3	-0.1	5.25	0.24138	0.294154
PDE4DIP	0.2	6.37	0.249552	0.302922
ATP7A	0.11	5.08	0.328671	0.388972
FCAR	0.25	-3.22	0.413887	0.476898
DNAJB6	0.06	6.75	0.453822	0.51739
KLRC2	-0.22	-3.63	0.458399	0.52222
NAT1	0.18	3.4	0.477818	0.541777
TBC1D3	0.09	-6.63	0.515779	0.572658
NFKB1	-0.04	6.21	0.519124	0.575979
LIPG	0.14	1.58	0.575234	0.630325
SNX19	0.05	6.78	0.587056	0.641517
WNK1	0.05	8.11	0.659245	0.709532
GABPB1	-0.02	5.3	0.672136	0.720765
OBSL1	-0.05	6.21	0.685856	0.731605
TSPAN14	0.03	7.35	0.696265	0.740525
ARAP2	0.05	4.03	0.749925	0.788623
TP53I3	-0.03	3.88	0.808462	0.840058
ZNF26	0.01	3.81	0.847632	0.873254
INHBE	-0.04	-2.81	0.85694	0.880505
PRKCB	0.03	2.71	0.883796	0.903113
ACOX1	-0.01	6.79	0.920041	0.933125
SPANXA1	-0.01	-6.76	0.966937	0.973012
ATF2	0	5.94	0.980335	0.984063
SLCO1B3	0	-6.28	0.986372	0.989106

## Sheet: LumBRaceAA
Symbol	logFC	AveExpr	p_value	adj_p_value
SPRY2	-3.61	2.73	2.38161e-12	1.05776e-09
BIRC5	4.52	5.6	3.72772e-12	1.54994e-09
MELK	3.9	4.17	4.28211e-12	1.70777e-09
CDC45	3.39	3.47	1.41858e-11	4.49543e-09
ASF1B	3.32	4.71	3.94215e-11	9.06323e-09
TP63	-5.65	1.76	3.74329e-10	4.27656e-08
MCM10	3.1	3.6	7.85713e-10	7.87405e-08
CAVIN2	-4.75	2.35	2.31727e-09	1.82597e-07
FGF2	-4.4	1.58	2.50128e-09	1.93201e-07
PTGS2	-5.16	0.03	4.67975e-09	3.13191e-07
TYMS	2.13	4.85	1.2789e-08	7.04008e-07
GINS2	2.6	4.51	2.57577e-08	1.23979e-06
RBMS3	-3.02	3.14	4.14765e-08	1.85477e-06
CCN3	-3.5	1.71	9.3407e-08	3.5869e-06
SLPI	-5.54	2.19	1.01239e-07	3.79005e-06
CDT1	2.74	4.12	1.81354e-07	6.12094e-06
PIMREG	2.94	2.53	2.14729e-07	6.95892e-06
SLC14A1	-3	0.61	2.1638e-07	7.00081e-06
TMEM100	-4.42	-0.72	2.48778e-07	7.854e-06
NRG1	-4.45	0.88	2.99579e-07	9.1168e-06
E2F8	2.94	2.36	4.83618e-07	1.32924e-05
FOSB	-4.68	4.49	7.56312e-07	1.92079e-05
MCM3	1.15	7.2	7.61132e-07	1.92669e-05
NRN1	-2.83	2.89	1.00381e-06	2.42179e-05
ABCA6	-3.48	1.85	1.2256e-06	2.85128e-05
PCDH9	-4.27	-0.21	1.37441e-06	3.12311e-05
BLM	1.98	3.33	1.6297e-06	3.58644e-05
POLE2	1.75	2.84	2.66979e-06	5.35107e-05
CCNE2	2.53	2.98	2.78027e-06	5.54974e-05
MBNL2	-1.89	5.58	3.30964e-06	6.37212e-05
ORC1	1.92	2.56	4.62234e-06	8.38717e-05
KRT6B	-6.11	0.16	5.00752e-06	8.92041e-05
TXNIP	-2.11	8.83	5.68391e-06	9.89972e-05
MCM4	1.62	7.03	9.34755e-06	0.000145322
LIG1	1.54	5.83	1.12187e-05	0.000167145
ACSM3	-2.21	1.47	1.20831e-05	0.000177407
LPAR6	-1.57	4.78	1.4928e-05	0.000207928
CDKN2D	1.72	3.49	1.7811e-05	0.000239657
ANXA3	-3.3	3.25	3.1151e-05	0.00037717
GEM	-2.21	4.18	3.962e-05	0.000454871
FOLR1	-5.43	-0.2	4.34154e-05	0.000489287
IL6	-3.96	0.03	5.58077e-05	0.000595311
HNRNPA2B1	0.78	9.75	6.70574e-05	0.00068934
N4BP2L1	-1.74	3.64	6.89518e-05	0.000706214
ECM2	-2.42	3.83	9.19718e-05	0.000886686
CRYBG3	-3.32	2.83	9.74397e-05	0.000927053
NUDT1	1.6	4.02	0.000155343	0.00135766
METTL7A	-1.54	6.25	0.000166406	0.00143763
CDKN1C	-1.96	3.22	0.000183753	0.00154647
NUP85	1.03	5.91	0.000184078	0.00154787
SOD1	1.13	7.85	0.000185181	0.00155514
DAB2	-1.52	5.75	0.000208293	0.00171316
LIPG	-2.66	0.52	0.00027786	0.00215217
SLC26A6	1.26	4.02	0.000304646	0.00230841
REXO5	1.38	3.41	0.000355341	0.00259689
MRM2	0.7	5.38	0.000467827	0.00323377
BCKDK	0.92	5.97	0.000513309	0.00348933
JAG1	-1.49	5.76	0.000559518	0.00371025
NAP1L3	-1.75	1.1	0.000584746	0.00384772
NOTCH1	-0.95	5.39	0.000661024	0.00422839
CLCN6	-0.88	3.94	0.000775925	0.00481369
MYC	-1.56	6.71	0.000796153	0.00491112
MYCBP2	-1.5	5.99	0.00144484	0.00789349
CTSA	0.89	7.1	0.001516	0.00819293
ACTG1	0.87	11.87	0.00156339	0.00839102
RPL5	-0.9	9.41	0.00189118	0.00976934
ZIC1	-3.06	-3.03	0.00228783	0.0113669
LRP4	-2.14	1.94	0.00368701	0.0164052
NAT1	2.28	4.67	0.00384777	0.0170005
KLRC1	-2.43	-1.88	0.00471954	0.0199156
TMC6	1.07	5.72	0.00542293	0.022217
EIF4G1	0.71	8.89	0.00556665	0.0226283
H2BC21	1.85	5.69	0.0058104	0.0233491
TGFB2	-2.17	2.56	0.00643465	0.0252654
NEU1	0.89	6.57	0.00646706	0.0253519
ZEB1	-1.43	4.51	0.00665699	0.0259197
ARHGAP29	-1.41	6.01	0.00785223	0.0295377
PEX11B	0.58	5.58	0.00814663	0.0304517
LEF1	1.77	4.12	0.00826986	0.0307887
NFKB1	-0.61	5.88	0.00837609	0.0310835
HSPG2	-1.17	7.47	0.00914113	0.033216
SLC1A4	1.09	6.3	0.0100435	0.0357504
FAS	-1.59	3.15	0.0103421	0.0366001
OASL	1.78	4	0.0103482	0.0366151
HSD11B1	-2.04	0.62	0.0114427	0.0395884
MCM5	0.78	5.7	0.011554	0.0398918
DLL4	-0.98	3.42	0.0139541	0.0464549
DHFR	0.84	4.19	0.0140338	0.0466158
NDUFAF3	0.91	5.7	0.0146245	0.0482024
HSPA1A	1.24	6.98	0.0155708	0.0506129
TMCO1	0.88	7.21	0.0156755	0.0508687
ALDOC	-1.76	3.55	0.0163169	0.052376
KLHL24	-0.77	5.58	0.0164965	0.0528467
SCD5	-1.2	3.39	0.0173418	0.0550153
NFATC3	-0.69	4.6	0.0176242	0.0556774
IL1B	-1.79	1.3	0.0184714	0.0576994
JMJD6	0.71	4.96	0.0216366	0.0652807
ARAP2	-1.13	3.82	0.0221886	0.0666425
WDR37	-0.55	4.63	0.0235237	0.0697361
PGS1	0.63	5.1	0.0242917	0.0714168
ZNF165	0.81	2.69	0.0247267	0.07238
SPANXB1	3.21	-4.04	0.0248494	0.0726541
PNP	0.82	5.41	0.0257364	0.0745428
IRF4	-2.33	1.38	0.032397	0.089426
TREM1	1.6	0.63	0.0351651	0.0953115
CRK	-0.52	6.15	0.03543	0.0957904
H2BC11	1.67	0.44	0.0373194	0.0996856
ANKRD11	-0.5	6.24	0.0394911	0.103979
PCDH7	-1.37	3.54	0.0422642	0.109568
IQGAP1	-0.63	8.38	0.0455687	0.11633
SART3	0.37	6.06	0.0457077	0.116532
ZFPM2	-1.19	1.89	0.0466237	0.118327
STAT4	-1.33	1.38	0.0483638	0.121794
GLYR1	0.5	7.03	0.0524496	0.12953
TOMM22	0.49	6.04	0.0539391	0.132405
MBD4	0.43	5.69	0.0627092	0.148389
MARCKS	-0.57	7.57	0.0692634	0.159842
ANXA7	0.46	7.42	0.0695837	0.160373
LMAN2L	0.44	5.21	0.0727054	0.165924
SLC4A7	-1.02	5.36	0.0803641	0.178747
B3GNT2	-0.41	5.42	0.0806816	0.179229
ZNF331	-0.49	4.73	0.0820839	0.181457
TMEM40	-2.02	-0.54	0.0891944	0.192942
ZMYM5	-0.42	3.76	0.089779	0.193793
NONO	0.42	8.61	0.0918554	0.196976
PITPNC1	-0.76	4.3	0.0921896	0.197454
AGFG2	-0.44	4.19	0.0922739	0.197613
CUL2	0.39	5.54	0.0925195	0.197993
CEBPD	-0.79	4.75	0.0939879	0.200208
HSP90B1	0.39	9.84	0.0943915	0.200915
SPANXC	2.13	-5.2	0.0955359	0.202524
PRR16	-1.15	0.61	0.0965864	0.204151
KYNU	-1.13	2.93	0.0972394	0.205233
GPR137B	0.62	4.84	0.101165	0.211079
POPDC3	-1.67	-2.15	0.101685	0.211871
RALGDS	-0.43	6.51	0.107593	0.221068
TGFB1	0.6	5.35	0.110386	0.225209
ARPC2	0.31	7.81	0.112337	0.227916
RYK	-0.42	6.1	0.116022	0.233359
PLAU	0.83	5.96	0.131651	0.255129
TGIF2	0.49	5.71	0.133959	0.258386
PRKCB	-1.41	2	0.138591	0.264953
EIF4E	0.37	5.31	0.143085	0.27113
ATP7A	-0.62	4.53	0.150795	0.281243
DBP	0.62	3.86	0.154965	0.286731
H2AC8	1.58	0	0.162482	0.295892
POLA1	0.42	4.97	0.167911	0.302788
BRD4	0.29	6.83	0.176092	0.313064
TBC1D3C	0.32	-6.69	0.193547	0.334183
TNF	-0.96	0.14	0.194408	0.335188
SPANXA1	1.18	-5.99	0.196805	0.338047
ABCC10	0.27	4.51	0.204872	0.348109
RPS6	-0.5	10.54	0.217026	0.362856
INTS12	0.24	4.74	0.226267	0.366979
MANSC1	-0.51	5.37	0.228851	0.366979
VASH2	-0.67	2.55	0.234415	0.370578
IRF2	-0.29	5.4	0.237022	0.373418
SNX19	-0.3	6.21	0.256092	0.395242
PAK2	0.31	7.2	0.259723	0.399413
DNAJB6	0.23	6.73	0.267104	0.407265
SYBU	0.61	5.26	0.268379	0.408686
TBL1XR1	0.25	7.38	0.269371	0.409589
TNFSF9	0.72	-0.43	0.294444	0.436805
COPZ2	-0.64	3.32	0.297547	0.440338
H2BC8	1.24	0.51	0.31097	0.454405
ASTE1	-0.19	3.47	0.3116	0.455002
SLCO1B3	-0.53	-6.41	0.313496	0.456715
SKP2	0.34	4.27	0.331578	0.475888
NAA15	0.24	6	0.342968	0.487757
TP53I3	-0.38	3.65	0.34656	0.491471
SRSF7	0.16	7.07	0.3517	0.496706
ATF2	-0.2	5.77	0.369588	0.514679
AUTS2	-0.42	6.36	0.39234	0.537364
PDE4DIP	0.21	5.99	0.397941	0.542866
CXCL8	-0.58	0.28	0.400659	0.545509
PPARD	0.22	5.53	0.437534	0.581099
PAX5	-1	-0.55	0.45223	0.594556
ABAT	0.36	4.89	0.461116	0.602671
EHD1	0.18	5.91	0.46477	0.605906
TNPO1	-0.19	6.88	0.466798	0.607413
OBSL1	0.33	6.43	0.469645	0.609861
GABPB1	0.28	5.49	0.477517	0.616599
MKNK1	-0.16	4.7	0.47956	0.618146
CTH	-0.36	1.51	0.495993	0.631908
CTBP2	0.17	6.64	0.527953	0.659461
LMAN1	0.2	7.52	0.543975	0.673434
SEPTIN6	-0.26	5.44	0.557382	0.685528
CD72	0.31	2.08	0.574908	0.700907
INHBC	0.39	-3.65	0.575444	0.701211
HNRNPA1	0.11	9.29	0.581145	0.706264
TBC1D3	0.34	-5.94	0.598238	0.720582
ESF1	-0.17	4.59	0.615597	0.734163
RPL27A	-0.15	9.18	0.634055	0.749498
WNK1	0.15	8.04	0.650963	0.762561
SP3	-0.13	6.77	0.660465	0.769316
TSPAN14	-0.12	7.07	0.662802	0.771302
SLC30A5	0.1	6.1	0.666079	0.773918
CANX	0.11	9.65	0.673129	0.779744
BCL2	-0.26	6.32	0.696471	0.798172
RAB5A	-0.09	6.06	0.69831	0.799577
NRIP3	-0.32	3.04	0.702729	0.803177
RELA	0.09	6.63	0.705307	0.804853
CYP4B1	0.33	3.33	0.706262	0.80567
AREG	-0.41	4.12	0.713286	0.811163
INHBE	-0.2	-2.78	0.722706	0.818473
XIAP	-0.1	6.32	0.743118	0.833018
PBXIP1	-0.09	7.08	0.765763	0.849293
KAT5	0.07	4.93	0.771346	0.853548
KLRC2	-0.26	-3.65	0.779186	0.859061
TMEM50B	-0.07	5.71	0.798243	0.872735
WBP1L	-0.05	6.46	0.81291	0.883262
IFI44L	-0.17	5.62	0.823962	0.889021
ZNF26	0.04	4.13	0.841682	0.90112
AIM2	0.13	-0.07	0.880556	0.926019
SULT1E1	-0.15	-4.75	0.896491	0.937054
SNAI1	-0.05	2.22	0.906391	0.943869
MKNK2	-0.02	7.07	0.923075	0.955081
STC1	-0.06	4.81	0.933622	0.961307
ACOX1	-0.02	6.33	0.944677	0.968262
FCAR	-0.03	-3.47	0.959852	0.978004
MAK16	0.01	4.59	0.984408	0.992841

## Sheet: LumBRaceW
Symbol	logFC	AveExpr	p_value	adj_p_value
SPRY2	-3.49	4.09	4.87254e-108	2.38048e-104
ASF1B	3.79	3.52	1.1271e-95	7.10508e-93
CAVIN2	-5.27	4.06	1.00009e-93	3.98853e-91
MELK	4.28	2.71	2.74327e-88	6.37958e-86
MCM10	3.64	2.43	1.37933e-84	2.28432e-82
BIRC5	4.78	3.85	3.56469e-82	4.94051e-80
FGF2	-4.41	3.41	2.18127e-78	2.4498e-76
CDC45	3.51	2.13	1.06438e-77	1.12433e-75
CCNE2	3.11	2.35	3.65843e-74	3.2795e-72
E2F8	4.43	1.25	5.68734e-73	4.72945e-71
BLM	2.41	2.63	4.04575e-72	3.2139e-70
PIMREG	3.62	1.35	2.82815e-71	2.17589e-69
RBMS3	-2.71	4.46	2.43864e-69	1.67214e-67
TYMS	2.37	3.94	2.98347e-68	1.91786e-66
TMEM100	-4.86	1.22	1.01564e-66	5.83756e-65
GINS2	2.84	3.56	1.88733e-61	7.79752e-60
CDKN1C	-2.84	4.07	2.84365e-61	1.16257e-59
NRN1	-3	3.99	3.47281e-61	1.41093e-59
ORC1	2.67	1.71	3.50005e-61	1.41904e-59
MCM4	2.19	6.54	4.97176e-60	1.89392e-58
FOSB	-5.01	5.8	3.30086e-59	1.19454e-57
ABCA6	-3.25	3.24	6.84491e-59	2.42014e-57
POLE2	2	2.24	1.3945e-58	4.80624e-57
TMCO1	1.17	7.14	2.40207e-56	7.39232e-55
METTL7A	-1.88	6.79	7.83209e-56	2.32253e-54
HNRNPA2B1	0.85	9.49	8.30564e-56	2.45179e-54
PCDH9	-4.08	1.34	1.55367e-55	4.51812e-54
CDT1	2.97	2.82	1.27457e-54	3.49825e-53
TXNIP	-2.24	9.76	1.0726e-53	2.8211e-52
CLCN6	-1.06	4.4	6.38084e-52	1.52252e-50
ANXA3	-3.5	4.05	9.41863e-51	2.08684e-49
N4BP2L1	-1.61	4.13	7.4532e-49	1.4653e-47
PTGS2	-4.01	1.53	1.3366e-48	2.58612e-47
LPAR6	-1.24	5.21	1.72238e-45	2.78632e-44
MCM3	1.04	6.81	4.58206e-44	6.93592e-43
TP63	-4.43	3.33	9.28106e-43	1.30859e-41
CCN3	-2.4	2.95	1.74306e-41	2.2861e-40
PEX11B	0.92	5.52	2.80609e-41	3.64848e-40
GEM	-1.7	4.87	3.85205e-37	4.0515e-36
LRP4	-2.07	2.75	6.81152e-37	7.05036e-36
NUP85	0.83	5.4	1.93153e-36	1.94868e-35
CRYBG3	-2.43	4.29	3.14014e-35	2.96447e-34
IL6	-3.68	0.94	1.25589e-34	1.14953e-33
ECM2	-2.52	5.12	1.07761e-33	9.27288e-33
LIG1	1.41	5.03	1.60126e-33	1.36348e-32
MRM2	0.69	5.1	1.9583e-33	1.65955e-32
GLYR1	0.68	6.96	7.29591e-33	5.96056e-32
CDKN2D	1.41	2.95	9.28437e-33	7.5535e-32
NONO	0.61	8.52	1.96657e-32	1.56668e-31
SLPI	-3.83	3.81	3.36776e-32	2.64627e-31
LEF1	2.07	3.55	1.18653e-31	9.07166e-31
SLC14A1	-2.15	1.02	8.60536e-31	6.30544e-30
PNP	1.26	5.18	2.24107e-30	1.6048e-29
ACSM3	-2.11	1.93	6.4364e-30	4.51634e-29
H2BC11	2.25	0.26	1.17148e-29	8.11236e-29
MBNL2	-1.51	6.4	1.24908e-29	8.64053e-29
NAT1	3.02	5.02	1.61612e-29	1.11009e-28
NOTCH1	-0.99	5.72	4.08498e-29	2.73667e-28
HSD11B1	-2.78	1.54	4.16513e-29	2.78846e-28
ACTG1	0.84	11.62	6.36793e-29	4.23416e-28
RPL5	-0.89	9.64	7.75436e-29	5.12811e-28
SLC1A4	1.4	6.41	1.19175e-28	7.81516e-28
H2BC21	1.94	5.28	5.16102e-28	3.28309e-27
MBD4	0.58	5.52	5.8991e-28	3.73559e-27
BCKDK	0.77	5.87	1.65772e-27	1.02387e-26
REXO5	1.02	3.18	2.6007e-27	1.58971e-26
NEU1	0.9	6.4	3.28391e-27	1.99361e-26
MYCBP2	-1.23	6.71	4.39436e-27	2.64555e-26
SLC26A6	1.07	3.61	2.9102e-26	1.68059e-25
OASL	2.07	2.92	3.81594e-26	2.1952e-25
FOLR1	-4.41	0.82	2.66109e-25	1.46529e-24
NAA15	0.74	6.04	7.60454e-24	3.90457e-23
ALDOC	-2.17	4.53	1.27264e-23	6.44465e-23
NRG1	-3.29	1.96	4.00957e-23	1.96823e-22
HSP90B1	0.63	9.76	1.91273e-22	9.02644e-22
KRT6B	-4.59	1.61	7.52188e-22	3.43601e-21
JAG1	-0.87	6.34	3.88429e-21	1.70923e-20
EIF4E	0.63	5.26	6.42979e-21	2.79473e-20
FAS	-1.11	3.79	9.34141e-21	4.0298e-20
DLL4	-1.04	3.86	1.10556e-20	4.75668e-20
CANX	0.62	9.86	1.59716e-20	6.8103e-20
ZNF165	1.15	2.28	3.70877e-20	1.55296e-19
CEBPD	-1.31	4.93	4.86989e-20	2.0257e-19
POPDC3	-2.32	-2	5.90222e-20	2.44057e-19
DAB2	-1.12	6.5	6.43685e-20	2.65602e-19
NUDT1	0.9	3.32	3.97944e-19	1.5739e-18
POLA1	0.61	4.93	1.69696e-18	6.50107e-18
DHFR	0.89	4.35	3.86362e-18	1.45086e-17
PAK2	0.57	7.29	8.98743e-18	3.31194e-17
NAP1L3	-1.19	1.78	9.50236e-18	3.49774e-17
TBL1XR1	0.7	7.57	9.99807e-18	3.67122e-17
CTSA	0.79	7.02	3.48647e-17	1.24239e-16
EIF4G1	0.59	8.66	6.10272e-16	2.021e-15
SOD1	0.65	7.66	1.27349e-15	4.14707e-15
MYC	-1.23	6.81	1.31771e-15	4.28679e-15
GPR137B	0.89	4.87	1.53718e-15	4.98167e-15
RPS6	-0.67	10.5	1.99259e-15	6.41609e-15
H2BC8	2.5	0.48	2.58072e-15	8.24734e-15
SART3	0.39	5.98	5.56383e-15	1.743e-14
STAT4	-1.08	1.71	8.30472e-15	2.58425e-14
ZFPM2	-1.3	2.93	9.52225e-15	2.95137e-14
RYK	-0.4	6.26	1.45311e-14	4.45439e-14
COPZ2	-1.25	3.94	1.696e-14	5.17217e-14
IRF4	-1.65	1.71	2.18534e-14	6.6221e-14
CUL2	0.42	5.59	4.89847e-14	1.45259e-13
KLRC1	-1.64	-1.78	9.22803e-14	2.69759e-13
SKP2	0.67	4.25	9.79225e-14	2.85868e-13
BRD4	0.36	6.68	1.01571e-13	2.96298e-13
LMAN1	0.58	7.62	1.23798e-13	3.59902e-13
ZEB1	-1.02	5.33	1.63708e-13	4.72344e-13
KLHL24	-0.59	6	2.76139e-13	7.87207e-13
MCM5	0.63	5.4	3.961e-13	1.11972e-12
SLC30A5	0.46	6.29	2.51585e-12	6.82085e-12
HSPG2	-1.1	8.13	2.76533e-12	7.4796e-12
TMC6	0.91	5.14	3.74731e-12	1.00591e-11
CRK	-0.39	6.59	2.44494e-11	6.29002e-11
ZNF331	-0.54	4.72	2.70363e-11	6.93365e-11
ANKRD11	-0.48	6.35	2.80245e-11	7.17765e-11
CTBP2	0.58	6.59	4.59e-11	1.15963e-10
MKNK1	-0.38	4.79	6.49751e-11	1.62558e-10
TGIF2	0.66	5.3	1.51919e-10	3.71053e-10
INTS12	0.32	4.74	2.02061e-10	4.90336e-10
ARHGAP29	-0.76	6.77	2.0225e-10	4.90734e-10
LIPG	-1.22	0.87	2.89061e-10	6.95669e-10
PLAU	0.96	5.69	3.99823e-10	9.55409e-10
ABAT	1.11	5.29	5.6297e-10	1.33271e-09
TGFB1	0.61	5.18	6.84509e-10	1.61087e-09
SULT1E1	-1.85	-4.61	2.13205e-09	4.85941e-09
TREM1	1.42	0.5	3.75642e-09	8.42802e-09
TSPAN14	-0.39	7.12	3.92906e-09	8.80929e-09
SPANXB1	1.69	-5.6	1.48364e-08	3.21007e-08
PBXIP1	-0.54	7.13	1.57218e-08	3.39412e-08
RALGDS	-0.34	6.51	1.68123e-08	3.62314e-08
H2AC8	1.67	0	1.77175e-08	3.81274e-08
SRSF7	0.23	6.95	4.78916e-08	1.00494e-07
WDR37	-0.31	4.78	5.8286e-08	1.21652e-07
AGFG2	-0.38	4.37	7.89759e-08	1.63369e-07
TOMM22	0.32	5.97	9.28656e-08	1.91271e-07
TGFB2	-1.01	3.53	2.04781e-07	4.12051e-07
XIAP	0.29	6.42	2.16662e-07	4.35151e-07
HSPA1A	0.7	6.58	2.20532e-07	4.42696e-07
NFATC3	-0.37	5.07	2.63251e-07	5.25185e-07
TP53I3	-0.49	3.62	2.7437e-07	5.46838e-07
ESF1	0.33	4.75	3.21148e-07	6.37662e-07
CD72	0.62	1.35	3.37824e-07	6.69754e-07
ARPC2	0.3	7.76	4.81661e-07	9.45707e-07
RAB5A	0.24	6.26	3.02024e-06	5.63343e-06
SCD5	-0.79	3.8	3.10217e-06	5.78184e-06
JMJD6	0.33	4.64	5.05886e-06	9.28527e-06
ZIC1	-1.54	-2.24	6.52183e-06	1.1885e-05
CYP4B1	-1.15	3.59	9.82202e-06	1.76807e-05
AIM2	0.82	-0.54	1.307e-05	2.33297e-05
ANXA7	0.24	7.43	1.59308e-05	2.82427e-05
PRKCB	-0.72	2.31	1.77686e-05	3.1398e-05
CTH	-0.44	1.97	2.48036e-05	4.33824e-05
PGS1	0.29	4.7	2.62422e-05	4.58617e-05
NDUFAF3	0.36	5.52	4.42356e-05	7.5954e-05
PITPNC1	-0.42	4.55	4.50445e-05	7.72972e-05
HNRNPA1	0.22	9.16	5.67373e-05	9.67083e-05
WBP1L	-0.25	6.66	7.09887e-05	0.000120234
ABCC10	0.23	4.34	9.17252e-05	0.000154114
IL1B	-0.75	1.68	9.52285e-05	0.000159848
ZNF26	0.26	3.95	0.000123113	0.000204946
BCL2	-0.51	6.47	0.000138818	0.000230268
IFI44L	0.72	5.07	0.000259787	0.000422044
PRR16	-0.45	0.95	0.000286417	0.000463764
TNPO1	0.25	7.15	0.000348155	0.000559464
LMAN2L	0.17	5.22	0.000513424	0.00081413
WNK1	0.29	8.25	0.000610391	0.000961646
NFKB1	-0.2	6.11	0.000670614	0.00105389
RELA	0.14	6.65	0.00152168	0.0023192
OBSL1	-0.35	6.03	0.00182915	0.0027671
AREG	-0.99	3.93	0.00199575	0.00300631
ATP7A	-0.27	4.9	0.0028489	0.00423274
SPANXC	0.5	-6.45	0.00638588	0.00919623
ACOX1	-0.23	6.67	0.00645716	0.00929272
RPL27A	-0.23	9.14	0.00648307	0.00932794
PPARD	0.17	5.4	0.00660753	0.00949792
DNAJB6	0.15	6.81	0.00976407	0.0138068
ASTE1	-0.12	3.52	0.0119345	0.0167318
MAK16	0.2	4.55	0.0162914	0.0224979
TMEM40	-0.69	0.18	0.0164523	0.0227088
ARAP2	-0.29	3.86	0.0193442	0.0265131
SLCO1B3	-0.3	-6.44	0.0200462	0.0274426
ZMYM5	-0.15	4.02	0.0211299	0.0288594
STC1	0.43	5.52	0.0257552	0.0347997
INHBC	0.37	-3.77	0.0364982	0.0484346
CXCL8	-0.46	0.95	0.0436605	0.0573704
SP3	0.12	6.94	0.0445911	0.0584911
GABPB1	0.09	5.36	0.0451227	0.0591407
IRF2	-0.09	5.46	0.0463197	0.0605511
PCDH7	-0.27	4.22	0.0693512	0.0884174
NRIP3	0.43	3.1	0.0732106	0.0929739
PAX5	-0.49	-1.41	0.0767359	0.0970283
IQGAP1	-0.1	8.69	0.15076	0.180116
VASH2	0.22	2.73	0.172064	0.203687
SEPTIN6	0.11	5.31	0.178952	0.211355
MKNK2	-0.1	7.41	0.211925	0.247501
SNAI1	-0.16	2.25	0.214437	0.250151
MANSC1	0.1	5.54	0.252698	0.29033
SNX19	-0.07	6.73	0.271292	0.309744
SYBU	-0.15	5.14	0.302951	0.343244
AUTS2	-0.13	6.43	0.322327	0.363008
EHD1	0.09	5.94	0.325062	0.365793
PDE4DIP	0.11	6.37	0.354408	0.39608
FCAR	-0.19	-3.4	0.369646	0.411602
MARCKS	-0.09	7.73	0.3891	0.430981
KAT5	-0.04	5.06	0.447077	0.488853
DBP	0.04	3.8	0.722008	0.752111
SLC4A7	-0.05	5.88	0.724052	0.753993
SPANXA1	-0.03	-6.78	0.739396	0.768374
TBC1D3	0.04	-6.64	0.740588	0.769449
ATF2	0.01	5.94	0.816766	0.839359
KYNU	-0.05	3.28	0.819172	0.84161
TNFSF9	0.04	-0.52	0.840502	0.860673
TBC1D3C	0.02	-6.75	0.841408	0.86142
INHBE	-0.03	-2.82	0.866476	0.883751
B3GNT2	-0.01	5.55	0.883488	0.898898
KLRC2	-0.03	-3.59	0.887444	0.902264
TMEM50B	0	5.93	0.984012	0.98603
TNF	0	0.46	0.999882	0.999894

## Sheet: LumARaceAA
Symbol	logFC	AveExpr	p_value	adj_p_value
ASF1B	2.42	4.18	3.91691e-09	7.53438e-07
SPRY2	-2.79	3.16	2.43973e-08	2.5226e-06
LPAR6	-1.29	4.9	9.54144e-08	6.25701e-06
BIRC5	2.89	4.51	1.67612e-07	9.31088e-06
NRN1	-2.23	3.19	2.29532e-07	1.12413e-05
CAVIN2	-3.72	2.88	2.47263e-07	1.18432e-05
PTGS2	-4.17	0.48	3.94252e-07	1.64625e-05
RBMS3	-2.26	3.57	4.51667e-07	1.8019e-05
FGF2	-3.36	2.14	5.44124e-07	2.07453e-05
H2BC21	2.29	6.25	1.21603e-06	3.62436e-05
MELK	2.31	3.07	1.79947e-06	4.77789e-05
CCN3	-2.43	2.38	2.40385e-06	5.8283e-05
METTL7A	-1.45	6.2	3.50253e-06	7.72533e-05
TMEM100	-3.53	-0.29	5.09189e-06	0.000103008
TXNIP	-1.81	8.92	5.23582e-06	0.00010462
BCKDK	1.15	6.25	7.21888e-06	0.000133086
H2AC8	3.27	1.68	1.53707e-05	0.000236329
FOLR1	-4.79	-0.09	1.63167e-05	0.000247371
TP63	-3.91	2.85	2.04622e-05	0.000292092
PCDH9	-3.77	-0.13	2.13915e-05	0.000301412
CDC45	2.06	2.55	2.34325e-05	0.000324035
PIMREG	1.92	1.86	3.59215e-05	0.00044735
NDUFAF3	1.13	5.98	3.60906e-05	0.000448939
ABCA6	-3.06	1.92	4.30995e-05	0.000514823
LIG1	1.01	5.48	9.21683e-05	0.000923668
TMCO1	0.88	7.28	9.27541e-05	0.00092769
FOSB	-3.68	4.99	0.000101394	0.000996835
PEX11B	0.73	5.76	0.000119172	0.00112886
CDT1	1.91	3.6	0.000139671	0.0012648
ACTG1	0.7	11.8	0.00014161	0.00127704
GINS2	1.97	4.15	0.000143661	0.00129017
NEU1	0.91	6.66	0.000144567	0.00129653
MYCBP2	-1.6	5.78	0.000149015	0.00132306
TGFB1	1.08	5.85	0.000152776	0.00134849
NRG1	-3.87	1.02	0.000163127	0.00141744
LIPG	-2.32	0.6	0.000176393	0.00150068
IL6	-3.78	-0.16	0.000182558	0.0015384
CRYBG3	-3.48	2.4	0.000189177	0.00158273
NAT1	3.52	6.01	0.000259942	0.00201339
N4BP2L1	-1.26	3.92	0.000271014	0.0020851
MYC	-1.78	6.38	0.000276768	0.00211936
NFATC3	-1.05	4.21	0.00028647	0.00216984
KLRC1	-2.34	-2.01	0.00029221	0.00219629
ECM2	-1.9	4.09	0.000357149	0.00256407
SLC1A4	1.45	6.73	0.000378455	0.00268593
CDKN2D	1.24	3.21	0.000379824	0.00269322
ACSM3	-1.82	1.64	0.000415152	0.0028851
DAB2	-1.26	5.85	0.000434566	0.00299235
POLE2	1.05	2.36	0.000482144	0.0032356
TYMS	1.3	4.28	0.000580402	0.00373718
SLPI	-3.35	3.7	0.000607053	0.00387033
MBNL2	-1.46	5.81	0.000690023	0.00428758
SLC26A6	1.13	4	0.000721479	0.00443145
REXO5	1.05	3.23	0.000788195	0.00474397
RYK	-0.67	5.84	0.000820601	0.00489804
NOTCH1	-0.92	5.34	0.00094205	0.00547019
FAS	-1.31	3.28	0.0009975	0.00570642
LEF1	1.9	4.39	0.00101349	0.0057793
H2BC11	2.05	0.94	0.00133587	0.00714241
ARHGAP29	-1.29	5.99	0.00155883	0.00808028
GEM	-1.88	4.29	0.00156766	0.0081239
ZNF331	-0.9	4.32	0.00159219	0.00822702
ALDOC	-2.12	3.07	0.00162887	0.00838551
HSD11B1	-2.04	0.44	0.00170022	0.0086638
SLC14A1	-2.08	1.19	0.00173362	0.00879162
POPDC3	-2.71	-3.23	0.00198704	0.00977043
NUDT1	1.33	3.92	0.00225876	0.0107713
MCM10	1.36	2.28	0.00230376	0.0109485
H2BC8	2.29	1.58	0.00245092	0.0114996
ARAP2	-1.27	3.59	0.00259	0.0119966
HNRNPA2B1	0.49	9.55	0.00301558	0.0135459
JAG1	-0.99	6.09	0.00306182	0.01371
SOD1	0.93	7.77	0.00334877	0.0146928
ANXA3	-2.26	3.9	0.00341268	0.0149194
CDKN1C	-1.15	3.78	0.00415701	0.0173686
RPL5	-0.63	9.57	0.00449282	0.0184723
MCM4	0.82	6.44	0.00467168	0.0190792
KLHL24	-0.89	5.41	0.00505203	0.0202724
WDR37	-0.61	4.53	0.00541828	0.0214253
KRT6B	-3.6	1.91	0.00575851	0.0223501
LRP4	-1.8	2.05	0.00590305	0.0227824
MRM2	0.39	5.16	0.00656168	0.024745
CTSA	0.67	6.98	0.00819689	0.0293969
CLCN6	-0.6	4.12	0.00968527	0.0335478
ABAT	1.43	5.89	0.00983252	0.0339303
IRF4	-2.16	1.33	0.0100862	0.0345798
NUP85	0.58	5.59	0.0103911	0.0354324
MCM3	0.52	6.72	0.0108509	0.0365725
ZEB1	-1.08	4.7	0.0117787	0.0390531
PRR16	-1.16	0.5	0.0118441	0.0392366
MKNK2	0.72	7.75	0.0132887	0.0428527
ANKRD11	-0.57	6.13	0.013348	0.0430201
ORC1	0.86	1.77	0.013846	0.0442844
STAT4	-1.33	1.27	0.013881	0.0443674
LMAN2L	0.5	5.31	0.0143943	0.045611
DBP	0.92	4.19	0.0147438	0.0464115
SPANXB1	2.85	-4.09	0.0160675	0.0493929
PITPNC1	-0.71	4.28	0.0174079	0.0526277
CCNE2	1.02	1.83	0.0176677	0.05324
NAP1L3	-1.17	1.48	0.0176718	0.0532442
TREM1	1.44	0.62	0.0178908	0.0537716
IL1B	-1.48	1.43	0.0236659	0.0669193
IQGAP1	-0.74	8.22	0.0243948	0.0685342
BLM	0.82	2.44	0.0245667	0.0689353
ESF1	-0.68	4.1	0.0249128	0.0697089
TGFB2	-1.59	2.9	0.0270725	0.0744095
HSPA1A	0.98	6.84	0.0308705	0.082313
TSPAN14	-0.38	6.82	0.0316219	0.0838879
GLYR1	0.5	7.07	0.0367792	0.0944585
TMC6	0.71	5.49	0.038449	0.0976694
PRKCB	-1.27	2.01	0.0400776	0.100875
VASH2	-1.09	2.11	0.0425501	0.105549
CRK	-0.44	6.18	0.0434389	0.107372
MCM5	0.47	5.49	0.0491457	0.117639
E2F8	1.23	1.06	0.0502596	0.119667
TOMM22	0.41	6.01	0.0502623	0.119667
ASTE1	-0.32	3.33	0.0526823	0.124128
ATF2	-0.47	5.5	0.0546854	0.127892
PNP	0.59	5.27	0.055304	0.128906
ZFPM2	-0.93	2.02	0.0710383	0.156544
PCDH7	-1.04	3.72	0.0802558	0.172045
NONO	0.32	8.55	0.0805842	0.172521
EIF4G1	0.32	8.6	0.0822167	0.17521
B3GNT2	-0.48	5.32	0.0827568	0.176092
WBP1L	0.33	6.8	0.0875219	0.183968
TMEM40	-1.49	-0.24	0.0933204	0.193016
EHD1	0.44	6.16	0.0983383	0.200451
HSPG2	-0.94	7.58	0.100156	0.203224
SKP2	-0.39	3.63	0.103703	0.208817
PAX5	-1.93	-1.49	0.10837	0.215637
DLL4	-0.5	3.76	0.114084	0.224221
ZIC1	-1.94	-2.27	0.116954	0.228505
ZNF165	0.5	2.48	0.121622	0.235647
SYBU	0.79	5.47	0.125066	0.240863
SCD5	-0.95	3.52	0.126296	0.242682
NFKB1	-0.43	6	0.131317	0.249622
ATP7A	-0.55	4.54	0.134373	0.253849
RALGDS	-0.3	6.59	0.134764	0.254327
KYNU	-1.05	2.9	0.141334	0.263696
SPANXC	1.05	-5.99	0.142866	0.265741
PLAU	0.75	5.96	0.149419	0.274844
ZMYM5	-0.4	3.75	0.155696	0.283061
TBC1D3C	0.6	-6.41	0.16419	0.293317
IRF2	-0.36	5.31	0.171467	0.302075
ABCC10	0.27	4.53	0.184011	0.313506
MARCKS	-0.49	7.59	0.184056	0.313506
PDE4DIP	0.39	6.17	0.194016	0.319819
OASL	0.86	3.32	0.200702	0.326706
RELA	0.2	6.74	0.204605	0.331117
RPS6	-0.35	10.63	0.205376	0.331964
MAK16	-0.34	4.27	0.207787	0.334372
PGS1	0.3	4.86	0.21167	0.338832
SP3	-0.35	6.56	0.212923	0.340255
TNPO1	-0.35	6.72	0.221695	0.349592
INTS12	0.21	4.73	0.239629	0.369921
PBXIP1	0.32	7.44	0.247413	0.37842
IFI44L	-0.82	5.02	0.250393	0.381883
MANSC1	-0.34	5.48	0.253267	0.384833
GPR137B	0.46	4.75	0.271501	0.404119
BRD4	0.17	6.74	0.278699	0.411231
CYP4B1	0.88	3.85	0.28692	0.419878
ACOX1	-0.25	6.12	0.292161	0.425472
AUTS2	-0.5	6.25	0.294753	0.428363
DNAJB6	0.22	6.74	0.302323	0.436208
SLC4A7	-0.62	5.64	0.30382	0.438077
SEPTIN6	-0.28	5.4	0.310792	0.445468
JMJD6	0.24	4.59	0.35461	0.490744
OBSL1	0.3	6.44	0.364454	0.499941
RAB5A	-0.18	5.97	0.383331	0.518627
TNF	-0.62	0.37	0.387451	0.522961
ARPC2	0.16	7.7	0.391228	0.526575
NAA15	-0.18	5.64	0.400187	0.53539
KAT5	0.17	5.02	0.406207	0.541043
ANXA7	0.15	7.17	0.41722	0.551683
TNFSF9	0.51	-0.56	0.426241	0.5602
SPANXA1	0.43	-6.56	0.434295	0.568376
FCAR	-0.45	-3.85	0.448322	0.581526
WNK1	-0.23	7.71	0.453772	0.586756
MBD4	0.1	5.42	0.456813	0.589513
XIAP	-0.18	6.24	0.457506	0.590021
SART3	0.11	5.86	0.487202	0.617278
LMAN1	-0.21	7.17	0.490587	0.62012
SNAI1	-0.26	2.02	0.515709	0.643426
MKNK1	-0.11	4.73	0.516284	0.643979
CANX	-0.17	9.41	0.537678	0.662003
ZNF26	-0.14	3.97	0.545173	0.668408
AIM2	-0.37	-0.52	0.555784	0.677551
TBC1D3	0.38	-5.88	0.563103	0.68388
AGFG2	-0.15	4.42	0.563127	0.68388
CEBPD	0.26	5.63	0.570234	0.69
CTBP2	0.17	6.65	0.599157	0.71512
TBL1XR1	0.12	7.28	0.630069	0.741401
SNX19	-0.11	6.36	0.636249	0.746448
HSP90B1	0.09	9.6	0.658868	0.764902
TP53I3	-0.15	3.82	0.662753	0.767452
GABPB1	0.06	5.31	0.691156	0.789283
CUL2	0.07	5.29	0.70547	0.800737
RPL27A	0.11	9.4	0.718833	0.811099
INHBE	0.21	-2.43	0.723744	0.814478
COPZ2	0.16	4	0.743415	0.828363
SLCO1B3	-0.19	-6.15	0.746026	0.829869
PAK2	-0.07	6.87	0.747501	0.830722
HNRNPA1	0.05	9.25	0.755895	0.837256
CXCL8	-0.25	0.52	0.761895	0.841801
AREG	-0.3	4.18	0.790521	0.862334
CTH	-0.07	1.74	0.814735	0.878286
POLA1	-0.06	4.57	0.820586	0.882354
TMEM50B	0.03	5.79	0.850495	0.903821
INHBC	-0.1	-4.06	0.852346	0.905051
NRIP3	0.16	3.45	0.853273	0.905627
SLC30A5	-0.04	5.98	0.862191	0.911456
BCL2	0.07	6.61	0.869294	0.916078
SRSF7	-0.02	6.91	0.886398	0.9275
STC1	0.12	4.97	0.887445	0.928397
KLRC2	-0.1	-3.53	0.903618	0.939682
SULT1E1	-0.11	-4.72	0.919436	0.94965
DHFR	-0.04	3.46	0.932109	0.957039
TGIF2	0.03	5.33	0.937566	0.960067
EIF4E	0.01	5.02	0.962119	0.976348
CD72	0.01	1.83	0.974418	0.984155
PPARD	0	5.35	0.999143	0.999462

## Sheet: LumARaceW
Symbol	logFC	AveExpr	p_value	adj_p_value
SPRY2	-2.56	3.95	3.531e-108	4.92877e-105
CAVIN2	-3.81	3.9	2.00234e-91	5.58996e-89
ASF1B	2.57	3.5	1.21842e-90	3.307e-88
METTL7A	-1.77	6.39	4.26627e-88	8.8693e-86
MELK	2.68	2.5	5.99882e-80	6.47673e-78
BIRC5	2.92	3.56	3.96074e-77	3.48652e-75
NRN1	-2.32	3.78	6.54234e-75	4.80641e-73
CDKN1C	-2.05	3.98	1.23735e-70	6.86938e-69
FGF2	-3.03	3.41	2.79913e-66	1.16632e-64
TXNIP	-1.7	9.62	1.45371e-64	5.42146e-63
TMEM100	-3.47	1.11	2.70579e-63	9.21589e-62
RBMS3	-1.96	4.39	4.40184e-63	1.48568e-61
PIMREG	2.28	1.19	2.16052e-62	6.94424e-61
N4BP2L1	-1.11	4.13	6.82184e-60	1.90719e-58
ALDOC	-2.63	3.61	7.05359e-59	1.8577e-57
ABCA6	-2.48	3.05	2.89115e-58	7.3185e-57
NAT1	3.51	6.17	8.057e-56	1.80562e-54
CLCN6	-0.81	4.33	8.06982e-56	1.80642e-54
LEF1	2.24	4.21	1.07971e-55	2.40042e-54
TMCO1	0.9	7.23	6.48453e-55	1.37441e-53
E2F8	2.59	0.89	1.00857e-54	2.10571e-53
CDC45	1.98	1.78	1.40669e-54	2.90895e-53
POLE2	1.15	2.06	7.63168e-53	1.44095e-51
PCDH9	-3.32	0.91	2.04944e-52	3.76765e-51
PEX11B	0.85	5.7	2.47387e-49	3.96265e-48
PTGS2	-2.85	1.45	1.66104e-48	2.53991e-47
CCNE2	1.55	1.88	1.85799e-48	2.83e-47
FOSB	-3.46	5.78	7.72908e-47	1.07198e-45
CDT1	1.79	2.62	5.0333e-45	6.37051e-44
MCM10	1.84	1.9	1.41987e-44	1.76061e-43
LIG1	1.02	5.07	2.00438e-44	2.46971e-43
ECM2	-2	4.91	1.70841e-43	2.00154e-42
HNRNPA2B1	0.51	9.43	3.66077e-43	4.21809e-42
MCM4	1.13	6.24	5.43177e-43	6.21473e-42
TYMS	1.29	3.66	1.92006e-42	2.15025e-41
MBNL2	-1.18	6.29	3.9022e-41	4.06703e-40
GLYR1	0.65	7.11	1.72664e-40	1.7492e-39
CRYBG3	-2.07	3.97	7.75998e-40	7.63188e-39
TGFB1	1.03	5.67	1.14023e-39	1.11134e-38
GINS2	1.59	3.27	2.41259e-38	2.21243e-37
BLM	1.19	2.25	2.88958e-38	2.63993e-37
LRP4	-1.5	2.69	4.51489e-38	4.09801e-37
ANXA3	-1.95	4.41	5.72424e-37	4.91922e-36
LPAR6	-0.84	5.22	1.77842e-36	1.49415e-35
ACSM3	-1.56	1.85	7.86124e-36	6.36389e-35
ORC1	1.34	1.31	9.39423e-36	7.56728e-35
HSD11B1	-2.31	1.21	2.7914e-35	2.19869e-34
MYCBP2	-1.1	6.51	7.28708e-35	5.62195e-34
ABAT	1.6	5.96	3.27894e-34	2.456e-33
H2BC21	1.75	5.61	1.25456e-33	9.16166e-33
NEU1	0.75	6.5	4.53786e-32	3.10175e-31
IL6	-2.8	0.72	7.88099e-31	5.13882e-30
POPDC3	-2.2	-2.5	1.60473e-30	1.02954e-29
RYK	-0.44	6.13	1.93369e-30	1.23572e-29
SLPI	-2.46	3.95	3.46651e-30	2.19444e-29
SLC1A4	1.12	6.54	1.41603e-29	8.70463e-29
CCN3	-1.46	3.1	4.19577e-29	2.52833e-28
MYC	-1.29	6.45	2.40471e-28	1.40152e-27
TP63	-2.44	3.82	3.61675e-26	1.9056e-25
BCKDK	0.65	5.97	3.9978e-26	2.1007e-25
ACTG1	0.59	11.64	6.1651e-26	3.20762e-25
NOTCH1	-0.69	5.71	2.74592e-25	1.3873e-24
NRG1	-2.25	1.96	4.13136e-25	2.07013e-24
MRM2	0.41	5.04	6.958e-25	3.44672e-24
H2BC8	2.36	1	8.25864e-25	4.06935e-24
CDKN2D	0.84	2.85	3.10637e-24	1.48677e-23
NFATC3	-0.71	4.7	3.72637e-23	1.70182e-22
TSPAN14	-0.43	6.99	8.30864e-23	3.74809e-22
FOLR1	-2.94	0.9	8.45106e-23	3.81146e-22
MCM3	0.47	6.61	5.63667e-22	2.44185e-21
ANKRD11	-0.49	6.22	6.3847e-22	2.75856e-21
H2AC8	1.98	0.67	6.95577e-22	2.99537e-21
ACOX1	-0.57	6.34	3.7428e-21	1.55953e-20
RPL5	-0.6	9.65	1.02515e-20	4.18324e-20
NONO	0.35	8.46	3.26377e-20	1.30191e-19
OASL	1.44	2.93	3.72969e-20	1.48142e-19
DAB2	-0.83	6.45	2.57429e-19	9.80829e-19
CRK	-0.42	6.46	3.58898e-19	1.35738e-18
TMC6	0.75	5.25	1.10871e-18	4.09494e-18
MBD4	0.3	5.44	4.13505e-18	1.48652e-17
KLHL24	-0.52	5.91	1.4808e-17	5.18321e-17
H2BC11	1.36	0.12	1.70305e-17	5.93775e-17
NUDT1	0.66	3.35	1.95162e-17	6.78138e-17
FAS	-0.72	3.82	5.50388e-17	1.87055e-16
CTBP2	0.56	6.72	1.02803e-16	3.44535e-16
KLRC1	-1.4	-2	1.50556e-16	4.99747e-16
SLC26A6	0.61	3.51	2.10892e-16	6.94516e-16
SLC14A1	-1.24	1.21	2.75491e-16	9.02387e-16
INTS12	0.32	4.82	5.19381e-16	1.67848e-15
GPR137B	0.7	4.94	1.0798e-15	3.43839e-15
EIF4G1	0.35	8.62	4.09623e-14	1.1969e-13
ZNF331	-0.45	4.65	6.72823e-14	1.9453e-13
BRD4	0.27	6.69	3.8691e-13	1.07691e-12
ZFPM2	-0.9	2.92	4.66446e-13	1.29423e-12
TBL1XR1	0.42	7.52	1.40323e-12	3.81179e-12
GEM	-0.85	5.12	3.57676e-12	9.4956e-12
MKNK1	-0.29	4.77	3.83778e-12	1.01706e-11
DLL4	-0.58	3.97	6.58058e-12	1.72037e-11
PNP	0.51	4.9	6.71925e-12	1.75545e-11
IRF4	-1.24	1.62	7.14307e-12	1.86244e-11
NUP85	0.31	5.19	1.06114e-11	2.74804e-11
CTSA	0.43	6.93	1.76749e-11	4.52393e-11
ARHGAP29	-0.62	6.69	6.69905e-11	1.66196e-10
CD72	0.64	1.52	1.08383e-10	2.65449e-10
PITPNC1	-0.46	4.41	1.63208e-10	3.96003e-10
PLAU	0.82	5.82	1.98817e-10	4.79962e-10
ZNF165	0.53	2.07	3.50864e-10	8.37189e-10
HSPA1A	0.59	6.67	5.9072e-10	1.39133e-09
KRT6B	-2.04	2.5	7.99195e-10	1.87108e-09
SART3	0.22	5.94	8.84992e-10	2.06699e-09
STAT4	-0.8	1.66	1.59747e-09	3.67528e-09
LMAN2L	0.3	5.36	1.6773e-09	3.85395e-09
ZEB1	-0.61	5.4	4.82135e-09	1.08062e-08
EIF4E	0.26	5.12	1.77041e-08	3.83562e-08
SULT1E1	-1.22	-4.57	2.3249e-08	4.98772e-08
COPZ2	-0.63	4.13	2.38095e-08	5.10462e-08
PAK2	0.29	7.21	5.22361e-08	1.09846e-07
SLC30A5	0.25	6.24	6.48049e-08	1.35591e-07
JAG1	-0.38	6.51	7.3155e-08	1.52458e-07
SPANXB1	1.2	-5.57	7.98038e-08	1.65872e-07
XIAP	0.23	6.44	9.9845e-08	2.06539e-07
NAP1L3	-0.53	2.02	1.03901e-07	2.14655e-07
RPS6	-0.35	10.59	2.37762e-07	4.79995e-07
WDR37	-0.23	4.76	3.21755e-07	6.45095e-07
ABCC10	0.21	4.38	3.46558e-07	6.93187e-07
TREM1	0.89	0.43	3.95738e-07	7.89134e-07
CEBPD	-0.62	5.15	7.85127e-07	1.53491e-06
REXO5	0.35	2.9	1.02255e-06	1.9828e-06
SCD5	-0.6	3.75	1.67398e-06	3.20589e-06
NDUFAF3	0.33	5.59	1.77834e-06	3.40009e-06
NAA15	0.24	5.82	4.03382e-06	7.52543e-06
MCM5	0.26	5.26	4.74991e-06	8.82094e-06
ARPC2	0.2	7.75	5.25506e-06	9.73961e-06
LMAN1	0.26	7.51	6.67138e-06	1.22634e-05
SEPTIN6	0.3	5.5	8.78572e-06	1.6001e-05
RALGDS	-0.22	6.52	9.83469e-06	1.78366e-05
CTH	-0.33	1.94	1.24013e-05	2.23586e-05
AIM2	0.66	-0.47	1.45931e-05	2.61296e-05
KYNU	-0.66	2.77	2.16285e-05	3.82605e-05
HSPG2	-0.46	8.37	2.39861e-05	4.22856e-05
CANX	0.26	9.72	3.34752e-05	5.83822e-05
SOD1	0.27	7.51	4.36613e-05	7.54668e-05
HSP90B1	0.22	9.59	5.16278e-05	8.87266e-05
TP53I3	-0.29	3.66	0.000135377	0.000225325
SNX19	-0.18	6.62	0.000326477	0.000527187
MARCKS	-0.28	7.55	0.000417715	0.000669427
EHD1	0.24	6.09	0.000427776	0.000684933
CXCL8	-0.68	0.65	0.000582432	0.000921461
HNRNPA1	0.16	9.16	0.000749156	0.00117458
MKNK2	0.22	7.64	0.00108383	0.00167712
AGFG2	-0.2	4.41	0.00121978	0.00188063
MAK16	-0.16	4.31	0.00154271	0.00235531
TMEM40	-0.76	-0.05	0.0015557	0.00237364
SKP2	-0.17	3.75	0.00155639	0.0023745
POLA1	0.16	4.72	0.00202853	0.00306514
ZMYM5	-0.15	3.98	0.00220069	0.00331222
NRIP3	0.69	3.42	0.00246671	0.00369637
DBP	0.27	4	0.00247934	0.00371331
LIPG	-0.47	1.17	0.00264557	0.00395167
SPANXC	0.34	-6.46	0.00303534	0.00451077
ZIC1	-0.76	-2	0.00393019	0.00576951
RELA	0.11	6.66	0.00482163	0.00702485
CUL2	0.12	5.46	0.0051039	0.00742172
ASTE1	-0.11	3.5	0.00612689	0.0088389
IL1B	-0.39	1.78	0.0074125	0.0105904
PGS1	0.13	4.65	0.00920912	0.0130296
WBP1L	0.12	6.89	0.011475	0.0160814
TGIF2	0.17	5.07	0.0134147	0.0186623
TGFB2	-0.38	3.79	0.0181934	0.0249097
JMJD6	-0.12	4.36	0.0251196	0.033873
MANSC1	0.17	5.62	0.0320877	0.0427154
SP3	0.1	6.95	0.0374397	0.0494155
PPARD	0.1	5.39	0.0425108	0.0557211
SNAI1	-0.21	2.17	0.0439893	0.0575818
RPL27A	-0.13	9.17	0.0455829	0.0595881
ATF2	-0.09	5.87	0.0479859	0.0625327
STC1	0.36	5.58	0.0494448	0.0643052
TBC1D3	0.21	-6.49	0.0565797	0.0730932
ESF1	-0.1	4.48	0.060069	0.0773911
OBSL1	-0.14	6.1	0.0688831	0.0881657
FCAR	-0.3	-3.53	0.0751664	0.0956877
TOMM22	0.09	5.86	0.0787112	0.0998685
ATP7A	-0.13	4.95	0.0853039	0.107667
ARAP2	-0.16	3.89	0.094812	0.118885
SLCO1B3	-0.17	-6.42	0.0976525	0.122156
ZNF26	0.07	3.87	0.116914	0.144567
PRKCB	-0.23	2.52	0.127957	0.157414
VASH2	-0.17	2.46	0.147724	0.180201
IQGAP1	-0.08	8.67	0.160563	0.194359
GABPB1	-0.04	5.27	0.163451	0.197707
IFI44L	0.21	4.84	0.167692	0.202473
PBXIP1	-0.09	7.36	0.183294	0.220223
TNPO1	0.07	7.07	0.184359	0.221421
AREG	-0.31	4.23	0.2602	0.30433
TNF	-0.16	0.33	0.26603	0.310503
DNAJB6	0.05	6.77	0.300382	0.347156
SRSF7	-0.03	6.8	0.319173	0.366618
ANXA7	0.04	7.33	0.320336	0.367716
KAT5	-0.04	5.05	0.3427	0.390984
IRF2	0.03	5.54	0.349316	0.397759
INHBC	-0.14	-4.09	0.357242	0.405791
TBC1D3C	0.05	-6.71	0.393763	0.442287
KLRC2	-0.16	-3.7	0.415418	0.463467
INHBE	-0.1	-2.88	0.459653	0.504468
CYP4B1	-0.15	4.1	0.461056	0.505865
RAB5A	0.03	6.15	0.472828	0.51759
PRR16	-0.09	1.13	0.4751	0.519844
TMEM50B	0.03	5.95	0.494926	0.539513
B3GNT2	-0.04	5.52	0.506127	0.550127
PDE4DIP	0.05	6.36	0.537939	0.580411
PAX5	0.15	-1.01	0.573044	0.613848
SYBU	0.05	5.26	0.603258	0.642866
TNFSF9	0.06	-0.49	0.655186	0.691005
WNK1	-0.02	8.08	0.789607	0.814145
DHFR	-0.01	3.85	0.888328	0.90199
NFKB1	0.01	6.22	0.902541	0.914741
BCL2	-0.01	6.75	0.914843	0.925451
AUTS2	-0.01	6.5	0.936346	0.94393
SLC4A7	-0.01	5.9	0.941362	0.948106
PCDH7	0.01	4.37	0.945731	0.952064
SPANXA1	0	-6.76	0.998935	0.999242

## Sheet: Normal-likeRaceAA
Symbol	logFC	AveExpr	p_value	adj_p_value
CAVIN2	-2.31	4.82	3.52838e-06	0.00194861
CDC45	2.58	2.29	9.41038e-06	0.00207211
BIRC5	2.87	3.67	1.00732e-05	0.00207211
ASF1B	2.07	3.27	1.71839e-05	0.00241524
CRYBG3	-2.04	4.29	0.000134102	0.00520996
NUDT1	1.64	3.73	0.000157995	0.00557637
CDT1	2.14	3.2	0.000199246	0.00608739
RBMS3	-1.56	4.66	0.000201943	0.00609008
LEF1	1.78	3.77	0.000219769	0.00636254
CDKN2D	1.44	2.97	0.0003165	0.0074878
NRG1	-2.48	3	0.000349571	0.00782849
PIMREG	2.18	1.47	0.000404578	0.00836641
H2AC8	2.75	0.41	0.000497301	0.00922036
MCM5	1.01	5.69	0.000556777	0.00968937
TGFB1	1.63	5.88	0.000661639	0.0105446
MBNL2	-1.43	6.25	0.000714689	0.0108943
ABCA6	-1.88	3.53	0.000773703	0.0113939
PTGS2	-2.78	2.54	0.00079518	0.0115171
FGF2	-1.94	3.99	0.000881212	0.0121984
MELK	2.24	2.36	0.00108977	0.0136445
METTL7A	-1.07	6.85	0.00114686	0.0140779
PCDH9	-2.39	1.82	0.00136881	0.0154888
LIG1	1.03	5.2	0.00152518	0.0163118
CLCN6	-0.6	4.29	0.00185597	0.0181893
IQGAP1	-0.75	8.43	0.00187867	0.0182925
ACTG1	0.62	11.55	0.00200572	0.0189505
TMEM100	-2	1.67	0.00205173	0.0192127
TMC6	1.48	5.77	0.00230333	0.0204785
ORC1	1.41	1.86	0.0024189	0.0210166
ARHGAP29	-1.43	6.27	0.00250312	0.0214962
SPRY2	-1.16	4.98	0.00299043	0.0236691
XIAP	-0.57	6.05	0.00315692	0.0243651
POLE2	0.69	1.83	0.00329439	0.0250307
MCM3	0.71	6.69	0.00346218	0.0256712
NUP85	0.55	5.41	0.00364212	0.0263054
CTSA	0.83	6.88	0.00376295	0.0267987
SLC4A7	-1.16	5.47	0.00418078	0.028677
SOD1	0.78	7.41	0.00477689	0.0312783
CRK	-0.64	6.18	0.0050359	0.0323828
ARPC2	0.65	7.97	0.00510788	0.0326523
KLHL24	-0.95	5.62	0.00525755	0.0332287
MCM10	1.66	2.08	0.00568567	0.0351167
LPAR6	-0.82	5.56	0.0057882	0.035492
BCL2	-1.25	5.76	0.00587746	0.0358257
ECM2	-2.05	4.55	0.00588237	0.0358333
TYMS	1.13	3.8	0.00663864	0.0386108
ACSM3	-1.15	2.58	0.00707542	0.0402409
SLC26A6	1.24	3.75	0.00756369	0.0418609
NFATC3	-0.79	4.67	0.00767508	0.0422735
BCKDK	0.69	5.64	0.00783365	0.042833
E2F8	1.7	1	0.00804498	0.0435378
MCM4	0.76	6.17	0.00859793	0.0454233
TOMM22	0.56	5.99	0.00873153	0.0458071
EHD1	0.82	6.28	0.00906647	0.0469588
TXNIP	-0.98	9.95	0.00937278	0.0478107
TNPO1	-0.73	6.58	0.00943517	0.0479912
N4BP2L1	-0.87	4.53	0.0105556	0.0516249
GINS2	1.28	3.16	0.010858	0.0525084
ATP7A	-0.89	4.49	0.0118103	0.055204
RYK	-0.52	6.12	0.0129383	0.0585344
SULT1E1	3.19	-2.63	0.0141733	0.0623074
MAK16	-0.49	4.28	0.0154503	0.065938
NAP1L3	-0.42	2.28	0.0163509	0.0683294
DAB2	-0.81	6.49	0.0171505	0.0702313
ATF2	-0.66	5.52	0.0177016	0.0717241
PNP	0.91	5.3	0.0195006	0.0765528
FOLR1	-2.38	2.78	0.0210785	0.080594
NDUFAF3	0.68	5.38	0.021489	0.0814937
H2BC8	1.66	0.53	0.0222319	0.0834369
MYCBP2	-0.82	6.72	0.0228341	0.0848818
TP53I3	0.76	4.43	0.0237493	0.0871567
TP63	-1.62	5.4	0.0252364	0.090623
ABCC10	0.54	4.63	0.0273714	0.0959744
FOSB	-2.59	6.73	0.0309845	0.104182
SYBU	-0.76	4.28	0.033979	0.110836
PBXIP1	0.44	7.42	0.0351741	0.113486
PPARD	0.38	5.58	0.0387189	0.120893
LMAN1	-0.57	7	0.0390967	0.121506
B3GNT2	-0.56	5.41	0.0395236	0.122462
WNK1	-0.62	7.53	0.0423943	0.128435
ZNF331	-0.76	4.67	0.042823	0.129171
CD72	1.32	2.64	0.0436396	0.130678
SLC30A5	-0.42	5.76	0.0463175	0.136012
SPANXC	0.77	-6.47	0.0465915	0.136485
OBSL1	0.56	6.51	0.0481371	0.139445
BLM	0.85	2.22	0.0490109	0.141306
H2BC11	1.32	-0.11	0.0516278	0.146029
ESF1	-0.6	4.35	0.0522997	0.147247
NRN1	-0.89	4.67	0.0573358	0.156568
JMJD6	0.48	4.68	0.0574379	0.156758
SP3	-0.46	6.59	0.0583052	0.15814
POLA1	-0.4	4.38	0.0584076	0.158246
NEU1	0.39	6.07	0.0589231	0.159197
REXO5	0.46	2.56	0.0618412	0.164266
IL6	-2.26	1.87	0.065685	0.170637
EIF4G1	0.4	8.56	0.0676251	0.173886
SLC14A1	-1.65	2.05	0.0687429	0.175903
ZFPM2	-1.21	2.11	0.0712344	0.180537
HNRNPA2B1	0.33	9.31	0.0717453	0.181401
NAA15	-0.42	5.54	0.076814	0.19035
ASTE1	-0.41	3.37	0.0838174	0.202464
RAB5A	-0.34	5.92	0.0842359	0.203131
CCN3	-1.16	3.86	0.0855487	0.205254
WDR37	-0.39	4.84	0.0865222	0.20698
ALDOC	-1.01	4.37	0.0866688	0.207229
MYC	-0.92	7.42	0.0893514	0.21147
AIM2	1.43	0.72	0.0904881	0.213226
JAG1	-0.42	6.72	0.0913563	0.214474
MKNK2	0.54	7.43	0.0966429	0.222627
POPDC3	-1.27	-1.56	0.097902	0.224315
TNFSF9	1.57	-0.04	0.100619	0.228451
NONO	0.33	8.47	0.102833	0.231596
GPR137B	0.5	4.64	0.103608	0.232724
ARAP2	-0.47	4.46	0.106983	0.23809
SEPTIN6	0.57	6.01	0.110158	0.24319
PGS1	0.35	4.81	0.116013	0.251792
TBC1D3C	0.58	-6.59	0.119169	0.256042
ZMYM5	-0.39	3.87	0.126799	0.267477
ACOX1	-0.37	6.11	0.127442	0.268485
SNX19	-0.3	6.27	0.133919	0.277948
OASL	1.23	3.3	0.138436	0.283695
TMCO1	0.29	6.66	0.138584	0.283939
KLRC1	-1.06	-0.55	0.139264	0.284897
TBL1XR1	-0.33	6.97	0.139875	0.285597
IRF2	-0.23	5.5	0.140449	0.286288
ZEB1	-0.81	5.18	0.141753	0.288196
PAK2	-0.35	6.72	0.142522	0.289187
DBP	0.61	3.73	0.147793	0.296931
IL1B	-1.35	1.93	0.159666	0.311919
SCD5	-0.42	4.12	0.161841	0.314665
TGFB2	-0.91	3.78	0.163511	0.316808
VASH2	-0.81	2.59	0.165897	0.320006
H2BC21	0.65	4.58	0.16946	0.32463
RPL27A	0.45	9.58	0.181508	0.33036
CCNE2	0.66	1.31	0.185406	0.33036
SPANXA1	0.3	-6.77	0.188756	0.33036
CANX	-0.29	9.38	0.211809	0.35806
CEBPD	0.67	5.82	0.23546	0.38547
TMEM40	1.01	1.75	0.242106	0.392992
SNAI1	0.58	2.62	0.248006	0.399451
CDKN1C	-0.4	4.58	0.252234	0.403831
NRIP3	-0.59	2.93	0.255271	0.406944
INHBC	0.54	-3.64	0.255463	0.407133
LRP4	-0.59	3.32	0.261049	0.412602
GEM	-0.42	5.75	0.261087	0.412603
PRR16	-0.42	1.3	0.265526	0.417014
AUTS2	-0.36	6.48	0.267077	0.418777
ANXA3	-0.7	5.53	0.278684	0.431234
PLAU	0.55	5.62	0.285048	0.438408
HSPG2	-0.39	8.2	0.289139	0.442609
MRM2	0.24	4.96	0.293053	0.446538
BRD4	0.21	6.72	0.294977	0.448429
PRKCB	0.78	3.65	0.330476	0.484564
STC1	-0.68	4.44	0.335901	0.489718
TREM1	0.79	-0.19	0.339099	0.492762
PEX11B	0.18	5.21	0.343852	0.497524
HSD11B1	-0.87	1.75	0.345264	0.498834
RELA	0.18	6.68	0.346331	0.500001
TNF	-0.78	0.44	0.354465	0.508289
WBP1L	0.19	6.61	0.363467	0.516941
AGFG2	0.28	4.73	0.373515	0.526525
ANKRD11	-0.2	6.53	0.373741	0.526731
PDE4DIP	-0.21	5.69	0.374191	0.527289
ZNF165	-0.27	1.86	0.385762	0.538507
SART3	0.14	5.85	0.395949	0.548418
COPZ2	0.38	4.09	0.40177	0.553851
DNAJB6	0.14	6.63	0.403052	0.554992
TBC1D3	0.62	-5.83	0.408865	0.560564
NFKB1	-0.16	6.28	0.409349	0.561014
NAT1	0.35	3.02	0.417847	0.569387
CTH	-0.27	1.64	0.424568	0.575455
PITPNC1	-0.21	4.8	0.431561	0.582191
MANSC1	-0.26	5.63	0.446253	0.595106
ANXA7	0.16	7.14	0.447775	0.59681
MBD4	0.14	5.42	0.457935	0.606666
EIF4E	-0.14	4.93	0.461488	0.610049
CUL2	-0.15	5.13	0.466046	0.614367
SLC1A4	0.29	5.58	0.482791	0.629106
TSPAN14	0.16	7.26	0.488644	0.63428
RPL5	-0.22	10.01	0.493572	0.638863
INTS12	-0.11	4.47	0.499014	0.643689
ZNF26	-0.18	3.98	0.515133	0.658344
KYNU	0.54	4.2	0.537863	0.678606
PAX5	1	0.9	0.53963	0.680264
PCDH7	-0.32	4.47	0.548531	0.688135
ABAT	-0.22	4.46	0.54867	0.688197
SLPI	-0.61	6.37	0.558913	0.697642
HNRNPA1	0.13	9.29	0.60073	0.731978
MKNK1	0.1	4.89	0.601753	0.732813
IRF4	-0.36	3.08	0.605042	0.735218
INHBE	0.23	-2.48	0.621892	0.749123
KAT5	0.11	4.94	0.627025	0.753586
SPANXB1	0.19	-6.57	0.64232	0.764493
HSP90B1	0.07	9.56	0.651857	0.771241
AREG	0.34	4.67	0.660874	0.778459
DLL4	-0.19	4.1	0.66904	0.784026
FCAR	0.35	-3.22	0.674383	0.788677
HSPA1A	0.23	6.09	0.681942	0.794095
FAS	-0.12	4.39	0.686873	0.797557
SKP2	-0.08	3.93	0.704195	0.81078
MARCKS	0.08	8.09	0.721682	0.823587
RPS6	-0.12	10.87	0.755697	0.847035
CTBP2	-0.08	6.45	0.75836	0.848887
SLCO1B3	-0.21	-6.1	0.777441	0.862685
TMEM50B	-0.06	5.72	0.782216	0.866067
TGIF2	0.09	5.36	0.785245	0.867846
GLYR1	0.04	6.64	0.801403	0.878007
GABPB1	-0.04	5.24	0.802547	0.878768
RALGDS	-0.06	6.83	0.829506	0.89862
CXCL8	-0.23	0.6	0.830533	0.899184
STAT4	0.11	2.55	0.837087	0.903626
KRT6B	-0.21	5.06	0.839866	0.904747
CYP4B1	0.16	3.15	0.846283	0.909034
ZIC1	0.24	-0.36	0.852588	0.912942
IFI44L	-0.16	5.67	0.872776	0.924885
KLRC2	-0.12	-3.51	0.882052	0.931431
NOTCH1	0.03	6.19	0.928664	0.955652
LIPG	0.05	2.74	0.94216	0.964203
LMAN2L	-0.01	4.84	0.956259	0.973242
DHFR	-0.01	3.49	0.983622	0.99011
SRSF7	0	6.93	0.994184	0.996211

[truncated: 1 more sheets: Normal-likeRaceW]
