# Supplementary material for: Adaptive stress response genes associated with breast cancer subtypes and survival outcomes reveal race-related differences
Source: NPJ Breast Cancer. 2022 Jun 13;8:73. doi: 10.1038/s41523-022-00431-z (PMC9192737; doi:10.1038/s41523-022-00431-z)
Supplement: Supplementary file 6 — Supplementary Table 5 [file 41523_2022_431_MOESM6_ESM.xlsx]

## Sheet: Title
	Supplementary Table 5 : List of AA- or W- DE-SS among ASR in the indicated PAM50 subtype
	AA- or W- DE-SS exhibiting 2-fold change and adjusted p-value < 0.05 are highlighted in purple
	Number of sheets= 21

## Sheet: BasalvsHer2RaceAA
Symbol	logFC	AveExpr	p_value	adj_p_value
KRT6B	6.36	5.51	1.32737e-14	3.87157e-12
MYC	2.56	7.05	1.99841e-13	4.59445e-11
ZIC1	4.86	2.12	1.30537e-10	1.10911e-08
ABAT	-2.19	2.67	1.31311e-10	1.10975e-08
NOTCH1	1.39	6.75	2.60141e-08	1.06353e-06
PIMREG	1.42	3.98	9.48901e-08	3.16982e-06
CYP4B1	-3.67	-0.01	1.87919e-07	5.71121e-06
NAT1	-1.62	1.81	4.58116e-07	1.21637e-05
MELK	1.35	5.14	9.93635e-07	2.30887e-05
MKNK2	-1.1	7.05	1.16024e-06	2.63951e-05
PITPNC1	-0.96	4.58	2.72528e-06	5.40685e-05
MCM4	1.2	7.69	3.1237e-06	6.00821e-05
BLM	0.89	3.84	1.45845e-05	0.000214341
FOLR1	3.77	2.67	1.64322e-05	0.000236813
POPDC3	2.87	-1.04	1.90965e-05	0.000267515
KYNU	-2.14	3.81	5.10678e-05	0.000604096
CCN3	1.67	2.81	6.3441e-05	0.000719121
WBP1L	-0.59	6.08	6.76866e-05	0.000759754
SLC1A4	-1.24	5.72	0.000102534	0.00107615
MCM10	0.99	4.5	0.000123137	0.00124681
PTGS2	2.59	1.7	0.000128522	0.00128931
RYK	0.55	6.17	0.000132651	0.00132057
TGIF2	0.83	5.62	0.000174355	0.00164363
FGF2	1.96	2.2	0.000215677	0.00195944
SKP2	0.85	5	0.000254509	0.00223132
PGS1	0.55	5.06	0.000325772	0.00273112
ORC1	0.78	3.64	0.00033455	0.00279034
MCM5	0.63	6.56	0.000460618	0.00360633
PCDH7	-1.61	3.09	0.000505933	0.0039048
SLC26A6	-0.75	4.39	0.00106227	0.00714591
TNF	1.5	1.87	0.00148398	0.00928594
MCM3	0.6	7.63	0.00175384	0.0106143
GPR137B	-0.73	4.69	0.00192754	0.0113772
SLC30A5	-0.42	5.7	0.00208915	0.0121146
SNAI1	0.84	3.4	0.00231952	0.0131652
VASH2	1.33	3.35	0.00244473	0.0137245
TYMS	0.87	5.39	0.00245659	0.0137673
CEBPD	0.95	5.62	0.00252155	0.0140789
ZNF165	0.76	2.76	0.0028378	0.0155123
GLYR1	-0.47	6.65	0.00318288	0.0169436
BIRC5	0.69	6.4	0.00422027	0.0211577
DNAJB6	0.48	7	0.00443525	0.0220136
ANXA7	-0.38	7.14	0.00545028	0.0257705
FCAR	1.19	-2.79	0.00576653	0.0270109
SCD5	1.34	3.83	0.00609569	0.0281941
LPAR6	-0.65	4.27	0.00701784	0.0313111
H2BC8	-1.21	1.91	0.00773045	0.033653
DLL4	-0.57	3.43	0.00821948	0.0352016
KLHL24	0.55	5.91	0.00861205	0.0365227
WNK1	0.56	7.77	0.0091758	0.0383312
PPARD	0.36	6.13	0.0101006	0.0414155
SLPI	1.9	6.43	0.010508	0.0427097
MAK16	0.5	4.49	0.0115747	0.0458067
REXO5	-0.53	2.95	0.0123674	0.0481728
NUP85	0.38	6.02	0.0135165	0.0513189
AGFG2	-0.48	3.93	0.013873	0.0523777
IL6	1.18	0.84	0.0145639	0.0541137
CDT1	0.59	5.19	0.0150446	0.0555665
CDC45	0.48	4.36	0.0183521	0.0646838
LIPG	1.13	2.29	0.0188929	0.0660711
COPZ2	-0.83	3.55	0.0189798	0.0663136
MYCBP2	-0.65	5.85	0.0195695	0.0678545
NDUFAF3	-0.39	5.7	0.0214983	0.0731278
CDKN2D	0.52	3.94	0.0224424	0.0755381
JAG1	0.82	6.15	0.024288	0.0799455
TMEM100	1.51	-0.01	0.0245166	0.0804946
E2F8	0.68	3.01	0.024536	0.080531
CUL2	0.33	5.69	0.0245781	0.0805719
SPRY2	0.74	3.33	0.0254598	0.0826196
NEU1	-0.37	6.7	0.0256628	0.0830579
ANXA3	0.97	5.09	0.0267538	0.0855264
TMEM50B	-0.31	5.45	0.0305158	0.0944772
H2AC8	-1.03	2.06	0.0330491	0.100615
ECM2	-0.87	3.3	0.0349135	0.105053
BCKDK	-0.31	5.85	0.0364932	0.108646
ZNF26	0.32	3.86	0.0368163	0.109474
SEPTIN6	-0.46	5.71	0.0374191	0.110728
NAA15	0.32	5.97	0.0400407	0.116787
ALDOC	0.85	4.12	0.0401075	0.116877
MRM2	-0.29	5.31	0.0419482	0.12105
N4BP2L1	0.49	3.23	0.0420608	0.121275
SOD1	-0.43	7.88	0.0449946	0.127654
SPANXC	-0.6	-6.3	0.0465065	0.130504
PDE4DIP	0.4	6.38	0.0520011	0.140552
ATP7A	-0.44	3.92	0.052272	0.140552
ZEB1	-0.68	3.91	0.0530193	0.140552
SPANXA1	-0.2	-6.67	0.0541513	0.140552
ACTG1	0.27	12.06	0.0566656	0.145628
IL1B	0.74	1.97	0.0567069	0.145697
PCDH9	0.84	0.01	0.0645837	0.160143
CTH	-0.51	1.42	0.0698507	0.169863
SULT1E1	-1.56	-2.6	0.0768816	0.181452
PRR16	0.7	1.17	0.0778777	0.182985
WDR37	0.28	4.76	0.0824293	0.191084
TGFB2	0.97	3.42	0.0869348	0.198352
RPS6	0.42	10.74	0.0870625	0.19855
CXCL8	0.84	2.17	0.0883142	0.200283
JMJD6	0.26	5.21	0.088819	0.201124
PAX5	1.28	0.37	0.0913267	0.205162
TREM1	0.66	1.65	0.0914994	0.205399
ABCC10	0.25	5.16	0.0948044	0.210554
LMAN1	0.33	7.42	0.0986599	0.216912
NONO	0.22	8.83	0.100039	0.218798
KLRC1	-0.94	-1.79	0.100295	0.219138
BRD4	0.25	6.98	0.103796	0.224552
EIF4E	-0.26	4.81	0.107764	0.230562
ANKRD11	0.32	6.62	0.107997	0.230831
ARAP2	0.37	3.99	0.112449	0.237232
ACOX1	-0.31	6.22	0.119423	0.247641
RPL5	0.32	9.82	0.12178	0.25145
PLAU	-0.55	6.38	0.123482	0.253795
ABCA6	-0.65	0.93	0.123828	0.254159
H2BC21	-0.57	5.32	0.1289	0.261704
GEM	0.53	4.05	0.134407	0.268676
CANX	-0.22	9.51	0.139238	0.275795
TMC6	-0.3	6.23	0.140458	0.277318
NRN1	0.55	3.75	0.151307	0.292419
DBP	-0.35	3.74	0.159457	0.302858
DHFR	-0.31	3.89	0.159907	0.303506
LEF1	-0.48	3.5	0.164445	0.309564
POLA1	0.23	4.69	0.165871	0.311589
ACSM3	0.52	1.7	0.168434	0.315228
HNRNPA2B1	-0.15	9.73	0.171081	0.318953
IFI44L	0.62	5.69	0.172617	0.321112
INTS12	-0.22	4.27	0.18872	0.342207
MARCKS	-0.26	7.93	0.192699	0.347488
MBNL2	0.31	5.81	0.202066	0.359567
TBC1D3	-0.55	-5.83	0.203875	0.361602
ZFPM2	-0.62	1.5	0.223988	0.384435
RELA	0.14	6.87	0.22797	0.389252
TOMM22	0.18	6.43	0.241532	0.404909
KAT5	-0.13	4.85	0.259311	0.425837
HSPA1A	-0.37	6.72	0.260608	0.427285
AIM2	0.62	1.34	0.264899	0.431964
ESF1	0.22	4.43	0.266771	0.434184
NAP1L3	-0.43	0.88	0.275135	0.44396
HSP90B1	0.17	10.06	0.275596	0.444408
NRG1	-0.71	0.84	0.280745	0.44992
XIAP	-0.16	5.84	0.288981	0.459053
TP63	0.72	1.31	0.292591	0.462906
CCNE2	0.36	2.86	0.294875	0.465389
MANSC1	-0.34	5.33	0.298135	0.468867
PAK2	0.15	7.05	0.298486	0.469009
TMEM40	-0.56	1.62	0.309104	0.479901
CDKN1C	0.34	3.81	0.322459	0.494087
METTL7A	-0.32	5.74	0.328004	0.499716
TNPO1	-0.14	6.57	0.333443	0.505248
PNP	-0.19	6.04	0.339787	0.51106
DAB2	-0.22	5.8	0.361904	0.533117
TNFSF9	0.32	0.82	0.368428	0.539879
CRYBG3	0.43	2.79	0.373849	0.545003
FAS	0.26	3.89	0.387812	0.558152
AUTS2	0.17	6.25	0.388448	0.558741
NRIP3	0.26	1.99	0.388603	0.558758
SRSF7	0.09	7.11	0.393652	0.564067
LIG1	-0.15	5.83	0.395727	0.566334
HNRNPA1	0.12	9.24	0.412827	0.582027
TGFB1	-0.21	5.67	0.415939	0.584642
SLC14A1	-0.37	-0.43	0.416954	0.585624
OASL	0.4	4.27	0.424207	0.592355
CLCN6	-0.13	3.72	0.434344	0.601513
SYBU	-0.36	2.73	0.442491	0.608997
TBL1XR1	-0.11	7.35	0.450444	0.616556
ATF2	-0.12	5.41	0.453577	0.61924
LMAN2L	-0.12	4.94	0.464948	0.629923
SLCO1B3	-0.42	-5.7	0.491262	0.653433
CRK	0.08	6.31	0.492124	0.654358
HSD11B1	0.27	0.74	0.498005	0.659262
INHBE	0.21	-2.06	0.505071	0.665505
SPANXB1	-0.32	-5.43	0.513025	0.672179
TXNIP	-0.17	8.35	0.52367	0.681028
POLE2	0.12	2.79	0.524027	0.681294
ARHGAP29	-0.21	5.71	0.528905	0.685057
ZMYM5	-0.1	3.65	0.549498	0.702078
CTSA	0.09	7.45	0.558424	0.709358
B3GNT2	-0.1	5.4	0.559481	0.710144
NFKB1	-0.11	5.89	0.564698	0.714631
EHD1	0.08	6.7	0.570509	0.719098
BCL2	-0.2	3.89	0.589392	0.734004
RBMS3	-0.17	2.76	0.602994	0.743405
IRF2	-0.08	5.27	0.611977	0.749417
TMCO1	-0.08	7.11	0.638528	0.770412
ZNF331	0.08	4.15	0.653487	0.78188
SNX19	-0.07	5.99	0.659343	0.786605
PRKCB	-0.23	2.39	0.673098	0.796372
GINS2	0.1	4.53	0.675537	0.798388
AREG	0.2	1.95	0.681059	0.802004
NFATC3	-0.08	4.42	0.696581	0.813698
EIF4G1	0.05	9.18	0.701241	0.817202
CD72	0.1	2.74	0.719913	0.829874
KLRC2	-0.18	-4.12	0.74028	0.843754
IRF4	-0.2	2.4	0.746617	0.847983
ASF1B	0.08	5.16	0.747092	0.848473
IQGAP1	0.07	8.35	0.749942	0.850643
TP53I3	-0.07	4.42	0.756354	0.855262
MKNK1	0.04	4.85	0.761515	0.858548
STC1	-0.11	4.1	0.761581	0.858548
ARPC2	-0.04	8.13	0.769806	0.863926
ASTE1	-0.04	3.27	0.772904	0.86606
RAB5A	-0.04	5.99	0.782261	0.872194
STAT4	-0.1	1.74	0.783636	0.872825
TSPAN14	0.04	7	0.814152	0.89222
OBSL1	0.06	6.61	0.823632	0.89713
INHBC	0.08	-3.81	0.824123	0.897296
CTBP2	-0.05	6.5	0.825429	0.898136
LRP4	-0.09	1.86	0.825768	0.898313
TBC1D3C	0.04	-6.48	0.827361	0.899237
MBD4	0.03	5.76	0.832173	0.90221
PBXIP1	0.04	7.39	0.849324	0.912953
FOSB	0.1	3.86	0.857217	0.917099
RALGDS	-0.03	6.6	0.863046	0.920025
H2BC11	0.07	2.09	0.863119	0.920025
SART3	0.02	5.85	0.883956	0.93272
HSPG2	-0.06	7.47	0.89409	0.940332
GABPB1	0.01	5.2	0.895214	0.941058
RPL27A	0.03	9.5	0.896524	0.941974
NUDT1	-0.03	4.64	0.907113	0.94816
SP3	0.02	6.56	0.909962	0.949159
CAVIN2	-0.04	1.13	0.920831	0.954799
PEX11B	-0.01	5.62	0.961064	0.978586
SLC4A7	0.01	4.62	0.971065	0.984055

## Sheet: BasalvsHer2RaceW
Symbol	logFC	AveExpr	p_value	adj_p_value
CYP4B1	-3.92	0.29	5.00484e-15	3.69074e-13
ZIC1	4.86	1.58	1.06425e-13	6.09902e-12
KRT6B	4.64	4.72	1.84142e-13	1.01652e-11
MYC	1.72	6.68	2.97093e-13	1.5607e-11
NAT1	-1.95	2.08	6.35541e-13	3.10494e-11
ABAT	-1.42	3.27	3.24581e-12	1.37891e-10
GPR137B	-1.07	4.91	1.38232e-10	3.94932e-09
PGS1	0.66	4.7	9.58692e-10	2.22768e-08
ATP7A	-0.88	4.51	1.56987e-09	3.47434e-08
PIMREG	0.99	3.73	2.8287e-09	5.88069e-08
SLC1A4	-1.14	5.93	7.69852e-09	1.44104e-07
NOTCH1	0.95	6.3	1.07774e-08	1.92516e-07
FOLR1	3.52	1.98	1.41587e-08	2.45292e-07
SLC30A5	-0.52	5.95	1.85545e-08	3.13932e-07
PTGS2	2.26	2.18	4.76722e-08	7.32398e-07
MKNK2	-0.78	7.07	9.14696e-08	1.30284e-06
XIAP	-0.54	6.21	1.21932e-07	1.67567e-06
TGIF2	0.84	5.76	1.55238e-07	2.08028e-06
ANXA7	-0.55	7.26	7.88555e-07	8.7259e-06
TYMS	0.9	5.28	1.27037e-06	1.33615e-05
PCDH7	-1.36	3.85	1.30088e-06	1.36456e-05
KYNU	-1.67	3.91	2.47827e-06	2.40469e-05
SNX19	-0.56	6.4	3.57168e-06	3.31896e-05
WBP1L	-0.43	6.13	5.86968e-06	5.15529e-05
POPDC3	1.98	-1.14	6.42989e-06	5.59203e-05
FGF2	1.45	2.51	7.77124e-06	6.5629e-05
ANKRD11	0.47	6.68	1.2784e-05	0.000101679
ZEB1	-0.77	4.39	1.35501e-05	0.000107138
PITPNC1	-0.74	4.74	1.79192e-05	0.000136575
SKP2	0.71	5.31	2.17309e-05	0.000160191
SYBU	-1.21	2.68	2.50742e-05	0.000182021
ECM2	-0.8	3.47	3.22509e-05	0.000225733
LIPG	1.21	2.59	6.65366e-05	0.000423537
SLC26A6	-0.61	3.83	6.85401e-05	0.000433888
TMEM50B	-0.44	5.52	7.66839e-05	0.000478009
CDT1	0.67	4.67	0.000192396	0.0010591
TMCO1	-0.45	7.28	0.000207907	0.00112828
CTBP2	-0.49	6.68	0.00026587	0.00139106
EIF4E	-0.42	5.24	0.000291591	0.00150509
DNAJB6	0.4	7.08	0.000328843	0.00166483
RAB5A	-0.37	6.25	0.000364246	0.00182188
B3GNT2	-0.4	5.66	0.000375095	0.00186897
TNF	1.26	1.11	0.000581157	0.00270404
MCM10	0.64	4.77	0.000581521	0.00270509
TNPO1	-0.34	6.98	0.000609339	0.00281506
BRD4	0.33	7.08	0.000620843	0.00286012
BIRC5	0.58	6.2	0.000768725	0.00342899
N4BP2L1	0.59	3.27	0.000809352	0.00357674
BLM	0.53	4.18	0.000840841	0.00369169
CDKN2D	0.57	3.52	0.00100464	0.00430446
ACOX1	-0.39	6.49	0.00121013	0.00504551
ORC1	0.58	3.67	0.0013727	0.00562571
FCAR	0.99	-2.3	0.00173261	0.00687674
JMJD6	0.33	4.88	0.00205363	0.00796427
H2BC8	-0.9	1.82	0.00226382	0.00865914
SPRY2	0.6	3.65	0.00229744	0.00876545
DHFR	-0.41	4.23	0.00237541	0.00902242
MCM3	0.41	7.6	0.00254349	0.00952749
SOD1	-0.44	7.75	0.0025803	0.00964689
CEBPD	0.74	4.56	0.00266929	0.00991321
IL1B	0.76	2.16	0.0037672	0.0132289
FAS	0.58	4.08	0.00552259	0.018126
MELK	0.47	5.3	0.00568506	0.0185705
STC1	-0.69	5.04	0.00590556	0.0191673
EHD1	0.35	6.46	0.00704899	0.0222551
MCM5	0.36	6.38	0.00808144	0.0250083
SCD5	0.62	3.72	0.0100948	0.0300674
PLAU	-0.52	6.43	0.0122728	0.0353778
CANX	-0.27	9.86	0.0135213	0.0382946
SULT1E1	-1.4	-2.8	0.017266	0.0468759
TMEM100	0.98	0.01	0.0181234	0.0487498
ARHGAP29	-0.56	6.09	0.0181796	0.0488674
RPL5	0.31	9.83	0.0190906	0.0507922
HSP90B1	0.25	10.22	0.0194869	0.0516428
ZFPM2	-0.52	2.05	0.0200107	0.0527376
NRN1	0.67	3.77	0.0202704	0.0533286
INHBE	0.6	-2.4	0.0225907	0.0583103
IQGAP1	-0.32	8.77	0.0229717	0.0591221
REXO5	-0.34	3.08	0.023237	0.0596867
VASH2	0.66	3.71	0.0237929	0.060827
GLYR1	-0.22	6.79	0.0247704	0.0628326
TP53I3	0.33	4.11	0.0267047	0.0667857
H2BC21	-0.55	5.21	0.0288875	0.0711878
NUP85	0.23	5.73	0.030289	0.0739977
CDC45	0.32	4.25	0.0314845	0.0763551
SP3	-0.21	6.95	0.0335008	0.0803476
SLCO1B3	0.9	-5.62	0.0341031	0.0814899
COPZ2	-0.47	3.35	0.0353836	0.0840281
DLL4	-0.33	3.43	0.0355612	0.0843371
ABCC10	0.23	4.92	0.0357636	0.0847348
MCM4	0.31	7.74	0.0358044	0.0848145
CCNE2	-0.44	3.28	0.0400896	0.0930993
TREM1	0.54	1.98	0.0406121	0.0941226
IL6	0.69	0.75	0.0419356	0.096367
INHBC	-0.51	-3.68	0.0440597	0.100364
AUTS2	0.29	6.48	0.0450533	0.102115
RPL27A	0.32	9.39	0.0452174	0.10238
MYCBP2	-0.33	6.28	0.0470771	0.105757
SNAI1	0.34	3.06	0.0483509	0.108159
ALDOC	0.59	3.88	0.0513849	0.113709
WDR37	0.23	4.85	0.0521504	0.115058
LPAR6	-0.32	4.38	0.0585293	0.126566
PRR16	0.39	1.17	0.0694694	0.145184
TXNIP	-0.3	8.53	0.0695398	0.145274
CCN3	0.49	2.66	0.0706563	0.147031
HSD11B1	0.49	1.21	0.0764503	0.156784
RPS6	0.31	10.72	0.0787025	0.160376
FOSB	-0.58	3.5	0.0852942	0.170741
INTS12	-0.18	4.57	0.0866717	0.17269
ABCA6	-0.42	1.59	0.0898934	0.177606
PCDH9	0.62	0.4	0.0910368	0.17952
AIM2	0.67	1.21	0.0916621	0.180461
RALGDS	-0.19	6.44	0.0945349	0.184925
CTH	-0.31	1.75	0.0962255	0.187463
AGFG2	-0.24	3.89	0.0973476	0.189158
RYK	0.17	6.35	0.100516	0.194004
SEPTIN6	-0.28	5.77	0.100623	0.194132
NUDT1	0.27	4.26	0.101178	0.194935
SLC4A7	-0.27	4.93	0.103279	0.19789
MARCKS	-0.22	8.01	0.117666	0.219662
NAP1L3	-0.34	0.92	0.125762	0.231252
CXCL8	-0.59	2.63	0.127853	0.234336
ASTE1	-0.14	3.32	0.128569	0.235384
JAG1	0.28	6.13	0.130018	0.237415
MAK16	0.2	4.71	0.132096	0.240221
HNRNPA2B1	-0.12	9.76	0.13555	0.245081
ACSM3	0.42	2.06	0.142295	0.254273
CRYBG3	-0.38	3.91	0.142876	0.255008
SLPI	0.76	5.98	0.142924	0.255052
CUL2	0.17	5.95	0.147806	0.261775
CD72	0.28	2.3	0.149367	0.26387
ZNF165	0.32	2.44	0.152168	0.267801
OBSL1	0.27	6.37	0.154119	0.27048
CAVIN2	-0.41	1.37	0.156481	0.273545
METTL7A	-0.31	5.86	0.16217	0.281092
HSPA1A	-0.33	6.27	0.176709	0.299996
IFI44L	0.48	5.53	0.17902	0.30284
PAK2	-0.16	7.46	0.182192	0.306904
LMAN2L	-0.15	5.09	0.18657	0.312368
ATF2	-0.14	5.83	0.199985	0.329659
ARAP2	0.29	4.29	0.200866	0.330581
RELA	0.12	6.78	0.20125	0.331047
LIG1	-0.15	5.52	0.202355	0.332472
DAB2	-0.19	6.08	0.221955	0.35744
PPARD	0.14	6.14	0.234098	0.371296
WNK1	0.18	8.28	0.24485	0.383833
NDUFAF3	-0.16	5.34	0.251558	0.391273
ZNF26	0.13	3.92	0.26805	0.410456
HNRNPA1	0.12	9.24	0.273758	0.417169
NAA15	-0.13	6.42	0.273907	0.417363
TGFB2	0.37	3.87	0.277952	0.421686
PEX11B	-0.14	5.71	0.278832	0.422562
KLHL24	0.14	6.29	0.292808	0.43901
TMC6	-0.17	5.59	0.293979	0.440361
H2BC11	0.33	1.79	0.29785	0.444761
DBP	0.18	3.27	0.308941	0.456677
BCL2	0.25	4.4	0.314545	0.462212
TSPAN14	-0.1	7.29	0.337101	0.486571
NEU1	-0.11	6.6	0.346335	0.496812
CTSA	-0.13	7.24	0.3476	0.498116
RBMS3	-0.18	3.07	0.352192	0.502695
TMEM40	-0.39	1.69	0.355041	0.505775
MKNK1	-0.09	4.79	0.365087	0.515501
ZMYM5	-0.09	3.85	0.377218	0.527741
BCKDK	-0.1	5.81	0.381143	0.531718
TBL1XR1	-0.09	7.76	0.390946	0.540646
KLRC2	0.35	-3.54	0.396758	0.545978
CDKN1C	0.21	3.4	0.409364	0.55806
ANXA3	0.24	5	0.420189	0.568062
LMAN1	0.11	7.77	0.424289	0.572412
HSPG2	-0.16	7.77	0.424362	0.572417
CLCN6	-0.09	3.73	0.425612	0.573608
H2AC8	-0.25	1.58	0.429424	0.577352
PNP	-0.11	6.02	0.444881	0.59229
LEF1	-0.14	3.77	0.445429	0.592753
POLA1	-0.1	5.08	0.448891	0.595818
NONO	-0.07	8.91	0.455866	0.602542
IRF4	0.28	2.45	0.467836	0.613012
EIF4G1	-0.07	9.19	0.477266	0.621083
KAT5	-0.07	4.82	0.48423	0.627175
PBXIP1	-0.1	7.09	0.518344	0.657094
AREG	-0.25	2.16	0.529189	0.666921
POLE2	-0.08	2.97	0.55276	0.685931
TP63	-0.25	2.26	0.55309	0.686079
TBC1D3C	0.07	-6.58	0.566043	0.697058
TBC1D3	0.11	-6.48	0.574542	0.703401
OASL	0.19	3.9	0.574842	0.703505
ESF1	0.06	4.79	0.578274	0.70576
MBD4	-0.05	5.74	0.612694	0.734602
PAX5	0.25	0.04	0.626725	0.745886
TGFB1	-0.08	5.29	0.62801	0.747075
NRIP3	-0.1	2.37	0.630203	0.748923
NFATC3	-0.05	5.13	0.643185	0.759464
STAT4	-0.1	1.87	0.666501	0.778294
SART3	-0.03	5.97	0.700192	0.79581
E2F8	0.07	3.26	0.701087	0.796466
GEM	-0.07	4.17	0.716778	0.808594
SPANXC	0.1	-6.25	0.723259	0.81351
TOMM22	0.04	6.46	0.734811	0.822668
ASF1B	0.05	5.2	0.740555	0.826992
SPANXB1	-0.13	-5.47	0.744364	0.829609
CRK	-0.03	6.54	0.750952	0.834064
ACTG1	0.03	11.92	0.783502	0.858347
KLRC1	-0.1	-1.61	0.794594	0.866806
ARPC2	-0.02	8.18	0.806837	0.874887
SRSF7	-0.02	7.05	0.8165	0.882183
MBNL2	-0.03	6.35	0.818666	0.883839
LRP4	0.05	2.14	0.82046	0.885189
IRF2	0.02	5.38	0.838564	0.896309
MRM2	-0.02	5.37	0.852882	0.90641
ZNF331	0.02	4.3	0.854863	0.907525
SLC14A1	0.06	-0.2	0.869722	0.91737
PRKCB	0.05	2.77	0.877746	0.922576
NFKB1	-0.02	6.16	0.878131	0.9227
NRG1	0.06	1.45	0.88554	0.927645
GABPB1	0.01	5.29	0.889088	0.93024
PDE4DIP	-0.02	6.49	0.893902	0.933603
TNFSF9	-0.03	0.18	0.902625	0.939099
GINS2	0.02	4.44	0.918981	0.949142
MANSC1	-0.02	5.77	0.926219	0.953576
SPANXA1	0	-6.76	0.959126	0.975042

## Sheet: BasalvsLumBRaceAA
Symbol	logFC	AveExpr	p_value	adj_p_value
ZIC1	6.66	1.07	3.9538e-24	1.75603e-21
KRT6B	7.7	4.44	3.34431e-23	1.2331e-20
NAT1	-3.59	2.58	2.43857e-22	7.44602e-20
SLPI	5.6	5.11	3.24409e-21	7.54714e-19
ABAT	-2.72	3.06	3.78766e-18	4.51332e-16
NOTCH1	1.8	6.48	7.47793e-17	6.92733e-15
CYP4B1	-4.13	0.51	1.64103e-12	5.84136e-11
SYBU	-2.71	3.48	3.5639e-11	9.47562e-10
ANXA3	2.62	4.49	7.87914e-11	1.9151e-09
BCL2	-2.42	4.59	7.93108e-11	1.92533e-09
FOLR1	4.58	2.03	3.55374e-10	7.42516e-09
CCN3	2.05	2.52	3.79705e-09	6.16295e-08
LIPG	2.46	1.77	7.91057e-09	1.20396e-07
PTGS2	3.1	1.28	2.43636e-08	3.30836e-07
EHD1	0.77	6.48	2.63759e-08	3.55475e-07
PIMREG	1.21	3.89	2.92331e-08	3.89417e-07
SNAI1	1.36	3.15	4.89448e-08	6.10778e-07
TNF	2.2	1.5	5.94788e-08	7.24647e-07
ABCC10	0.64	5.01	8.67632e-08	1.00386e-06
MCM5	0.84	6.43	1.73739e-07	1.86652e-06
CXCL8	2.17	1.68	2.20801e-07	2.2976e-06
SPRY2	1.38	3.05	2.33617e-07	2.41552e-06
ORC1	0.89	3.52	1.07857e-06	9.54303e-06
CEBPD	1.2	5.45	1.14182e-06	1.0021e-05
PPARD	0.63	6	2.05513e-06	1.6713e-05
MYC	1.13	7.22	3.68121e-06	2.78291e-05
NRN1	1.47	3.42	4.24231e-06	3.14504e-05
EIF4E	-0.62	4.95	8.65895e-06	5.8775e-05
SLC1A4	-1.02	5.79	1.2428e-05	8.05266e-05
SKP2	0.85	4.92	1.33431e-05	8.54639e-05
TMEM40	2.41	0.78	1.37387e-05	8.75676e-05
REXO5	-0.81	3.09	1.50624e-05	9.48598e-05
GLYR1	-0.56	6.73	2.19381e-05	0.000132115
SLC30A5	-0.5	5.77	2.40607e-05	0.000143264
FGF2	1.79	2.05	2.73356e-05	0.00016037
AREG	-2.05	2.62	2.75244e-05	0.000161284
WBP1L	-0.48	6.11	2.99145e-05	0.00017352
INTS12	-0.56	4.4	4.2105e-05	0.000234755
IL6	1.75	0.55	4.64477e-05	0.000256118
TP53I3	0.82	4.15	4.88797e-05	0.000267941
RPL5	0.64	9.69	0.000117719	0.000582226
TNFSF9	1.19	0.52	0.000125068	0.000613782
H2BC11	1.37	1.69	0.00012917	0.000630428
FAS	1.07	3.62	0.000153517	0.000734942
SPANXB1	-2.02	-4.88	0.000283544	0.00125793
CDKN1C	1.01	3.57	0.000298506	0.00131265
XIAP	-0.5	5.96	0.000317964	0.00138235
SPANXC	-1.59	-5.93	0.000336361	0.00145199
ANXA7	-0.43	7.2	0.000369633	0.00157681
CDT1	0.71	5.09	0.000408653	0.00172073
POPDC3	1.97	-1.07	0.00041384	0.0017377
VASH2	1.18	3.26	0.000473	0.00195461
KLHL24	0.57	5.85	0.000811933	0.00313573
IL1B	1.13	1.77	0.00085951	0.00328828
H2AC8	1.57	1.38	0.00089281	0.00339838
ANKRD11	0.53	6.52	0.00100346	0.00376456
LEF1	-1.03	3.72	0.00105851	0.00394004
TMEM100	1.79	-0.25	0.00107118	0.00398118
MBNL2	0.62	5.68	0.00107673	0.00400028
AIM2	1.51	1	0.00108677	0.00403143
MCM4	0.61	7.74	0.00128593	0.00467268
SPANXA1	-0.94	-6.43	0.00136072	0.00490792
TGFB2	1.44	3.18	0.00190469	0.00657854
ZNF331	-0.48	4.31	0.00284997	0.00931029
ALDOC	1.04	3.97	0.00303058	0.00981661
INHBE	0.8	-2.26	0.00330017	0.0105747
NRIP3	-0.94	2.33	0.00352734	0.0112047
PCDH9	1.14	-0.17	0.00362683	0.0114519
ATP7A	-0.59	4.01	0.00392512	0.0122668
LMAN2L	-0.37	5.03	0.00417277	0.0129312
PDE4DIP	0.42	6.33	0.00434691	0.0133952
JAG1	0.81	6.06	0.00508261	0.0152902
SART3	-0.28	5.94	0.00545098	0.0162588
SULT1E1	1.86	-3.48	0.0055418	0.0164887
DHFR	-0.51	3.98	0.00560307	0.0166609
BCKDK	-0.35	5.89	0.00563661	0.0167377
MELK	0.54	5.24	0.00625242	0.0183021
PNP	0.45	5.86	0.00637947	0.0186266
FCAR	0.93	-2.83	0.00650418	0.0189285
MCM10	0.55	4.53	0.00687096	0.0198042
ATF2	-0.35	5.49	0.00742142	0.0211409
TOMM22	0.34	6.36	0.00949726	0.0260558
H2BC21	-0.81	5.45	0.0107601	0.0288957
TREM1	0.87	1.52	0.0108366	0.0290354
IRF4	1.38	1.94	0.0111038	0.0296637
MARCKS	0.41	7.76	0.0113701	0.0302264
TMEM50B	-0.31	5.48	0.0114186	0.0303346
PRR16	0.91	1.04	0.0114425	0.030386
CD72	0.62	2.57	0.0131226	0.0339703
MCM3	0.35	7.64	0.0131543	0.0340394
CRK	0.27	6.25	0.0137587	0.0353965
ACSM3	0.72	1.58	0.0151566	0.0383866
RELA	0.25	6.83	0.0153689	0.0388337
SCD5	0.92	3.82	0.0154512	0.0389911
GABPB1	-0.34	5.3	0.0167168	0.0417216
ARPC2	0.26	8.05	0.0171226	0.0425767
DNAJB6	0.32	6.99	0.0175552	0.0434809
CDC45	0.38	4.33	0.0179916	0.0443319
TNPO1	-0.31	6.63	0.0181097	0.0445661
PAX5	1.36	0.22	0.02543	0.0592033
SLC4A7	-0.56	4.79	0.0259377	0.0602131
POLA1	-0.31	4.83	0.0271415	0.0626061
STC1	-0.73	4.3	0.027977	0.0641171
MRM2	-0.25	5.33	0.0286274	0.0653014
GPR137B	-0.4	4.67	0.0301265	0.0682035
RYK	0.26	6.21	0.0304947	0.0689332
GINS2	-0.41	4.68	0.0332876	0.0741403
PBXIP1	0.34	7.3	0.0337832	0.0750132
BLM	0.35	3.92	0.0347301	0.0767668
WDR37	0.28	4.73	0.035263	0.0776899
POLE2	-0.33	2.92	0.0356044	0.078317
HNRNPA2B1	-0.18	9.76	0.0389533	0.0842998
ARAP2	0.44	3.93	0.0417368	0.0893744
LIG1	-0.3	5.9	0.0421296	0.0900269
RPL27A	0.36	9.4	0.0470757	0.0988854
HSPA1A	-0.55	6.81	0.0514943	0.106442
H2BC8	0.94	1.38	0.0519048	0.107121
LPAR6	-0.37	4.25	0.0601764	0.121319
CCNE2	-0.5	3.08	0.0622375	0.124696
MKNK1	0.19	4.8	0.0647911	0.128936
KYNU	0.65	3.18	0.0673428	0.133105
RPS6	0.38	10.71	0.0689952	0.135713
STAT4	0.58	1.55	0.0735557	0.143042
AGFG2	-0.27	3.92	0.0773762	0.149012
ZNF26	-0.21	3.99	0.0795869	0.15233
SLCO1B3	0.72	-6	0.0850983	0.160831
ZEB1	-0.48	3.92	0.0882202	0.165499
ASTE1	-0.17	3.32	0.0896856	0.167556
TMC6	0.26	6.09	0.0944593	0.17487
SLC14A1	-0.58	-0.32	0.0953502	0.176235
NONO	0.19	8.81	0.0955228	0.176521
CANX	-0.21	9.53	0.101877	0.186169
TMCO1	-0.27	7.18	0.104234	0.189553
NUDT1	0.33	4.54	0.108587	0.195775
HSD11B1	0.53	0.63	0.110735	0.198933
SOD1	-0.26	7.87	0.113365	0.202632
TYMS	0.34	5.46	0.115602	0.206009
EIF4G1	0.17	9.14	0.115692	0.206132
CTSA	0.21	7.4	0.120999	0.213911
CRYBG3	0.63	2.69	0.122824	0.216442
NDUFAF3	-0.24	5.69	0.124672	0.219213
HSP90B1	0.19	10.04	0.129972	0.226555
MKNK2	-0.24	6.91	0.134441	0.232748
DBP	-0.3	3.76	0.139393	0.239242
PCDH7	-0.53	2.92	0.150971	0.254699
TP63	0.69	1.25	0.168619	0.277651
JMJD6	0.18	5.21	0.17222	0.282129
CDKN2D	0.25	3.97	0.172424	0.282345
SNX19	-0.18	6.03	0.173022	0.283158
DAB2	0.27	5.67	0.173577	0.283901
SP3	-0.19	6.62	0.185702	0.299471
PAK2	-0.17	7.13	0.188279	0.302753
PRKCB	0.59	2.16	0.204463	0.323243
GEM	0.36	4.04	0.207656	0.327127
ABCA6	-0.43	0.93	0.211036	0.331376
CUL2	0.15	5.71	0.213726	0.334585
NRG1	0.61	0.51	0.227388	0.351135
PITPNC1	0.22	4.32	0.227924	0.351796
METTL7A	-0.3	5.76	0.231129	0.355816
RALGDS	0.16	6.55	0.24121	0.367456
BRD4	0.15	6.99	0.249306	0.376997
ACOX1	-0.17	6.21	0.254768	0.383359
SEPTIN6	0.23	5.55	0.256972	0.385872
E2F8	0.27	3.06	0.259819	0.38934
KAT5	-0.12	4.86	0.260858	0.390568
CTBP2	-0.18	6.55	0.269706	0.400806
CAVIN2	-0.39	1.24	0.271561	0.403072
KLRC2	-0.47	-4.02	0.304327	0.437936
WNK1	-0.18	7.94	0.308675	0.442183
TBC1D3C	0.16	-6.52	0.330594	0.466359
ECM2	-0.28	3.22	0.385568	0.522087
TBL1XR1	-0.09	7.36	0.404502	0.540498
TGFB1	0.17	5.58	0.406008	0.542016
LRP4	0.29	1.76	0.421023	0.556919
ZFPM2	-0.31	1.47	0.439582	0.574633
BIRC5	0.14	6.49	0.457464	0.591414
KLRC1	0.34	-2.08	0.470929	0.603746
NEU1	-0.1	6.65	0.47227	0.604988
IRF2	-0.09	5.29	0.473387	0.605977
ACTG1	0.09	12.09	0.479747	0.6118
CLCN6	-0.09	3.72	0.493209	0.624202
NFKB1	0.1	5.84	0.506365	0.63591
INHBC	-0.21	-3.73	0.507168	0.636591
ASF1B	-0.12	5.21	0.508798	0.637899
TXNIP	-0.14	8.36	0.537085	0.663027
OBSL1	0.14	6.58	0.538586	0.664418
COPZ2	0.18	3.33	0.548274	0.673521
HSPG2	0.19	7.4	0.554827	0.678783
IFI44L	0.22	5.74	0.561694	0.684885
IQGAP1	0.1	8.33	0.57264	0.694504
PLAU	0.16	6.22	0.574906	0.696517
CTH	-0.14	1.35	0.576651	0.697981
NFATC3	-0.08	4.43	0.614065	0.730419
FOSB	0.21	3.81	0.625368	0.740304
ESF1	-0.08	4.5	0.6309	0.744962
RAB5A	-0.06	6	0.631587	0.745363
ZMYM5	-0.06	3.65	0.641168	0.753162
PEX11B	-0.06	5.64	0.66602	0.774264
SRSF7	0.04	7.12	0.671532	0.778594
RBMS3	0.12	2.69	0.672051	0.778957
HNRNPA1	-0.05	9.28	0.680977	0.786132
ZNF165	0.07	2.89	0.686168	0.790304
PGS1	-0.05	5.18	0.693935	0.796258
LMAN1	-0.06	7.51	0.704859	0.804676
DLL4	0.07	3.29	0.71504	0.813253
ARHGAP29	-0.1	5.69	0.72892	0.823706
TSPAN14	-0.04	7.02	0.765141	0.840266
B3GNT2	0.04	5.37	0.787899	0.857396
TBC1D3	-0.06	-5.92	0.850866	0.901837
NAA15	-0.01	6.04	0.927451	0.955568
OASL	0.03	4.34	0.92994	0.957274
MANSC1	-0.02	5.27	0.948863	0.970313
TGIF2	-0.01	5.79	0.949422	0.970541
MBD4	0.01	5.77	0.96526	0.981181
MYCBP2	-0.01	5.72	0.97035	0.983045
NAP1L3	0	0.79	0.988718	0.992151
AUTS2	0	6.28	0.990618	0.993567
NUP85	0	6.1	0.992347	0.994587
MAK16	0	4.59	0.99652	0.997828
SLC26A6	0	4.24	0.997521	0.998338
N4BP2L1	0	3.33	0.99808	0.998505

## Sheet: BasalvsLumBRaceW
Symbol	logFC	AveExpr	p_value	adj_p_value
NAT1	-4.79	4.16	2.2378e-57	1.18192e-54
ABAT	-2.88	4.46	2.23015e-41	2.49037e-39
KRT6B	6.37	2.49	7.25292e-39	6.18937e-37
ZIC1	5.78	-0.27	3.64755e-36	2.38713e-34
SYBU	-2.71	3.83	8.13135e-34	4.40174e-32
LIPG	2.57	1.51	2.0659e-29	6.92485e-28
CYP4B1	-3.81	1.32	2.38832e-29	7.99189e-28
NOTCH1	1.27	5.86	1.60796e-28	4.94067e-27
SLC1A4	-1.4	6.39	1.18047e-25	2.78608e-24
PTGS2	3.03	1.13	2.02711e-25	4.67143e-24
SLPI	4.08	3.97	3.92412e-25	8.77405e-24
ANXA3	2.58	3.67	2.27216e-24	4.74894e-23
SPRY2	1.28	3.12	1.3824e-21	2.24375e-20
BCL2	-1.78	5.42	1.50284e-21	2.43116e-20
FOLR1	4.05	0.72	2.63608e-21	4.15438e-20
SLC30A5	-0.69	6.18	9.70111e-20	1.30295e-18
PIMREG	1.02	3.44	1.13633e-17	1.23711e-16
SKP2	0.94	4.99	1.00857e-16	9.90922e-16
POPDC3	2.41	-1.93	5.94769e-16	5.40352e-15
PPARD	0.69	5.8	9.48132e-16	8.39148e-15
ANKRD11	0.67	6.45	1.14382e-15	1.00191e-14
MCM5	0.79	6.04	3.72062e-15	3.1072e-14
GLYR1	-0.53	7.02	1.08424e-14	8.61663e-14
WBP1L	-0.54	6.3	4.20625e-14	3.13018e-13
SNAI1	0.97	2.62	7.9356e-14	5.733e-13
RPL5	0.67	9.55	3.70686e-13	2.50396e-12
NRN1	1.3	3.24	3.84836e-13	2.59416e-12
ABCC10	0.54	4.69	4.22675e-13	2.83943e-12
TP53I3	0.8	3.76	5.32218e-13	3.53282e-12
ORC1	0.92	3.33	5.91277e-13	3.90627e-12
SULT1E1	2.27	-4.39	1.85313e-12	1.15847e-11
ACSM3	1.18	1.53	1.90122e-12	1.18702e-11
XIAP	-0.48	6.33	2.49038e-12	1.53753e-11
MCM10	0.88	4.46	4.09904e-12	2.4632e-11
SLC4A7	-1	5.39	4.56072e-12	2.73224e-11
IL6	1.63	0.05	1.54813e-11	8.78696e-11
FGF2	1.45	2.11	1.74483e-11	9.85474e-11
MELK	0.8	4.99	2.74262e-11	1.51146e-10
KLHL24	0.59	6.01	5.91594e-11	3.14156e-10
TMEM50B	-0.52	5.69	6.60963e-11	3.48907e-10
TMCO1	-0.5	7.43	1.01831e-10	5.27848e-10
FCAR	1.44	-2.82	1.05151e-10	5.43468e-10
CXCL8	1.74	1.54	2.50614e-10	1.23737e-09
FAS	0.95	3.72	4.21712e-10	2.03384e-09
REXO5	-0.65	3.34	5.33031e-10	2.53937e-09
DHFR	-0.62	4.47	5.5045e-10	2.61916e-09
ANXA7	-0.42	7.34	1.89226e-09	8.50081e-09
EHD1	0.57	6.24	2.23848e-09	9.98234e-09
AIM2	1.56	0.54	2.98232e-09	1.30908e-08
CDC45	0.64	3.99	5.17981e-09	2.21593e-08
H2BC21	-1.08	5.65	5.32747e-09	2.27562e-08
IRF4	1.55	1.68	7.33568e-09	3.0756e-08
MYC	0.87	6.66	2.94297e-08	1.14702e-07
RPS6	0.61	10.47	3.00271e-08	1.1682e-07
BLM	0.61	3.98	3.06476e-08	1.19092e-07
HSD11B1	1.04	0.77	4.1004e-08	1.56995e-07
GPR137B	-0.64	4.97	4.20515e-08	1.60722e-07
NUDT1	0.61	4	5.64563e-08	2.1233e-07
CDT1	0.7	4.47	6.27447e-08	2.34941e-07
SNX19	-0.44	6.49	8.85672e-08	3.25947e-07
ZEB1	-0.68	4.56	8.88465e-08	3.26914e-07
BCKDK	-0.43	6.01	1.04809e-07	3.82692e-07
CD72	0.75	1.97	1.22594e-07	4.44066e-07
BRD4	0.33	6.99	1.61134e-07	5.75346e-07
MKNK2	-0.5	7.13	1.84822e-07	6.54427e-07
TMEM40	1.71	0.66	1.90207e-07	6.72035e-07
IL1B	1	1.81	2.27179e-07	7.95759e-07
INTS12	-0.36	4.72	2.64412e-07	9.1795e-07
EIF4E	-0.4	5.35	2.87376e-07	9.91684e-07
VASH2	1.06	3.31	3.85263e-07	1.30686e-06
CCN3	0.92	2.29	3.88456e-07	1.31677e-06
ATP7A	-0.5	4.55	6.1096e-07	2.02294e-06
PAX5	1.72	-0.83	6.571e-07	2.16726e-06
TNPO1	-0.37	7.09	7.51404e-07	2.45346e-06
MCM3	0.44	7.48	7.60001e-07	2.47946e-06
ECM2	-0.73	3.66	1.13794e-06	3.63418e-06
SLCO1B3	1.2	-6.03	1.14054e-06	3.64191e-06
TOMM22	0.36	6.28	1.21086e-06	3.85448e-06
LEF1	-0.74	4.13	1.22746e-06	3.90043e-06
MBNL2	0.62	6.01	1.66241e-06	5.1805e-06
RYK	0.31	6.23	3.46502e-06	1.03522e-05
TYMS	0.51	5.24	3.74858e-06	1.11409e-05
TREM1	0.97	1.59	3.88282e-06	1.15141e-05
PCDH9	1.04	-0.01	5.27039e-06	1.53562e-05
TMEM100	1.22	-0.39	5.29096e-06	1.54092e-05
CANX	-0.34	9.98	7.3399e-06	2.09427e-05
SLC26A6	-0.42	3.9	1.38959e-05	3.81395e-05
HSPA1A	-0.71	6.57	1.64632e-05	4.46466e-05
TSPAN14	0.32	7.1	1.86516e-05	5.02189e-05
AREG	-1.39	2.85	1.99132e-05	5.34464e-05
DNAJB6	0.3	7.02	2.22097e-05	5.91552e-05
DBP	-0.5	3.59	2.28464e-05	6.07269e-05
NRIP3	-0.95	2.85	2.4829e-05	6.56396e-05
ARAP2	0.63	4.02	2.7145e-05	7.12897e-05
STC1	-0.86	5.32	2.94456e-05	7.69697e-05
OBSL1	0.57	6.14	3.04564e-05	7.94419e-05
ARPC2	0.28	8.02	3.7033e-05	9.54369e-05
TNF	0.98	0.91	3.82824e-05	9.84491e-05
CCNE2	-0.58	3.47	6.13806e-05	0.000153173
CDKN1C	0.65	3.1	7.24052e-05	0.000178993
RPL27A	0.44	9.24	7.48891e-05	0.000184667
AGFG2	-0.37	4.03	0.000119898	0.000285529
NDUFAF3	-0.38	5.51	0.000152918	0.000357713
TGFB2	0.88	3.49	0.000186132	0.000430207
STAT4	0.62	1.51	0.000247773	0.00056191
TNFSF9	0.68	-0.19	0.000263028	0.000593882
KAT5	-0.23	4.93	0.00038522	0.00084565
PRKCB	0.8	2.35	0.00038934	0.000853639
WDR37	0.27	4.76	0.000425823	0.000928731
LPAR6	-0.36	4.49	0.000515196	0.0011104
TGIF2	0.39	5.77	0.000602304	0.00128328
RAB5A	-0.22	6.27	0.000631226	0.00133952
NRG1	0.97	0.94	0.000713411	0.00149876
PRR16	0.52	0.99	0.000715262	0.00150249
EIF4G1	0.24	9.04	0.000723293	0.00151838
KLRC1	0.88	-2.11	0.000773618	0.00161483
GINS2	-0.38	4.65	0.000774426	0.00161635
LMAN2L	-0.24	5.18	0.00080873	0.00168219
SART3	-0.2	6.07	0.000824878	0.00171268
SOD1	-0.31	7.8	0.000882484	0.00182473
PCDH7	-0.6	3.82	0.000962607	0.00197784
CRYBG3	0.6	3.49	0.00123963	0.00249895
PEX11B	-0.26	5.82	0.00135318	0.00270801
HSP90B1	0.24	10.16	0.0014368	0.00285984
ARHGAP29	-0.49	6.21	0.00169992	0.00334203
TP63	0.84	1.74	0.00198843	0.00385342
CLCN6	-0.21	3.83	0.0021807	0.00419276
SEPTIN6	0.34	5.52	0.00230933	0.00441315
CTBP2	-0.29	6.71	0.00247503	0.00469932
H2BC11	0.61	1.55	0.00262828	0.00497005
BIRC5	0.37	6.16	0.00269612	0.00508873
CUL2	0.22	5.88	0.0037243	0.00674016
H2AC8	0.77	1.1	0.00413038	0.0074126
HNRNPA2B1	-0.15	9.8	0.00489236	0.00865922
MCM4	0.3	7.66	0.00585827	0.0102061
ASTE1	-0.17	3.38	0.00589638	0.0102661
INHBE	0.59	-2.56	0.00611694	0.0106284
ZFPM2	-0.44	2.15	0.00658851	0.0113779
NEU1	-0.23	6.69	0.00857389	0.0144167
NFATC3	0.22	5	0.00875095	0.0146929
TXNIP	-0.3	8.62	0.00878356	0.0147426
CEBPD	0.4	4.54	0.0110965	0.0182071
NAP1L3	-0.41	1.06	0.0124058	0.0201357
MKNK1	0.16	4.69	0.0137638	0.0221377
MARCKS	0.26	7.81	0.0180389	0.0283601
JMJD6	0.18	4.87	0.0185324	0.0290752
PNP	0.25	5.86	0.0185377	0.0290811
ACOX1	-0.17	6.48	0.0196444	0.0306377
CAVIN2	-0.44	1.5	0.0215666	0.0333984
SCD5	0.43	3.65	0.0257344	0.03928
ALDOC	0.47	3.78	0.0287958	0.0434304
TBC1D3C	0.18	-6.66	0.0305769	0.0458654
ATF2	-0.16	5.88	0.0320689	0.0478792
LIG1	-0.18	5.58	0.0321598	0.0479929
CRK	0.12	6.47	0.0385964	0.0566936
JAG1	0.25	6.06	0.039059	0.0572998
ZNF165	-0.27	2.67	0.039699	0.058195
GABPB1	-0.11	5.35	0.0413647	0.0604553
LRP4	0.33	1.98	0.0503652	0.0722854
SPANXB1	-0.65	-5.15	0.051749	0.0740863
POLE2	-0.19	3.05	0.0540889	0.0771424
ZNF331	-0.17	4.4	0.0561386	0.0797746
CTSA	-0.17	7.3	0.0660523	0.092193
ABCA6	-0.31	1.65	0.0680327	0.0946799
PAK2	-0.13	7.49	0.0699432	0.0970622
NONO	0.1	8.84	0.0736505	0.10168
RBMS3	-0.23	3.15	0.0765308	0.105203
ZMYM5	-0.13	3.9	0.0829804	0.11313
TBL1XR1	-0.15	7.82	0.0838622	0.114228
POLA1	-0.14	5.13	0.0978538	0.131318
RELA	0.1	6.76	0.10163	0.135985
NFKB1	0.14	6.08	0.109121	0.144926
TGFB1	-0.18	5.37	0.111511	0.147779
PITPNC1	0.19	4.45	0.116918	0.154202
PBXIP1	0.17	6.97	0.122743	0.16095
SP3	-0.1	6.95	0.146881	0.188864
AUTS2	0.18	6.46	0.162557	0.206708
ZNF26	-0.11	4.01	0.169789	0.214828
TBC1D3	0.17	-6.55	0.191874	0.239408
METTL7A	-0.17	5.87	0.202741	0.251521
MAK16	0.12	4.7	0.204199	0.253121
MANSC1	0.18	5.67	0.207793	0.257045
INHBC	-0.21	-3.7	0.235549	0.287065
ESF1	-0.09	4.86	0.254412	0.307961
SLC14A1	-0.24	-0.06	0.266745	0.320941
IFI44L	0.26	5.51	0.278558	0.333369
PLAU	0.17	6.2	0.313655	0.370417
COPZ2	-0.16	3.31	0.320211	0.377326
FOSB	-0.21	3.46	0.349034	0.407433
KYNU	0.21	3.36	0.35865	0.417013
ACTG1	-0.07	11.97	0.368797	0.427159
LMAN1	-0.08	7.84	0.407453	0.466896
CTH	-0.1	1.72	0.427402	0.486617
MBD4	-0.05	5.76	0.441092	0.500541
PDE4DIP	0.07	6.45	0.485728	0.543586
CDKN2D	0.08	3.62	0.490716	0.548723
HSPG2	0.09	7.68	0.533489	0.589407
KLRC2	0.15	-3.53	0.564267	0.618447
PGS1	0.04	4.85	0.581895	0.63506
WNK1	-0.05	8.36	0.589435	0.641784
MRM2	-0.04	5.39	0.601726	0.653178
IRF2	-0.03	5.41	0.613045	0.663388
OASL	0.11	3.89	0.627482	0.676948
IQGAP1	0.04	8.66	0.649938	0.697364
SPANXA1	0.03	-6.78	0.674781	0.720538
DLL4	-0.04	3.37	0.694643	0.738744
RALGDS	0.03	6.37	0.715426	0.757195
NUP85	0.02	5.78	0.724823	0.765543
E2F8	0.04	3.26	0.72851	0.768961
GEM	0.04	4.13	0.739754	0.77877
DAB2	0.04	6.01	0.754138	0.791268
MYCBP2	0.03	6.18	0.7619	0.798137
HNRNPA1	0.02	9.27	0.79226	0.825593
NAA15	0.02	6.38	0.839929	0.866901
B3GNT2	0.02	5.55	0.852159	0.877299
SRSF7	-0.01	7.05	0.870073	0.892544
N4BP2L1	0.01	3.42	0.936168	0.947759
TMC6	-0.01	5.55	0.943925	0.954129
H2BC8	-0.02	1.59	0.948413	0.957626
SPANXC	0.01	-6.23	0.979069	0.983549
ASF1B	0	5.21	0.992894	0.994165

## Sheet: BasalvsLumARaceAA
Symbol	logFC	AveExpr	p_value	adj_p_value
ABAT	-3.79	4.08	6.67773e-36	2.71867e-33
NAT1	-4.84	3.84	2.80282e-32	6.73229e-30
ORC1	1.95	2.84	9.33759e-28	1.15491e-25
PIMREG	2.23	3.17	1.47673e-26	1.47991e-24
MCM10	2.29	3.58	5.80597e-26	5.2046e-24
NOTCH1	1.77	6.16	2.82118e-25	2.29714e-23
SKP2	1.58	4.41	7.75599e-24	4.87355e-22
BCL2	-2.76	5.2	9.46195e-24	5.90752e-22
MELK	2.13	4.37	1.25383e-23	7.63313e-22
CYP4B1	-4.68	1.54	5.63231e-23	3.15377e-21
ZIC1	5.54	0.39	8.2911e-23	4.53851e-21
BLM	1.51	3.29	4.67266e-20	1.59634e-18
SYBU	-2.88	4.07	1.15699e-19	3.74337e-18
CDC45	1.72	3.61	1.65341e-19	5.2453e-18
MCM5	1.15	6.12	3.62218e-19	1.06764e-17
KRT6B	5.19	4.25	9.74328e-19	2.64233e-17
MCM4	1.41	7.24	2.2195e-18	5.61106e-17
WBP1L	-0.86	6.39	4.25996e-18	1.0303e-16
BIRC5	1.77	5.67	1.87941e-17	4.06727e-16
PPARD	0.85	5.78	1.89229e-17	4.0906e-16
MCM3	0.98	7.27	2.74298e-16	4.94952e-15
SNAI1	1.56	2.8	2.21603e-15	3.57898e-14
SLPI	3.41	5.15	4.93406e-15	7.57434e-14
CDT1	1.54	4.56	8.95853e-15	1.30647e-13
E2F8	1.98	2.18	1.27707e-14	1.83234e-13
FOLR1	3.95	1.5	3.84395e-13	4.52794e-12
SLC1A4	-1.38	6.15	6.16523e-13	7.04567e-12
POPDC3	3.01	-1.93	5.96439e-12	5.90157e-11
MKNK2	-0.98	7.31	6.9171e-12	6.79949e-11
ABCC10	0.65	4.89	1.30035e-11	1.22583e-10
LIPG	2.13	1.48	1.60919e-11	1.49462e-10
EIF4G1	0.56	8.91	3.64611e-11	3.18091e-10
MYC	1.35	6.91	1.09098e-10	8.82813e-10
TYMS	1.17	4.99	3.9404e-10	2.9357e-09
JMJD6	0.65	4.94	1.83874e-09	1.23395e-08
VASH2	1.61	2.83	2.11167e-09	1.40457e-08
AIM2	2.01	0.48	2.1762e-09	1.44405e-08
TNF	1.86	1.26	6.02062e-09	3.70684e-08
RYK	0.51	6.04	1.18236e-08	6.93866e-08
H2BC21	-1.26	5.82	2.70934e-08	1.51534e-07
BCKDK	-0.57	6.06	4.71632e-08	2.54252e-07
TNFSF9	1.39	0.2	6.80219e-08	3.56472e-07
GLYR1	-0.56	6.83	9.65655e-08	4.93097e-07
PNP	0.68	5.67	1.98973e-07	9.62458e-07
INTS12	-0.52	4.48	1.99419e-07	9.64138e-07
CXCL8	1.85	1.44	2.61587e-07	1.2462e-06
PTGS2	2.11	1.19	2.78374e-07	1.31846e-06
CD72	0.93	2.3	4.66672e-07	2.12581e-06
AREG	-2.16	3.05	4.70146e-07	2.14013e-06
FCAR	1.34	-3.2	5.46583e-07	2.46057e-06
ANXA3	1.58	4.51	5.55276e-07	2.49568e-06
CUL2	0.46	5.53	6.09446e-07	2.71365e-06
KLHL24	0.69	5.68	6.80004e-07	3.00308e-06
ALDOC	1.4	3.6	6.9833e-07	3.07775e-06
SLC14A1	-1.5	0.23	7.70339e-07	3.37306e-06
HSP90B1	0.48	9.86	9.77767e-07	4.20315e-06
ASF1B	0.78	4.79	9.90844e-07	4.25469e-06
ANKRD11	0.6	6.39	1.0634e-06	4.54031e-06
CDKN2D	0.73	3.69	1.18027e-06	5.00864e-06
CCNE2	1.01	2.44	1.57793e-06	6.55525e-06
TMEM40	1.88	0.59	1.6645e-06	6.886e-06
CAVIN2	-1.43	1.82	1.92924e-06	7.88562e-06
LEF1	-1.15	3.97	1.95172e-06	7.96917e-06
ARPC2	0.41	7.93	2.14455e-06	8.68755e-06
TMEM50B	-0.41	5.58	2.58742e-06	1.03359e-05
PAX5	2.29	-0.49	3.2287e-06	1.2657e-05
LPAR6	-0.65	4.45	3.25011e-06	1.27358e-05
NUP85	0.45	5.88	3.3258e-06	1.30064e-05
EHD1	0.52	6.46	3.37305e-06	1.31779e-05
TMC6	0.62	5.87	3.69939e-06	1.43668e-05
AGFG2	-0.56	4.11	3.75702e-06	1.45558e-05
NRIP3	-1.42	2.73	3.90435e-06	1.50878e-05
LMAN2L	-0.44	5.13	7.34333e-06	2.71376e-05
MBD4	0.34	5.6	1.89676e-05	6.51547e-05
TOMM22	0.42	6.26	1.89743e-05	6.51661e-05
SLC4A7	-0.97	5.09	2.12903e-05	7.24584e-05
ATP7A	-0.66	4.15	2.43529e-05	8.21659e-05
FAS	0.79	3.56	2.60819e-05	8.7576e-05
IL6	1.57	0.31	2.63069e-05	8.82102e-05
NDUFAF3	-0.47	5.85	3.18673e-05	0.000105301
NAA15	0.41	5.83	3.5563e-05	0.000116586
CCN3	0.98	2.66	4.88996e-05	0.000156938
TREM1	1.03	1.28	5.57517e-05	0.000176953
XIAP	-0.42	6.01	5.7407e-05	0.000181705
NRN1	0.87	3.44	7.87659e-05	0.000243167
TP53I3	0.6	4.11	8.81731e-05	0.000269526
ZEB1	-0.83	4.18	9.05877e-05	0.000276259
CTSA	0.43	7.26	9.54019e-05	0.000290125
SPANXB1	-1.66	-4.69	0.000118809	0.000355446
DBP	-0.61	3.96	0.000143105	0.000421931
H2BC11	0.99	1.63	0.00015255	0.000446812
PRR16	0.92	0.86	0.000162089	0.000471922
SULT1E1	1.82	-3.8	0.000322817	0.000889647
NONO	0.29	8.73	0.00034551	0.000946846
SNX19	-0.37	6.16	0.00041205	0.00111281
REXO5	-0.48	3.08	0.000429617	0.00115562
SLC30A5	-0.36	5.79	0.000452169	0.00121194
TGIF2	0.46	5.56	0.000490504	0.00130449
ARAP2	0.59	3.78	0.000503227	0.0013356
CLCN6	-0.37	3.87	0.000646073	0.00167737
WDR37	0.35	4.65	0.000684556	0.00176719
SRSF7	0.22	7.02	0.000716111	0.00184135
NUDT1	0.6	4.35	0.000751674	0.00192343
ESF1	0.43	4.26	0.00110821	0.00274621
ECM2	-0.79	3.52	0.00118373	0.00291709
RPL5	0.37	9.71	0.00131481	0.00320414
IL1B	0.82	1.71	0.00161353	0.00385897
DNAJB6	0.33	6.93	0.00164513	0.00392685
IRF4	1.22	1.76	0.00179787	0.00426176
OASL	0.96	3.88	0.00180175	0.00426993
RBMS3	-0.64	3.04	0.00186185	0.00439902
N4BP2L1	-0.48	3.57	0.00188719	0.00445405
PCDH7	-0.87	3.18	0.00207446	0.00485614
BRD4	0.27	6.9	0.00214701	0.00501292
ACTG1	0.25	11.99	0.00298077	0.00673101
DLL4	-0.41	3.51	0.00322349	0.00721409
POLE2	0.36	2.64	0.00323545	0.00723838
STC1	-0.9	4.52	0.00349327	0.00775128
IFI44L	0.87	5.39	0.00361837	0.00800252
COPZ2	-0.62	3.69	0.00412775	0.00900374
PGS1	0.28	5.03	0.00430063	0.00932981
ABCA6	-0.84	1.21	0.00442472	0.00957774
MAK16	0.35	4.42	0.00534769	0.0113629
SPRY2	0.57	3.2	0.00606109	0.0127115
ZNF165	0.38	2.72	0.00772982	0.0157976
KAT5	-0.22	4.93	0.00795081	0.0162017
CTH	-0.42	1.52	0.00800792	0.0162977
EIF4E	-0.27	4.89	0.00867289	0.0175233
LMAN1	0.34	7.33	0.0087542	0.0176712
TXNIP	-0.44	8.53	0.0108438	0.0213899
TP63	-1.05	1.97	0.0109409	0.0215574
TGFB2	0.85	3.2	0.0129364	0.0250202
TMCO1	-0.26	7.22	0.0134229	0.0258637
NAP1L3	-0.58	1.08	0.0139049	0.0266716
STAT4	0.57	1.44	0.0156195	0.029646
FGF2	0.76	2.22	0.0164977	0.0311284
MARCKS	0.34	7.72	0.0199077	0.0367637
TSPAN14	0.22	6.9	0.0206727	0.0380186
TMEM100	0.9	-0.15	0.0243201	0.0439691
NFATC3	0.29	4.26	0.0246204	0.0444381
CRYBG3	0.79	2.49	0.0256463	0.0460685
DHFR	0.36	3.65	0.0267609	0.0478858
SCD5	0.67	3.77	0.027082	0.0483762
METTL7A	-0.39	5.86	0.027164	0.0485183
CRK	0.19	6.24	0.0271825	0.0485425
TGFB1	-0.32	5.78	0.0278981	0.0496479
LIG1	0.23	5.69	0.0296787	0.0524966
HSD11B1	0.54	0.53	0.0317512	0.0557086
PAK2	0.21	6.98	0.0322878	0.0564828
FOSB	-0.79	4.26	0.0324946	0.0568037
PEX11B	-0.2	5.72	0.0394942	0.0675827
RELA	0.14	6.83	0.041074	0.0699067
SPANXC	-0.52	-6.16	0.0422912	0.0716973
ZFPM2	-0.57	1.65	0.0480609	0.0802466
PDE4DIP	0.25	6.34	0.0486881	0.0811759
PCDH9	0.64	-0.13	0.0516359	0.0854925
KYNU	0.57	3.1	0.0524879	0.0866682
MKNK1	0.13	4.79	0.0610631	0.0991109
SEPTIN6	0.25	5.5	0.0614603	0.099648
GABPB1	-0.12	5.26	0.0748763	0.118298
KLRC2	-0.62	-3.86	0.0803431	0.125756
INHBE	0.4	-2.21	0.0811378	0.126858
POLA1	0.17	4.65	0.0994128	0.151882
RPS6	0.23	10.72	0.104429	0.158431
HNRNPA2B1	0.11	9.65	0.108919	0.164274
JAG1	0.31	6.16	0.122582	0.181919
GPR137B	-0.25	4.67	0.127678	0.188551
IQGAP1	0.21	8.26	0.133976	0.196559
PRKCB	0.45	2.12	0.14562	0.211028
WNK1	0.2	7.79	0.147007	0.212685
ANXA7	-0.12	7.13	0.147746	0.213602
ACSM3	0.33	1.64	0.158346	0.226596
TNPO1	-0.15	6.61	0.164539	0.234326
PITPNC1	0.17	4.3	0.166707	0.236826
HSPA1A	-0.29	6.78	0.17177	0.242783
CTBP2	-0.17	6.58	0.20175	0.278925
GINS2	0.22	4.44	0.220515	0.300572
INHBC	0.28	-3.93	0.227383	0.308792
SLCO1B3	0.38	-5.97	0.230964	0.312786
NEU1	-0.12	6.68	0.234378	0.316685
MBNL2	0.19	5.77	0.23977	0.322743
SPANXA1	-0.19	-6.62	0.269539	0.355853
PLAU	0.24	6.15	0.273229	0.359825
MANSC1	-0.19	5.36	0.276819	0.363598
ARHGAP29	-0.21	5.77	0.290194	0.378015
CDKN1C	0.21	3.78	0.293335	0.381547
SLC26A6	0.14	4.17	0.29496	0.383456
OBSL1	0.16	6.55	0.312546	0.402493
B3GNT2	0.1	5.33	0.375455	0.468856
CEBPD	0.16	5.74	0.38959	0.483174
MRM2	0.06	5.22	0.435278	0.528596
KLRC1	0.25	-2.09	0.447197	0.540546
NFKB1	-0.09	5.91	0.452144	0.544795
ZMYM5	-0.08	3.67	0.454324	0.544795
RPL27A	0.1	9.46	0.469124	0.554874
ATF2	-0.08	5.42	0.472809	0.558421
TBC1D3C	-0.12	-6.41	0.482993	0.568114
CANX	0.07	9.43	0.488745	0.573741
ZNF331	-0.08	4.2	0.5328	0.614457
PBXIP1	-0.07	7.44	0.568307	0.647081
ACOX1	0.06	6.13	0.588339	0.665894
MYCBP2	0.09	5.68	0.608182	0.68382
ASTE1	-0.04	3.28	0.608525	0.684066
AUTS2	0.08	6.24	0.634234	0.70828
SOD1	-0.05	7.82	0.681137	0.749186
H2AC8	-0.11	1.91	0.704439	0.768757
H2BC8	-0.11	1.72	0.707285	0.771089
RALGDS	0.04	6.58	0.713123	0.775593
TBC1D3	-0.1	-5.89	0.715396	0.777414
RAB5A	0.03	5.97	0.720594	0.781413
ZNF26	-0.03	3.94	0.724985	0.78485
TBL1XR1	0.03	7.31	0.726465	0.786122
SP3	0.03	6.55	0.776883	0.826758
SART3	-0.02	5.86	0.816447	0.857519
IRF2	-0.02	5.27	0.860991	0.893974
HSPG2	-0.04	7.48	0.869637	0.90075
LRP4	-0.04	1.87	0.876081	0.905983
GEM	0.03	4.14	0.892557	0.918985
DAB2	0.01	5.75	0.943373	0.958015
HNRNPA1	0.01	9.26	0.946766	0.960578
NRG1	0.02	0.69	0.957046	0.968243

## Sheet: BasalvsLumARaceW
Symbol	logFC	AveExpr	p_value	adj_p_value
SKP2	1.78	4.07	1.4332e-109	5.4917e-107
ABAT	-3.37	5.59	1.18733e-105	3.56965e-103
NAT1	-5.28	5.78	3.66828e-105	1.08615e-102
SYBU	-2.91	4.68	6.09781e-85	7.40145e-83
ORC1	2.25	2.03	4.00734e-81	4.05759e-79
MCM10	2.68	2.8	7.46972e-81	7.44762e-79
CYP4B1	-4.81	3.1	6.88203e-80	6.43486e-78
PIMREG	2.36	2.11	1.5484e-76	1.20553e-74
MELK	2.39	3.51	1.69702e-75	1.25618e-73
BLM	1.83	2.85	7.3243e-71	4.23466e-69
BCL2	-2.28	6.28	1.25442e-70	7.16781e-69
CDC45	2.17	2.61	3.17592e-70	1.77325e-68
BIRC5	2.22	4.58	8.77742e-62	3.09618e-60
WBP1L	-0.9	6.73	3.41703e-61	1.1715e-59
MCM5	1.16	5.55	7.56344e-61	2.56161e-59
TYMS	1.6	4.24	7.47115e-57	2.07683e-55
ZIC1	5	-1.14	2.74982e-56	7.3916e-55
MCM3	1.01	6.91	1.97575e-55	5.0078e-54
CDT1	1.87	3.35	3.53105e-55	8.81274e-54
MCM4	1.36	6.74	2.2581e-54	5.41446e-53
E2F8	1.89	1.77	5.48782e-39	6.5472e-38
NOTCH1	0.97	5.78	2.66818e-36	2.81087e-35
PPARD	0.76	5.57	2.53235e-35	2.55352e-34
PNP	1	5.2	1.9589e-34	1.89228e-33
ANKRD11	0.68	6.27	6.67299e-34	6.29664e-33
ASF1B	1.21	4.25	6.53795e-31	5.42986e-30
ABCC10	0.56	4.53	8.16102e-31	6.75202e-30
KRT6B	3.83	2.88	1.07816e-30	8.89377e-30
MKNK2	-0.82	7.52	4.39739e-29	3.36073e-28
SLC1A4	-1.12	6.53	1.06979e-28	7.97931e-28
TGIF2	0.87	5.28	2.41433e-28	1.76972e-27
POPDC3	2.3	-2.46	2.73602e-28	2.00177e-27
SLPI	2.71	4.02	2.97733e-28	2.17182e-27
CAVIN2	-1.89	2.77	3.20056e-28	2.33204e-27
LIPG	1.82	1.45	6.8686e-28	4.91851e-27
JMJD6	0.63	4.46	7.12341e-28	5.09351e-27
HSP90B1	0.66	9.76	3.93748e-27	2.70747e-26
NUP85	0.55	5.36	1.21027e-26	8.11634e-26
ZEB1	-1.09	5.06	1.08893e-25	7.00453e-25
NUDT1	0.86	3.65	3.22738e-24	1.93465e-23
VASH2	1.45	2.73	4.31424e-24	2.57589e-23
ECM2	-1.25	4.27	5.05255e-24	3.00478e-23
TOMM22	0.59	6	6.4355e-24	3.80522e-23
LPAR6	-0.76	4.91	1.03075e-23	6.04528e-23
TMEM50B	-0.55	5.85	3.68818e-23	2.09701e-22
SNAI1	1.01	2.34	1.23066e-22	6.80905e-22
EIF4G1	0.48	8.79	1.33578e-22	7.3802e-22
GLYR1	-0.51	7.14	2.29796e-22	1.25193e-21
BRD4	0.42	6.83	2.89582e-22	1.5689e-21
CUL2	0.51	5.59	5.90604e-22	3.14742e-21
SLC30A5	-0.48	6.19	3.52124e-21	1.79151e-20
PTGS2	1.87	1.28	4.92877e-21	2.4927e-20
AIM2	1.72	0.01	6.81141e-21	3.42094e-20
NAP1L3	-1.08	1.69	1.5862e-20	7.79811e-20
TXNIP	-0.84	9.12	5.14679e-20	2.45314e-19
CXCL8	1.96	0.92	8.28119e-20	3.90519e-19
CCNE2	0.98	2.38	9.57376e-20	4.50278e-19
SLC4A7	-1.04	5.69	1.36698e-19	6.35583e-19
POLE2	0.66	2.42	1.45951e-19	6.77315e-19
TREM1	1.51	0.91	1.58571e-19	7.35009e-19
FCAR	1.55	-3.28	3.53806e-19	1.61167e-18
H2BC11	1.49	0.68	5.63122e-19	2.53327e-18
NAA15	0.52	5.97	9.81427e-19	4.36086e-18
RBMS3	-0.98	3.81	1.33155e-18	5.87118e-18
XIAP	-0.42	6.4	3.18288e-18	1.37337e-17
CLCN6	-0.46	4.08	3.2849e-18	1.41583e-17
FOLR1	2.57	0.85	4.16835e-18	1.78792e-17
NONO	0.36	8.6	1.33436e-17	5.56588e-17
ATP7A	-0.65	4.8	2.31436e-16	9.04724e-16
KLHL24	0.52	5.92	3.61207e-16	1.39721e-15
MAK16	0.48	4.38	6.83005e-16	2.59877e-15
MYC	0.93	6.39	7.87761e-16	2.98747e-15
DNAJB6	0.41	6.86	9.74951e-16	3.67738e-15
ARPC2	0.38	7.87	9.79258e-16	3.69291e-15
FOSB	-1.75	4.75	1.20802e-15	4.53548e-15
RYK	0.36	6.11	1.52493e-15	5.69139e-15
GINS2	0.87	3.75	3.85119e-15	1.40411e-14
DBP	-0.74	3.9	5.63623e-15	2.03254e-14
TSPAN14	0.36	6.98	1.81328e-14	6.34242e-14
CDKN2D	0.65	3.14	2.38039e-14	8.26098e-14
NFATC3	0.55	4.67	2.88854e-14	9.98371e-14
INTS12	-0.36	4.81	3.22966e-14	1.11352e-13
AGFG2	-0.55	4.26	3.57624e-14	1.2291e-13
AREG	-2.07	3.75	3.92198e-14	1.34438e-13
ABCA6	-1.09	2.34	5.26547e-14	1.78891e-13
TGFB1	-0.6	5.75	1.22384e-13	4.06531e-13
SULT1E1	1.64	-4.47	1.49738e-13	4.94538e-13
TP53I3	0.59	3.72	1.85008e-13	6.07226e-13
LEF1	-0.9	4.46	7.38149e-13	2.33488e-12
SRSF7	0.25	6.84	1.47645e-12	4.59219e-12
TMEM40	1.78	0.17	1.84851e-12	5.71395e-12
SLCO1B3	1.07	-6.23	4.0653e-12	1.22979e-11
CD72	0.72	1.8	8.25807e-12	2.45071e-11
SLC14A1	-1.15	0.73	8.58495e-12	2.54308e-11
COPZ2	-0.78	3.85	9.65332e-12	2.84833e-11
TNF	1.14	0.53	1.51867e-11	4.43616e-11
ZFPM2	-0.83	2.58	1.9297e-11	5.60079e-11
N4BP2L1	-0.49	3.81	2.22494e-11	6.42716e-11
LMAN2L	-0.37	5.34	8.74071e-11	2.43101e-10
GEM	-0.8	4.79	1.83689e-10	5.00998e-10
ANXA3	1.03	4.24	2.06288e-10	5.60991e-10
DLL4	-0.51	3.75	5.52455e-10	1.46526e-09
PCDH7	-0.87	4.2	6.71153e-10	1.76547e-09
H2BC21	-0.88	5.77	7.79757e-10	2.04153e-09
ALDOC	0.93	3.29	1.10823e-09	2.87343e-09
EHD1	0.42	6.22	1.33446e-09	3.44081e-09
SNX19	-0.33	6.52	3.45915e-09	8.66871e-09
ARHGAP29	-0.63	6.45	7.42433e-09	1.81789e-08
ESF1	0.34	4.53	8.01013e-09	1.9579e-08
IRF4	1.14	1.61	8.27545e-09	2.02048e-08
FAS	0.55	3.79	2.49428e-08	5.89469e-08
HSPA1A	-0.6	6.66	2.63301e-08	6.20905e-08
RPL5	0.38	9.61	3.21575e-08	7.53142e-08
MARCKS	0.46	7.59	4.28004e-08	9.9312e-08
NRIP3	-1.21	3.31	4.43806e-08	1.02844e-07
MRM2	0.25	5.17	4.85858e-08	1.12323e-07
ACSM3	0.62	1.67	6.45067e-08	1.47835e-07
MBD4	0.23	5.55	8.16424e-08	1.85756e-07
TP63	-1.15	3.11	2.19996e-07	4.87433e-07
HSPG2	-0.55	8.16	2.75615e-07	6.05789e-07
HNRNPA2B1	0.19	9.57	3.05538e-07	6.69074e-07
KYNU	0.83	2.81	3.43361e-07	7.48628e-07
GPR137B	-0.45	4.98	3.48601e-07	7.59544e-07
NRN1	0.62	3.45	4.22489e-07	9.13608e-07
POLA1	0.31	4.81	4.29536e-07	9.28129e-07
KAT5	-0.23	4.99	4.87906e-07	1.04811e-06
BCKDK	-0.31	6.03	1.22484e-06	2.55261e-06
TNFSF9	0.66	-0.35	1.27576e-06	2.6528e-06
NDUFAF3	-0.35	5.58	1.4107e-06	2.92559e-06
INHBE	0.66	-2.77	1.46624e-06	3.03563e-06
ARAP2	0.51	3.96	1.96919e-06	4.03078e-06
ANXA7	-0.23	7.3	3.97676e-06	7.96738e-06
IFI44L	0.78	5.04	7.23582e-06	1.42313e-05
RPL27A	0.33	9.21	7.59359e-06	1.49095e-05
IL1B	0.65	1.84	7.97271e-06	1.56225e-05
ASTE1	-0.19	3.44	9.92259e-06	1.92904e-05
OASL	0.74	3.36	1.13486e-05	2.19513e-05
STC1	-0.79	5.49	2.0791e-05	3.93318e-05
OBSL1	0.37	6.15	3.94567e-05	7.29068e-05
TMCO1	-0.24	7.35	4.40058e-05	8.10444e-05
ZNF331	-0.26	4.51	5.0969e-05	9.32095e-05
PBXIP1	-0.29	7.29	9.71315e-05	0.000173173
CTBP2	-0.27	6.77	0.000100491	0.000178983
PGS1	0.2	4.71	0.000101469	0.000180559
ZNF165	0.35	2.24	0.00010325	0.000183578
PAX5	1.08	-0.76	0.000184982	0.000321383
LMAN1	0.24	7.61	0.000225737	0.000389282
RPS6	0.28	10.58	0.000231509	0.000398603
IRF2	-0.16	5.52	0.000236751	0.000407306
WDR37	0.19	4.76	0.000245584	0.00042176
HSD11B1	0.57	0.88	0.000352897	0.000596888
TNPO1	-0.19	7.04	0.000392924	0.000661998
WNK1	0.26	8.13	0.000414826	0.000697456
DHFR	0.28	3.91	0.000427118	0.000717321
KLRC1	0.64	-2.14	0.000516506	0.000862108
IL6	0.76	0.33	0.00051844	0.000865262
SPRY2	0.35	3.53	0.00052673	0.000878274
LIG1	0.21	5.31	0.000531133	0.000885162
CRK	0.16	6.41	0.000606553	0.00100477
MBNL2	0.28	6.11	0.00079763	0.0013047
ACTG1	0.18	11.79	0.00154739	0.00245587
PEX11B	-0.19	5.83	0.00181922	0.00286473
ACOX1	0.16	6.26	0.00249315	0.00386737
METTL7A	-0.27	6	0.00259827	0.00402213
CTSA	0.19	7.06	0.00310427	0.00477065
PITPNC1	0.23	4.37	0.00364896	0.00557528
DAB2	-0.26	6.24	0.00428395	0.00648968
JAG1	-0.24	6.39	0.004566	0.00689558
RELA	0.13	6.71	0.00500968	0.00753999
PAK2	0.15	7.3	0.00701393	0.010361
ZMYM5	-0.13	3.93	0.0130343	0.0187017
CTH	-0.21	1.84	0.0138691	0.0198426
H2AC8	0.46	1.15	0.0139602	0.0199627
STAT4	0.34	1.57	0.0156336	0.0222271
TBC1D3C	0.14	-6.68	0.016611	0.0235517
PLAU	0.31	6.04	0.0177031	0.0250112
TBL1XR1	0.14	7.63	0.0228123	0.0317996
CEBPD	-0.28	4.98	0.0328134	0.0449142
LRP4	-0.24	2.35	0.0403987	0.0545894
INHBC	0.3	-4.05	0.0423021	0.0570312
SEPTIN6	0.15	5.58	0.0583302	0.0771238
PRKCB	0.31	2.54	0.0650228	0.085349
SCD5	0.25	3.68	0.0665791	0.0872219
RALGDS	-0.1	6.46	0.072578	0.0944979
TMC6	0.15	5.42	0.0893114	0.114801
CRYBG3	0.24	3.62	0.10882	0.137763
SP3	-0.08	6.95	0.117761	0.148146
HNRNPA1	0.08	9.21	0.120626	0.151437
PDE4DIP	0.12	6.39	0.12351	0.154849
PCDH9	0.29	0.32	0.147289	0.182115
MKNK1	0.06	4.72	0.151833	0.187283
TGFB2	0.25	3.77	0.156993	0.193063
KLRC2	0.28	-3.67	0.176421	0.214943
ZNF26	0.07	3.89	0.183101	0.222368
SPANXC	0.17	-6.36	0.183387	0.22269
CDKN1C	-0.14	3.56	0.221224	0.264139
NEU1	-0.08	6.63	0.232829	0.276896
PRR16	0.16	1.14	0.2381	0.282614
NFKB1	-0.07	6.21	0.245814	0.291098
MYCBP2	-0.1	6.27	0.249608	0.295269
MANSC1	0.11	5.67	0.24999	0.295631
ATF2	-0.06	5.84	0.256445	0.302569
SOD1	0.07	7.58	0.300617	0.345975
GABPB1	0.03	5.27	0.330327	0.376726
TMEM100	-0.17	0.4	0.402056	0.44833
EIF4E	-0.04	5.16	0.44682	0.492985
B3GNT2	0.04	5.52	0.474857	0.520598
SPANXB1	-0.16	-5.37	0.502643	0.54765
AUTS2	0.06	6.51	0.526397	0.570604
H2BC8	0.12	1.49	0.549318	0.59295
SLC26A6	0.04	3.64	0.562653	0.605972
SART3	-0.02	5.98	0.589178	0.630785
FGF2	0.07	2.83	0.68738	0.723087
IQGAP1	0.03	8.66	0.697596	0.732218
CANX	0.02	9.77	0.716796	0.750235
NRG1	-0.06	1.51	0.746252	0.776863
CCN3	-0.03	2.81	0.813487	0.837971
RAB5A	-0.01	6.16	0.829725	0.85272
REXO5	0.02	2.98	0.839895	0.861813
TBC1D3	0	-6.45	0.976905	0.979914
SPANXA1	0	-6.76	0.981105	0.983824

## Sheet: BasalvsNormal-likeRaceAA
Symbol	logFC	AveExpr	p_value	adj_p_value
PIMREG	1.97	3.99	8.41084e-10	2.315e-07
MELK	2.2	5.11	9.24104e-10	2.44038e-07
BIRC5	1.79	6.3	6.94668e-09	1.09477e-06
MCM10	1.99	4.43	1.77544e-08	2.47826e-06
BLM	1.48	3.82	2.74647e-08	3.41857e-06
ABAT	-2.14	2.52	5.69363e-08	6.047e-06
ORC1	1.41	3.6	3.77863e-07	2.7248e-05
NAT1	-1.67	1.71	4.44929e-07	3.09423e-05
CAVIN2	-2.84	1.5	6.04079e-07	3.97472e-05
MCM4	1.47	7.73	1.0621e-06	6.22023e-05
CYP4B1	-3.95	-0.21	1.60927e-06	8.38624e-05
CDC45	1.19	4.29	2.75259e-06	0.000123596
AREG	-2.81	2.37	6.33808e-06	0.000231512
SKP2	1.27	5	7.09708e-06	0.000250798
CDT1	1.3	5.13	1.1597e-05	0.000370682
ZIC1	3.36	2.64	3.5352e-05	0.000851848
WBP1L	-0.72	6.06	3.80843e-05	0.000902114
ZNF165	1.15	2.75	4.47994e-05	0.00101343
E2F8	1.51	2.94	5.64117e-05	0.00120087
TP63	-3.34	1.91	6.65081e-05	0.00135527
AGFG2	-0.99	3.97	7.48439e-05	0.00147143
ASF1B	1.13	5.02	0.000131715	0.00229613
ABCA6	-2.02	1.08	0.000147421	0.00249083
CUL2	0.68	5.66	0.000156201	0.00260269
TYMS	1.34	5.38	0.000223513	0.00342312
PDE4DIP	0.84	6.34	0.000285421	0.00406834
TXNIP	-1.26	8.49	0.000286214	0.00407667
LPAR6	-1.12	4.29	0.000337565	0.00462738
H2BC11	1.72	1.87	0.000339369	0.00463449
TNF	2.02	1.9	0.000554891	0.00653628
MCM3	0.79	7.64	0.000569793	0.00666361
TREM1	1.67	1.55	0.000845665	0.00904047
NAA15	0.65	5.94	0.000857633	0.00912847
GEM	-1.44	4.35	0.00116044	0.0114417
CCNE2	1.37	2.74	0.00126081	0.0121793
POLE2	0.72	2.72	0.00138292	0.0130275
RBMS3	-1.35	2.91	0.00148293	0.013767
SLC14A1	-1.93	-0.24	0.00155209	0.0142198
EIF4G1	0.48	9.12	0.00158635	0.014439
BCL2	-1.44	4.05	0.00186745	0.0162266
MKNK2	-0.8	6.94	0.00241367	0.0196288
GINS2	0.91	4.43	0.00267653	0.0212535
KLHL24	0.76	5.92	0.00303554	0.023154
TBL1XR1	0.49	7.26	0.00353952	0.0259061
LMAN1	0.7	7.4	0.00358525	0.0261319
PCDH7	-1.59	2.98	0.00426913	0.0296473
N4BP2L1	-0.87	3.45	0.00429184	0.0297415
NUP85	0.48	6.03	0.00431508	0.0298312
NAP1L3	-1.33	0.97	0.00437728	0.030199
NOTCH1	0.82	6.91	0.00442212	0.0304207
MCM5	0.62	6.6	0.00478918	0.0320514
PPARD	0.47	6.13	0.0052267	0.0339336
HSP90B1	0.51	10.03	0.00533967	0.0344778
CXCL8	1.82	2.09	0.00563948	0.0359918
POLA1	0.51	4.67	0.00652812	0.0399914
TGFB1	-0.86	5.74	0.00700912	0.0420547
SPRY2	-1.07	3.62	0.00752147	0.0441793
FOSB	-1.88	4.13	0.00769388	0.0447882
DLL4	-0.72	3.41	0.00865946	0.0489367
VASH2	1.33	3.44	0.00926473	0.0513039
PAK2	0.49	7.02	0.00969865	0.0530024
CRK	0.39	6.28	0.00985721	0.0536573
ZEB1	-1.11	3.92	0.0113351	0.0594852
LEF1	-1.03	3.54	0.0130956	0.0659768
LRP4	-1.26	2.02	0.0150171	0.0725831
SYBU	-1.33	2.84	0.0166656	0.0780445
PRKCB	-1.6	2.56	0.0167876	0.0784467
JMJD6	0.4	5.21	0.0237504	0.0998775
WNK1	0.59	7.8	0.0241562	0.101105
RYK	0.36	6.24	0.0263384	0.107086
ABCC10	0.38	5.15	0.0272715	0.109794
NEU1	0.4	6.57	0.0285209	0.113261
SEPTIN6	-0.6	5.7	0.0309717	0.119764
MYCBP2	-0.69	5.81	0.031924	0.122251
SNAI1	0.73	3.47	0.0332472	0.125499
KRT6B	1.8	6.54	0.0339765	0.127246
HNRNPA2B1	0.27	9.67	0.0347834	0.129032
MAK16	0.49	4.52	0.0348761	0.129146
COPZ2	-0.84	3.5	0.0404027	0.143242
POPDC3	1.57	-0.68	0.0456968	0.155739
ACTG1	0.33	12.07	0.0470667	0.159048
DNAJB6	0.41	7.04	0.0476141	0.160303
CDKN2D	0.53	3.97	0.0479937	0.161178
METTL7A	-0.78	5.78	0.048022	0.161181
STAT4	-0.87	1.84	0.0558416	0.17839
NRIP3	-0.66	2.13	0.0562667	0.179316
TMEM50B	-0.32	5.43	0.0619887	0.190679
CLCN6	-0.37	3.75	0.0629375	0.192627
KYNU	-1.02	3.51	0.0640752	0.195101
NONO	0.28	8.83	0.0729513	0.212683
SPANXB1	1	-5.63	0.0788957	0.223965
NRG1	-1.37	0.88	0.0791636	0.224433
MBD4	0.3	5.73	0.0850191	0.235632
TGIF2	0.39	5.73	0.0864918	0.238127
PEX11B	0.34	5.58	0.103783	0.269554
NFKB1	-0.36	5.91	0.112208	0.284037
FOLR1	1.53	3.22	0.113036	0.285446
TSPAN14	-0.32	7.05	0.113705	0.286527
PNP	0.36	5.95	0.121322	0.298788
TMCO1	0.32	7.05	0.130952	0.314305
DAB2	-0.44	5.81	0.133541	0.318581
KLRC1	-1.03	-1.83	0.140001	0.328101
SRSF7	0.2	7.1	0.140451	0.328958
PITPNC1	-0.33	4.43	0.14107	0.329918
SULT1E1	-1.47	-2.71	0.143047	0.333145
TOMM22	0.27	6.43	0.150244	0.343721
ESF1	0.35	4.43	0.153729	0.348634
IL1B	0.7	2.02	0.161793	0.35974
MYC	0.49	7.5	0.166405	0.366631
CDKN1C	-0.54	3.96	0.172694	0.37506
CTSA	0.27	7.43	0.174894	0.378187
PCDH9	-0.74	0.28	0.178873	0.382781
PGS1	0.23	5.14	0.185592	0.390991
SLC4A7	-0.42	4.67	0.188337	0.394589
HSD11B1	-0.63	0.88	0.189863	0.396528
ECM2	-0.65	3.22	0.193402	0.40136
TNPO1	0.23	6.51	0.21532	0.428754
DHFR	0.34	3.78	0.223234	0.438524
BRD4	0.23	7	0.233006	0.451075
ATP7A	-0.32	3.87	0.235488	0.453971
HSPG2	-0.6	7.54	0.241095	0.461096
TP53I3	-0.31	4.45	0.253127	0.474968
CRYBG3	-0.65	2.96	0.25424	0.476489
FAS	-0.4	4	0.259536	0.483218
GPR137B	-0.29	4.58	0.263912	0.488294
CANX	0.2	9.44	0.264144	0.488492
RELA	0.16	6.88	0.264196	0.488542
MRM2	0.2	5.23	0.264476	0.488922
KAT5	-0.16	4.84	0.273047	0.498761
HSPA1A	0.47	6.58	0.280689	0.507328
PLAU	0.44	6.21	0.283744	0.511019
CD72	-0.38	2.81	0.283778	0.511019
FCAR	0.54	-2.62	0.292401	0.520651
FGF2	-0.67	2.68	0.295845	0.524629
RAB5A	0.19	5.96	0.297128	0.525889
MARCKS	-0.23	7.91	0.300074	0.529151
LIG1	0.21	5.77	0.303464	0.53268
NRN1	-0.47	3.93	0.309743	0.538872
INHBE	0.38	-2.07	0.31123	0.540599
SNX19	-0.19	6	0.312297	0.541411
RALGDS	-0.21	6.62	0.315013	0.54396
DBP	-0.29	3.7	0.318005	0.547423
INTS12	-0.2	4.26	0.31979	0.548958
OASL	0.58	4.27	0.32931	0.559257
H2BC8	0.52	1.6	0.333733	0.56422
NUDT1	0.29	4.6	0.344155	0.574493
KLRC2	-0.61	-4.08	0.345433	0.57583
ANKRD11	0.23	6.65	0.346363	0.576698
SLPI	0.66	6.72	0.348099	0.578104
RPL27A	-0.24	9.54	0.366417	0.595536
B3GNT2	0.18	5.36	0.371857	0.600416
PTGS2	0.72	2.12	0.374239	0.602395
TMEM40	-0.62	1.59	0.374839	0.602939
H2BC21	0.38	5.15	0.379015	0.60666
ZNF331	-0.22	4.19	0.381948	0.609334
IRF2	-0.16	5.28	0.395914	0.621595
INHBC	-0.36	-3.75	0.396573	0.622017
IQGAP1	0.21	8.33	0.397793	0.623096
ACOX1	0.18	6.13	0.409414	0.632223
ANXA7	-0.14	7.09	0.410739	0.633419
PBXIP1	-0.18	7.43	0.420883	0.642318
IRF4	-0.58	2.44	0.432884	0.654167
ARAP2	-0.21	4.1	0.444819	0.66478
TMEM100	-0.63	0.38	0.444857	0.664784
ACSM3	-0.34	1.85	0.45157	0.670767
H2AC8	0.41	1.8	0.4521	0.670941
TNFSF9	0.33	0.84	0.468182	0.685642
CEBPD	-0.26	5.85	0.469275	0.686433
SP3	0.14	6.54	0.469689	0.68682
PAX5	-0.64	0.72	0.471003	0.687712
SPANXC	-0.24	-6.38	0.47726	0.693067
CTH	-0.22	1.34	0.488552	0.70242
MANSC1	-0.27	5.3	0.492024	0.704958
TMC6	-0.15	6.19	0.496064	0.707959
EHD1	0.13	6.7	0.508865	0.71784
TBC1D3	-0.35	-5.9	0.509518	0.718502
BCKDK	-0.12	5.8	0.519707	0.727345
SLC1A4	-0.21	5.51	0.520062	0.727648
WDR37	0.13	4.8	0.521388	0.728731
ALDOC	0.29	4.25	0.545298	0.747545
EIF4E	-0.12	4.77	0.549165	0.75016
JAG1	-0.25	6.34	0.56144	0.760653
SLCO1B3	0.4	-5.84	0.561725	0.760933
MBNL2	0.16	5.85	0.565092	0.763378
CCN3	-0.28	3.18	0.568876	0.766001
ARPC2	-0.09	8.14	0.581196	0.774962
ATF2	0.11	5.37	0.589537	0.781025
GLYR1	-0.09	6.57	0.592227	0.782972
MKNK1	-0.07	4.87	0.610685	0.796215
SPANXA1	-0.06	-6.71	0.634015	0.796551
ZMYM5	-0.09	3.64	0.637506	0.798548
ZFPM2	-0.28	1.41	0.649378	0.806916
REXO5	0.11	2.83	0.66622	0.817321
LMAN2L	0.08	4.9	0.66729	0.817771
LIPG	-0.24	2.55	0.678565	0.825901
HNRNPA1	-0.07	9.27	0.686158	0.831353
SOD1	0.09	7.78	0.715849	0.85056
IFI44L	0.2	5.78	0.721714	0.854553
PRR16	0.17	1.29	0.722626	0.855074
TBC1D3C	-0.09	-6.46	0.726711	0.857727
SART3	-0.05	5.86	0.730575	0.85962
AIM2	0.21	1.43	0.748689	0.871041
OBSL1	-0.1	6.64	0.753359	0.87416
CTBP2	0.07	6.48	0.767827	0.883565
ASTE1	0.05	3.26	0.768933	0.883704
AUTS2	-0.06	6.29	0.789405	0.895903
TGFB2	0.17	3.59	0.7971	0.897893
STC1	-0.11	4.09	0.814482	0.905363
SCD5	0.13	4.08	0.815754	0.905844
ARHGAP29	-0.07	5.67	0.853665	0.925829
GABPB1	-0.02	5.2	0.860024	0.929288
RPL5	-0.04	9.89	0.869056	0.93401
XIAP	-0.03	5.81	0.873871	0.936999
SLC30A5	0.02	5.61	0.908077	0.954528
NFATC3	0.02	4.4	0.921379	0.961786
SLC26A6	0.02	4.23	0.932087	0.966459
IL6	0.05	1.07	0.933457	0.967331
NDUFAF3	-0.01	5.62	0.945624	0.971883
ZNF26	0.01	3.92	0.96428	0.982172
ANXA3	0.02	5.28	0.969375	0.985103
RPS6	0	10.83	0.991679	0.996968

## Sheet: BasalvsNormal-likeRaceW
Symbol	logFC	AveExpr	p_value	adj_p_value
PIMREG	2.83	3.42	1.14682e-28	1.12056e-24
MCM10	3.08	4.31	2.02374e-26	9.88699e-23
MELK	2.83	4.85	7.81549e-26	1.17485e-22
CDC45	2.49	3.84	5.16401e-24	3.60411e-21
BIRC5	2.72	5.81	4.21774e-23	2.01684e-20
ORC1	2.3	3.36	2.53103e-20	5.75132e-18
CDT1	2.18	4.4	1.49944e-19	2.8175e-17
E2F8	2.34	2.81	6.27888e-19	1.06281e-16
SKP2	1.73	5.15	1.51894e-17	1.86686e-15
BLM	1.89	3.93	2.84693e-17	3.27263e-15
CAVIN2	-3.09	1.89	1.07909e-16	1.12768e-14
MCM4	1.54	7.51	4.59818e-16	4.29941e-14
ASF1B	1.77	4.86	1.5269e-15	1.29733e-13
TYMS	1.77	5.16	3.73537e-15	2.94835e-13
RBMS3	-1.9	3.4	8.35409e-15	6.25501e-13
ABAT	-1.7	3.25	8.05235e-14	4.91747e-12
NAT1	-2.27	2.03	9.4899e-14	5.60277e-12
GINS2	1.53	4.14	1.3187e-13	7.44798e-12
MCM3	1.17	7.47	7.33317e-13	3.42835e-11
GEM	-1.86	4.53	7.51789e-13	3.48966e-11
CYP4B1	-3.96	0.06	8.25127e-13	3.78512e-11
FOSB	-2.8	3.91	5.25988e-12	1.94627e-10
TP63	-3.42	2.88	7.94069e-12	2.84207e-10
SYBU	-2.25	2.82	2.33752e-11	7.53792e-10
ECM2	-1.48	3.56	7.59202e-11	2.10743e-09
ZEB1	-1.34	4.46	4.08332e-10	9.69577e-09
ABCA6	-1.89	1.86	4.56728e-10	1.06763e-08
LPAR6	-1.29	4.56	4.59509e-10	1.07029e-08
CCNE2	1.58	2.84	6.66254e-10	1.48291e-08
TXNIP	-1.22	8.7	7.73311e-10	1.67949e-08
NUP85	0.68	5.66	8.57084e-10	1.84665e-08
TGIF2	1.05	5.77	1.64241e-09	3.31571e-08
POLE2	0.97	2.75	3.7862e-09	6.96048e-08
WBP1L	-0.69	6.15	7.72806e-09	1.33059e-07
MCM5	0.93	6.28	9.38308e-09	1.58482e-07
CLCN6	-0.76	3.86	1.19379e-08	1.95059e-07
NAP1L3	-1.56	1.15	1.81418e-08	2.86371e-07
SPRY2	-1.24	4.06	4.13616e-08	5.91396e-07
AREG	-2.45	2.59	9.15142e-08	1.19384e-06
TREM1	1.76	1.76	1.94816e-07	2.31576e-06
LRP4	-1.4	2.44	4.96407e-07	5.23235e-06
BCL2	-1.38	4.74	5.24703e-07	5.48035e-06
CUL2	0.7	5.86	1.05859e-06	1.01406e-05
DAB2	-0.94	6.22	1.26469e-06	1.18308e-05
NRG1	-2.21	1.91	1.32516e-06	1.22774e-05
HSP90B1	0.64	10.16	1.90523e-06	1.69854e-05
ZIC1	3.07	2.23	1.98162e-06	1.76022e-05
N4BP2L1	-0.92	3.61	4.00896e-06	3.23999e-05
SLC4A7	-0.87	5.03	4.25004e-06	3.40945e-05
DLL4	-0.88	3.53	5.1239e-06	3.99089e-05
FGF2	-1.71	3.23	5.65836e-06	4.36024e-05
EIF4G1	0.51	9.07	6.18567e-06	4.72075e-05
PCDH7	-1.35	3.77	7.22283e-06	5.39559e-05
SLC14A1	-1.97	0.21	7.83324e-06	5.79838e-05
METTL7A	-1.14	6.01	1.01183e-05	7.2429e-05
NUDT1	0.87	4.16	1.34669e-05	9.35219e-05
HNRNPA2B1	0.39	9.65	4.13079e-05	0.00024884
H2BC11	1.35	1.6	4.63628e-05	0.000275638
NONO	0.42	8.81	5.04648e-05	0.000297761
NAA15	0.54	6.27	6.35055e-05	0.000364257
CDKN2D	0.9	3.48	7.59669e-05	0.00042517
TOMM22	0.5	6.37	8.21626e-05	0.000455237
DHFR	0.62	4	0.000102673	0.000553345
TBL1XR1	0.44	7.65	0.000160284	0.000815056
TMEM100	-1.86	0.64	0.000161034	0.00081802
REXO5	0.63	2.86	0.000174644	0.000875776
JMJD6	0.43	4.88	0.000214531	0.00104679
PNP	0.64	5.86	0.000256806	0.00122612
COPZ2	-0.94	3.41	0.000325481	0.00150261
LIG1	0.49	5.38	0.000330398	0.00152315
VASH2	1.19	3.64	0.000331874	0.00152851
RALGDS	-0.43	6.47	0.00040654	0.00181965
HSPG2	-0.83	7.89	0.000473015	0.00207396
MKNK2	-0.54	6.97	0.000548169	0.00234962
MBD4	0.4	5.65	0.000704071	0.00292122
MRM2	0.41	5.29	0.000714326	0.00295124
ATP7A	-0.54	4.39	0.000825231	0.00333265
DNAJB6	0.4	7.1	0.000897207	0.00357529
OASL	1.31	3.69	0.000965266	0.00380461
POPDC3	1.56	-0.94	0.00137995	0.00518277
WNK1	0.59	8.21	0.00147816	0.00548752
ZFPM2	-0.85	2.09	0.00149665	0.00553827
PDE4DIP	0.46	6.4	0.0015887	0.00582919
PPARD	0.39	6.1	0.00192509	0.00686749
POLA1	0.44	4.97	0.002645	0.00904729
IL6	-1.18	1.17	0.00287807	0.00971553
JAG1	-0.67	6.33	0.00329211	0.0108471
CRYBG3	-0.85	3.98	0.00420977	0.0133442
CDKN1C	-0.81	3.61	0.00499328	0.0154055
CEBPD	-0.77	4.91	0.00534422	0.0163361
CCN3	-0.87	2.96	0.00585642	0.0176587
TGFB1	-0.57	5.38	0.00684891	0.0201842
ESF1	0.35	4.74	0.00711035	0.0208353
ZNF331	-0.39	4.39	0.00761931	0.0220623
AGFG2	-0.44	3.92	0.00814557	0.0233471
PAK2	0.31	7.36	0.00983994	0.0273959
TNF	1.08	1.22	0.00995551	0.0276743
LEF1	-0.57	3.85	0.0106363	0.0292919
NEU1	0.34	6.5	0.0131681	0.0352026
ARPC2	0.28	8.11	0.0161017	0.0415677
FCAR	0.86	-2.22	0.0175288	0.0445389
MAK16	0.32	4.7	0.0184432	0.0464574
TMCO1	0.31	7.1	0.018798	0.0471938
STC1	-0.71	5	0.0189189	0.0474296
ZNF165	0.57	2.41	0.019599	0.04889
ABCC10	0.3	4.92	0.0200103	0.0497382
AIM2	1.07	1.17	0.0206005	0.0509589
KLHL24	0.34	6.26	0.0230245	0.0559633
TNFSF9	0.66	0.04	0.0244067	0.0586733
RYK	0.27	6.34	0.02593	0.0617355
MYCBP2	-0.39	6.28	0.0265607	0.0629914
PEX11B	0.31	5.62	0.0269695	0.0637443
SNX19	-0.3	6.32	0.0283338	0.0664466
BRD4	0.24	7.12	0.0284473	0.0666566
PGS1	0.23	4.83	0.0292719	0.0682371
SRSF7	0.2	7	0.0311806	0.071918
ANKRD11	0.26	6.75	0.033226	0.0757454
NFATC3	0.3	5.06	0.0335154	0.0762643
LMAN1	0.32	7.74	0.0360209	0.0809912
TMEM50B	-0.27	5.46	0.0375709	0.0837662
STAT4	-0.57	1.96	0.0383819	0.0851953
XIAP	-0.21	6.11	0.0451037	0.0970403
SOD1	0.32	7.57	0.0520526	0.109178
SART3	0.19	5.92	0.0556155	0.115119
IFI44L	0.76	5.5	0.0602963	0.123215
CD72	0.42	2.29	0.0673058	0.134971
SLC1A4	-0.36	5.7	0.0749766	0.147463
TSPAN14	0.21	7.22	0.0822643	0.159422
SLC30A5	-0.17	5.84	0.0945108	0.178035
INHBE	0.47	-2.34	0.0988831	0.184369
NRIP3	-0.43	2.43	0.113893	0.206408
KAT5	-0.16	4.84	0.115531	0.208718
KRT6B	0.93	5.74	0.122274	0.218596
ARHGAP29	-0.4	6.03	0.124961	0.222546
NOTCH1	0.29	6.49	0.133015	0.233484
ACTG1	0.18	11.89	0.13591	0.237245
INHBC	0.43	-3.9	0.139741	0.242567
H2BC8	0.49	1.48	0.141585	0.245028
BCKDK	0.19	5.74	0.145495	0.250407
ACOX1	0.17	6.36	0.14656	0.251897
OBSL1	0.3	6.38	0.153297	0.260748
ANXA3	-0.47	5.15	0.158484	0.267383
MANSC1	0.37	5.69	0.159182	0.268352
KLRC1	-0.6	-1.52	0.16258	0.272974
PRKCB	-0.54	2.9	0.165427	0.276572
EHD1	0.2	6.51	0.166471	0.27786
SULT1E1	-0.82	-3	0.167557	0.279337
ACSM3	-0.4	2.25	0.170335	0.2831
SNAI1	0.3	3.08	0.17667	0.291348
NDUFAF3	-0.22	5.34	0.179746	0.295077
CTSA	0.21	7.17	0.187503	0.305094
SCD5	-0.37	3.95	0.189158	0.307078
CXCL8	0.58	2.36	0.191448	0.30999
PITPNC1	-0.22	4.59	0.203539	0.325256
FAS	-0.31	4.3	0.204226	0.326114
MBNL2	-0.2	6.38	0.229581	0.357061
RPL5	-0.17	9.94	0.256409	0.389185
SPANXC	0.33	-6.29	0.259574	0.392858
PBXIP1	-0.19	7.1	0.261765	0.395439
WDR37	0.15	4.88	0.268415	0.403024
TGFB2	-0.41	4.05	0.275389	0.410868
SPANXB1	0.49	-5.6	0.277283	0.41326
FOLR1	-0.64	3.03	0.277662	0.413635
KYNU	-0.38	3.55	0.283361	0.420204
PCDH9	-0.4	0.64	0.312746	0.453109
H2AC8	0.34	1.45	0.317419	0.45809
CANX	0.12	9.77	0.33941	0.473734
AUTS2	0.13	6.53	0.345758	0.480193
IRF2	-0.1	5.41	0.372388	0.507158
H2BC21	0.24	5.02	0.382701	0.518134
KLRC2	-0.4	-3.36	0.383578	0.51889
PRR16	-0.22	1.31	0.394276	0.529805
SLCO1B3	0.44	-5.47	0.399084	0.534611
NFKB1	-0.13	6.18	0.401886	0.537002
IL1B	0.27	2.3	0.405084	0.540389
RPS6	-0.16	10.83	0.409385	0.544624
TMC6	0.16	5.51	0.414455	0.549566
SLC26A6	0.13	3.65	0.420555	0.555678
DBP	-0.16	3.35	0.447778	0.580078
LIPG	-0.27	2.96	0.450161	0.58216
SPANXA1	-0.07	-6.75	0.450704	0.582617
TP53I3	0.12	4.17	0.463486	0.594321
SLPI	0.39	6.1	0.495159	0.622316
PTGS2	-0.3	2.83	0.513489	0.639676
GPR137B	-0.1	4.65	0.527367	0.652226
HSD11B1	-0.18	1.37	0.548878	0.669157
PAX5	0.32	0.03	0.580445	0.696636
TBC1D3C	0.07	-6.57	0.585681	0.700967
TMEM40	-0.24	1.63	0.600328	0.712748
SP3	0.06	6.88	0.615816	0.726225
ZNF26	0.07	3.94	0.628491	0.736421
IQGAP1	-0.07	8.7	0.632272	0.739771
CRK	0.05	6.53	0.639432	0.745572
TBC1D3	0.09	-6.48	0.654745	0.757183
ZMYM5	-0.05	3.84	0.662796	0.763161
ASTE1	-0.04	3.29	0.705529	0.796584
GLYR1	-0.04	6.74	0.740022	0.823924
MKNK1	-0.03	4.78	0.769796	0.845274
CTBP2	0.04	6.55	0.77077	0.845963
SEPTIN6	-0.05	5.71	0.789835	0.860365
HSPA1A	-0.07	6.2	0.793167	0.862936
RELA	0.03	6.81	0.800625	0.869115
NRN1	-0.07	3.96	0.822018	0.884039
B3GNT2	-0.03	5.56	0.826646	0.887451
ATF2	-0.03	5.8	0.833357	0.892355
ARAP2	-0.05	4.37	0.843399	0.899214
ANXA7	-0.02	7.12	0.882673	0.924047
EIF4E	0.02	5.13	0.889126	0.928465
ALDOC	-0.04	4.04	0.905721	0.940368
GABPB1	0.01	5.3	0.91599	0.947355
INTS12	-0.01	4.53	0.922232	0.951343
MARCKS	-0.01	7.95	0.944264	0.965532
LMAN2L	-0.01	5.05	0.948273	0.968088
TNPO1	-0.01	6.89	0.949033	0.968425
RAB5A	-0.01	6.15	0.959878	0.976061
CTH	-0.01	1.67	0.961183	0.976674
RPL27A	0.01	9.47	0.967503	0.981154
HNRNPA1	0	9.27	0.971711	0.983236
IRF4	0.01	2.52	0.976993	0.986636
MYC	0	7.13	0.987772	0.992562
PLAU	0	6.29	0.997112	0.998134

## Sheet: Her2vsLumBRaceAA
Symbol	logFC	AveExpr	p_value	adj_p_value
SYBU	-2.34	4.51	4.66297e-06	0.000867845
BCL2	-2.22	5.47	1.98885e-05	0.0021473
MKNK2	0.86	7.38	3.0929e-05	0.00281123
EHD1	0.69	6.19	5.12681e-05	0.00375236
MYC	-1.43	5.92	5.33312e-05	0.00385999
KYNU	2.79	3.74	6.18895e-05	0.00418493
PITPNC1	1.18	4.59	0.00025268	0.00984182
SLPI	3.69	2.56	0.000287114	0.0105039
TMEM40	2.96	0.18	0.000347401	0.011705
NAT1	-1.97	4.36	0.000505196	0.01465
SULT1E1	3.43	-3.53	0.000640826	0.0165868
H2AC8	2.6	1.23	0.0013914	0.0265276
TP53I3	0.89	3.9	0.00142554	0.0269029
ZNF331	-0.56	4.44	0.00171866	0.029696
ZNF26	-0.53	3.94	0.00180866	0.0304815
WNK1	-0.74	7.79	0.00288811	0.0409576
ANXA3	1.64	3.26	0.00294208	0.0413925
PGS1	-0.6	5	0.00315584	0.043118
CXCL8	1.33	0.66	0.00403461	0.0498762
TGIF2	-0.84	5.49	0.00412064	0.0504927
MELK	-0.81	4.57	0.00431278	0.0515161
AREG	-2.25	3.23	0.00466075	0.05415
MARCKS	0.67	7.71	0.00575642	0.059949
LIPG	1.33	0.54	0.0064713	0.0644557
H2BC8	2.15	1.51	0.00989409	0.0829001
PNP	0.64	5.78	0.010802	0.0875541
NRN1	0.92	2.73	0.0108075	0.0875619
DLL4	0.64	3.48	0.0113341	0.089891
SLC26A6	0.75	4.51	0.011422	0.0900765
BLM	-0.55	3.48	0.0151958	0.105207
POLA1	-0.54	4.85	0.0183876	0.116932
SEPTIN6	0.69	5.64	0.0189255	0.118653
SLCO1B3	1.14	-6.09	0.0191952	0.119883
TYMS	-0.53	5.03	0.0193977	0.120587
CCNE2	-0.86	3.12	0.0198457	0.121766
SART3	-0.3	6.02	0.0204516	0.124081
ZNF165	-0.69	2.58	0.0219006	0.128677
ABCC10	0.4	4.71	0.0220636	0.129113
MCM4	-0.58	7.1	0.0233486	0.132832
COPZ2	1	3.58	0.0250772	0.138279
SPRY2	0.64	2.33	0.0252937	0.138923
H2BC11	1.31	1.21	0.0262559	0.142013
ZIC1	1.8	-2.91	0.0264344	0.142484
PCDH7	1.08	3.69	0.0278961	0.146545
INTS12	-0.33	4.66	0.0281969	0.147136
NOTCH1	0.41	5.37	0.028228	0.147259
KLRC1	1.27	-1.85	0.0294174	0.150925
NRG1	1.31	0.57	0.0295285	0.151218
EIF4E	-0.37	5.25	0.0334428	0.161007
IRF4	1.58	1.55	0.0344208	0.163582
ARPC2	0.3	7.98	0.0357624	0.166755
NRIP3	-1.2	2.54	0.0362112	0.167862
TNFSF9	0.86	0.01	0.0419342	0.181541
POLE2	-0.45	2.98	0.0442182	0.187553
TMC6	0.56	6.11	0.0487894	0.197687
FAS	0.81	3.17	0.0511512	0.20375
MYCBP2	0.64	5.96	0.0551064	0.213161
NUP85	-0.38	5.96	0.0571536	0.217911
MAK16	-0.5	4.41	0.0580313	0.219521
SPANXB1	-1.7	-4.1	0.0620439	0.228164
DAB2	0.49	5.66	0.0628107	0.229859
CDKN1C	0.68	3.12	0.0657951	0.235446
BIRC5	-0.54	6.2	0.0679927	0.239961
NAA15	-0.33	5.92	0.0681251	0.240185
N4BP2L1	-0.49	3.15	0.0690895	0.242009
GINS2	-0.52	4.78	0.0757621	0.254214
PAK2	-0.33	7.14	0.0785324	0.259061
MCM10	-0.45	3.99	0.0829279	0.266204
SNAI1	0.51	2.39	0.0850997	0.268737
KRT6B	1.35	-0.43	0.0976219	0.288979
LMAN1	-0.39	7.41	0.10318	0.298628
PLAU	0.71	6.37	0.105153	0.301438
XIAP	-0.34	6.18	0.110723	0.309861
PBXIP1	0.31	7.17	0.11931	0.32311
INHBE	0.59	-2.6	0.12397	0.330349
RYK	-0.29	5.92	0.125092	0.331314
MCM3	-0.25	7.31	0.128869	0.336678
SLC4A7	-0.57	4.97	0.132147	0.341545
STAT4	0.68	1.39	0.13269	0.342322
ABAT	-0.53	4.76	0.133691	0.343806
ECM2	0.59	3.62	0.136639	0.34845
RPL5	0.31	9.37	0.140986	0.35391
ATF2	-0.23	5.65	0.141948	0.355142
TGFB1	0.38	5.6	0.146224	0.361071
PPARD	0.27	5.66	0.147596	0.363036
AIM2	0.89	0.28	0.149007	0.365059
LMAN2L	-0.25	5.19	0.157051	0.376575
GABPB1	-0.35	5.41	0.160325	0.380782
CD72	0.52	2.32	0.167049	0.389787
NUDT1	0.36	4.44	0.179214	0.404504
LPAR6	0.28	4.61	0.186092	0.412079
SPANXA1	-0.74	-6.05	0.190426	0.417233
TNF	0.69	0.22	0.196578	0.424347
POPDC3	-0.9	-2.77	0.197084	0.425243
LEF1	-0.55	4.23	0.198594	0.427414
RPL27A	0.33	9.27	0.19871	0.427455
PRKCB	0.82	2.05	0.20869	0.438477
ANKRD11	0.21	6.22	0.20887	0.438669
ESF1	-0.3	4.44	0.21039	0.440057
E2F8	-0.41	2.73	0.215257	0.445186
STC1	-0.61	4.58	0.218571	0.449186
SPANXC	-1	-5.18	0.219347	0.450072
NFKB1	0.2	5.84	0.223053	0.453901
NEU1	0.27	6.82	0.238225	0.45905
CRK	0.19	6.13	0.242264	0.45905
DNAJB6	-0.16	6.71	0.24387	0.45905
IL6	0.57	-0.47	0.245487	0.460085
PTGS2	0.51	-0.69	0.246261	0.461359
HNRNPA1	-0.17	9.25	0.246337	0.461457
NAP1L3	0.43	0.94	0.249667	0.465242
SCD5	-0.42	3.03	0.250469	0.466203
ASTE1	-0.14	3.39	0.254025	0.470125
GPR137B	0.33	5.06	0.255936	0.472299
MBNL2	0.32	5.36	0.264528	0.481114
CUL2	-0.18	5.54	0.26705	0.483045
REXO5	-0.27	3.55	0.27359	0.490079
MCM5	0.21	5.92	0.278996	0.495649
AGFG2	0.21	4.18	0.282816	0.499078
TBC1D3	0.48	-5.7	0.295395	0.511801
CDKN2D	-0.27	3.7	0.29703	0.513224
RALGDS	0.19	6.5	0.298745	0.514826
ACTG1	-0.19	11.96	0.299347	0.515285
SP3	-0.21	6.67	0.308794	0.524556
MANSC1	0.32	5.4	0.317266	0.533014
CTH	0.38	1.59	0.323004	0.538739
CCN3	0.38	1.23	0.323193	0.538757
TNPO1	-0.17	6.79	0.350839	0.566385
RBMS3	0.29	2.71	0.353169	0.568102
MKNK1	0.15	4.72	0.366262	0.580541
CAVIN2	-0.35	1.38	0.375383	0.58931
FOLR1	0.81	-0.86	0.381938	0.595831
DHFR	-0.2	4.26	0.382586	0.596449
TOMM22	0.16	6.19	0.38557	0.599571
IL1B	0.39	1.13	0.407403	0.619714
ASF1B	-0.2	5.22	0.421217	0.63168
TGFB2	0.46	2.35	0.422722	0.63316
LRP4	0.38	1.7	0.424745	0.635167
SOD1	0.17	8.12	0.427327	0.636786
B3GNT2	0.13	5.39	0.431232	0.639723
EIF4G1	0.12	9.06	0.434329	0.642225
TMCO1	-0.18	7.3	0.436827	0.644546
RELA	0.11	6.69	0.446279	0.651404
IFI44L	-0.41	5.44	0.449865	0.654063
ZFPM2	0.32	1.79	0.463547	0.664187
BRD4	-0.11	6.85	0.464399	0.664488
CEBPD	0.26	4.7	0.472062	0.67023
TBC1D3C	0.12	-6.59	0.473389	0.671037
LIG1	-0.15	6.05	0.474787	0.671901
WBP1L	0.11	6.49	0.484458	0.678073
OASL	-0.37	4.18	0.486693	0.680083
CTSA	0.12	7.3	0.495929	0.686801
SLC14A1	-0.22	0	0.502319	0.691076
PIMREG	-0.21	2.98	0.502621	0.691316
ACOX1	0.15	6.38	0.506213	0.693766
HSPG2	0.25	7.36	0.509016	0.695915
CYP4B1	-0.45	3.22	0.513525	0.699296
CTBP2	-0.13	6.62	0.517099	0.701308
SLC1A4	0.22	6.57	0.519956	0.703182
NDUFAF3	0.15	5.91	0.522591	0.704706
TMEM100	0.28	-1.39	0.535452	0.71362
INHBC	-0.3	-3.69	0.537777	0.715839
ACSM3	0.2	1.15	0.558444	0.732513
PCDH9	0.3	-0.85	0.559845	0.732981
SNX19	-0.11	6.12	0.571002	0.741676
ZEB1	0.19	4.33	0.582526	0.749602
FCAR	-0.26	-3.57	0.584268	0.750675
HSPA1A	-0.18	7.13	0.598857	0.760286
SLC30A5	-0.08	6.09	0.601127	0.761986
H2BC21	-0.25	5.93	0.601612	0.762086
ABCA6	0.21	1.31	0.606178	0.765093
AUTS2	-0.17	6.22	0.606489	0.765246
GEM	-0.17	3.73	0.61042	0.768263
GLYR1	-0.09	7.08	0.618139	0.772506
SRSF7	-0.05	7.07	0.619449	0.773549
HSD11B1	0.26	0.36	0.627563	0.779944
ORC1	0.11	2.94	0.631302	0.782891
ATP7A	-0.14	4.37	0.635279	0.785443
PRR16	0.2	0.48	0.642887	0.790466
FGF2	-0.17	0.74	0.650959	0.795761
KLRC2	-0.29	-3.8	0.655873	0.799219
TREM1	0.2	0.99	0.660485	0.802387
TSPAN14	-0.08	7.02	0.67021	0.808672
CDT1	0.12	4.64	0.679016	0.814857
CDC45	-0.1	4.03	0.682375	0.816627
JMJD6	-0.08	5.05	0.689856	0.822274
ALDOC	0.19	3.31	0.717121	0.839311
CRYBG3	0.19	2.32	0.728825	0.846388
PEX11B	-0.05	5.66	0.733652	0.849501
MRM2	0.04	5.52	0.738031	0.851938
VASH2	-0.14	2.38	0.748742	0.858307
ARHGAP29	0.12	5.8	0.75233	0.860573
ANXA7	-0.05	7.48	0.75832	0.863936
HNRNPA2B1	-0.03	9.87	0.786219	0.882667
OBSL1	0.08	6.52	0.803713	0.892845
ARAP2	0.07	3.65	0.82849	0.90808
CLCN6	0.03	3.8	0.828526	0.90808
FOSB	0.11	3.71	0.838732	0.913781
ZMYM5	0.04	3.7	0.842709	0.916021
BCKDK	-0.03	6.12	0.843873	0.917031
NONO	-0.03	8.67	0.869536	0.930738
MBD4	-0.02	5.75	0.873074	0.932481
RPS6	-0.04	10.44	0.884473	0.939572
DBP	0.05	3.99	0.88621	0.940804
IQGAP1	0.03	8.28	0.890386	0.943085
RAB5A	-0.02	6.04	0.893582	0.945124
TXNIP	0.03	8.47	0.903378	0.950109
PDE4DIP	0.03	6.04	0.904018	0.950244
TBL1XR1	0.02	7.43	0.91131	0.953501
KLHL24	0.02	5.46	0.928894	0.962943
IRF2	-0.01	5.35	0.931093	0.964081
PAX5	0.08	-0.7	0.936708	0.967656
CANX	0.01	9.68	0.938237	0.968774
METTL7A	0.02	5.98	0.946	0.973293
HSP90B1	0.01	9.91	0.949504	0.975306
KAT5	0.01	4.95	0.950892	0.976023
TP63	-0.03	0.76	0.965297	0.982996
WDR37	0	4.54	0.979172	0.98899
JAG1	-0.01	5.5	0.984575	0.99127
SKP2	0	4.32	0.987677	0.992413
NFATC3	0	4.48	0.989676	0.993365
TMEM50B	0	5.7	0.996904	0.998027

[truncated: 11 more sheets: Her2vsLumBRaceW, Her2vsLumARaceAA, Her2vsLumARaceW, Her2vsNormal-likeRaceAA, Her2vsNormal-likeRaceW, LumBvsLumARaceAA, LumBvsLumARaceW, LumBvsNormal-likeRaceAA, LumBvsNormal-likeRaceW, LumAvsNormal-likeRaceAA, LumAvsNormal-likeRaceW]
